# Supplementary material for: mRNA N6-methyladenosine methylation of postnatal liver development in pig
Source: PLoS One. 2017 Mar 7;12(3):e0173421. doi: 10.1371/journal.pone.0173421 (PMC5340393; doi:10.1371/journal.pone.0173421)
Supplement: S4 Table — (XLSX) [file pone.0173421.s009.xlsx]

## Sheet: S4 Table
S4 Table: Persistently m6A modified genes in the three developmental stages.
geneID	chr	start	end	peak_Enrichment_newborn 1	peak_Enrichment_newborn 2	peak_Enrichment_newborn 3	peak_Enrichment_suckling 1	peak_Enrichment_suckling 2	peak_Enrichment_suckling 3	peak_Enrichment_adult 1	peak_Enrichment_adult 2	peak_Enrichment_adult 3	feature_centerOverlap
ENSSSCG00000000005	5	496733	496915	3.9696	3.53628	5.14138	4.08602	2.35356	2.97488	3.70659	4.40329	4.24524	Stop
ENSSSCG00000000005	5	503716	503937	20.6388	22.2837	19.5677	17.6282	10.5554	16.2689	20.5581	26.2101	13.2147	intron
ENSSSCG00000000006	5	424933	425275	8.77025	5.6026	8.09823	3.76374	2.75972	3.95101	9.40709	7.72133	4.34153	TSS
ENSSSCG00000000007	5	571416	571715	4.83488	3.94405	3.78071	2.65591	2.70524	2.57921	4.56789	3.77171	2.50889	Stop
ENSSSCG00000000018	5	1502065	1502693	5.51153	5.69173	7.37757	8.51526	4.72649	8.9014	4.59964	7.49172	7.25384	utr_3
ENSSSCG00000000031	5	3164888	3165130	8.47378	6.34092	6.51266	3.91497	2.66916	6.29222	7.95123	7.13497	4.84287	TSS
ENSSSCG00000000031	5	3172509	3172761	8.44317	9.8191	9.63564	6.84762	4.15036	10.6118	5.13596	9.20471	10.2399	Stop
ENSSSCG00000000036	5	3356932	3357172	4.40762	3.001	3.44372	2.0353	2.82229	3.39322	4.41574	4.54824	2.65245	Stop
ENSSSCG00000000042	5	3766250	3766632	5.93384	7.96869	6.25872	8.72108	4.66584	7.82242	6.19229	8.48131	8.88462	Stop
ENSSSCG00000000063	5	4383705	4383909	6.78215	3.89102	4.55153	2.69867	3.22013	5.25833	5.5284	5.9048	4.07681	Stop
ENSSSCG00000000063	5	4384807	4385666	5.52605	6.04436	5.84477	6.83871	5.20261	6.97009	5.92221	6.44132	6.54305	utr_3
ENSSSCG00000000064	5	4389397	4390044	3.78015	3.36741	0.436161	1.29545	1.97099	1.31969	0.607215	0.631568	1.03482	intron
ENSSSCG00000000064	5	4388999	4389221	4.16687	3.98865	4.39723	5.44803	3.48675	3.19567	2.78991	4.80518	4.96265	intron
ENSSSCG00000000064	5	4384807	4385666	5.52605	6.04436	5.84477	6.83871	5.20261	6.97009	5.92221	6.44132	6.54305	utr_3
ENSSSCG00000000064	5	4388541	4388817	7.76581	21.4845	2.28656	7.92688	2.76691	4.42875	1.85994	7.86303	5.47603	intron
ENSSSCG00000000068	5	4576175	4576830	3.94332	5.48276	4.44102	5.16049	2.96056	4.44648	3.92665	4.62822	4.61267	CDS
ENSSSCG00000000068	5	4575013	4575369	9.19971	10.4525	11.0671	14.7868	9.81172	12.2974	6.56362	10.9379	11.3948	Stop
ENSSSCG00000000068	5	4633087	4633311	2.36733	3.58507	4.00006	4.24946	3.27452	3.93165	2.52671	3.77425	4.31535	CDS
ENSSSCG00000000071	5	4763775	4763994	1.61774	1.83698	2.03856	2.13981	1.52512	2.23398	2.12177	2.52671	2.15545	TSS
ENSSSCG00000000071	5	4763775	4763994	1.61774	1.83698	2.03856	2.13981	1.52512	2.23398	2.12177	2.52671	2.15545	TSS
ENSSSCG00000000075	5	5202361	5202564	4.66415	11.6731	7.96998	3.81362	3.90517	6.12794	4.74284	5.67885	5.40116	CDS
ENSSSCG00000000075	5	5207022	5207502	25.0716	17.5811	32.5394	30.509	16.6186	30.9109	17.0258	25.7802	38.5034	Stop
ENSSSCG00000000083	5	6038134	6038309	2.8157	4.22096	2.56741	4.70108	2.77943	4.54407	2.97797	5.74529	3.70254	Stop
ENSSSCG00000000087	5	6122847	6123217	8.27505	6.09113	11.7259	8.48237	5.71007	8.29317	6.97213	9.34623	9.12671	utr_3
ENSSSCG00000000087	5	6123402	6123719	4.83247	3.95473	4.66106	4.85845	2.90795	3.80161	5.70089	7.22233	4.5661	Stop
ENSSSCG00000000094	5	6530012	6530325	7.48103	5.06431	5.83634	3.99477	3.36287	5.42875	6.11977	5.53323	4.90359	CDS
ENSSSCG00000000094	5	6521581	6521782	4.08673	3.68926	4.32076	2.67016	1.61747	3.63074	3.60636	3.66739	2.58569	CDS
ENSSSCG00000000094	5	6532358	6532576	3.62929	3.56484	2.69697	2.21063	2.23699	3.023	3.14526	3.04881	3.03611	CDS
ENSSSCG00000000096	5	6566516	6566833	6.47754	9.59481	12.4693	9.72632	3.98622	7.44615	6.25359	9.77565	6.41722	intergenic
ENSSSCG00000000105	5	6796612	6796839	6.0972	5.75213	6.15612	4.15029	2.30126	3.98281	5.96533	8.29014	3.56781	TSS
ENSSSCG00000000107	5	6877211	6877412	10.1945	12.4409	11.2679	6.98578	3.74367	6.30419	14.3427	9.05439	6.52813	TSS
ENSSSCG00000000114	5	7208616	7209098	10.0253	7.57843	7.52	7.19628	4.08705	10.4766	14.3361	11.0467	10.5469	Stop
ENSSSCG00000000120	5	7513331	7513571	4.71127	6.23526	5.11677	7.2421	3.13808	5.76588	3.80584	6.19163	8.59703	utr_3
ENSSSCG00000000133	5	8350451	8350688	1.82577	2.41734	1.87566	2.16322	1.70233	2.00093	2.01928	2.53937	2.71074	CDS
ENSSSCG00000000133	5	8349180	8349669	23.3239	19.6298	20.5617	14.4551	6.22614	15.2759	20.4925	18.6572	14.0176	utr_5
ENSSSCG00000000145	5	9091795	9092056	3.13382	2.67727	2.79263	2.64203	3.50071	2.72987	3.52902	3.01381	2.79506	CDS
ENSSSCG00000000145	5	9080269	9080479	7.21228	4.51181	4.51238	7.46237	3.98619	7.96614	6.46442	5.26332	7.83323	intron
ENSSSCG00000000145	5	9084936	9085178	7.3769	4.99121	5.53198	5.95943	5.83177	6.8867	6.46186	5.54076	6.14368	CDS
ENSSSCG00000000145	5	9092345	9092636	6.23339	3.82124	4.69774	2.68973	3.044	3.71455	3.93869	3.47579	3.7214	CDS
ENSSSCG00000000145	5	9083324	9083855	4.31357	3.03544	3.23598	3.32231	3.67181	3.94964	4.49028	3.52749	3.41003	intron
ENSSSCG00000000160	5	12454634	12454839	18.0503	21.364	45.9072	18.5233	7.18271	11.3883	14.647	13.105	24.3854	utr_3
ENSSSCG00000000165	5	13227546	13227733	9.51987	19.213	17.1492	7.30376	8.19387	8.88975	7.85466	18.6383	9.91106	CDS
ENSSSCG00000000165	5	13226875	13227273	10.0313	10.0865	11.6193	9.357	6.47954	12.8179	12.9382	12.6872	12.0177	CDS
ENSSSCG00000000166	5	13234656	13235165	4.62471	6.51073	4.89676	6.68985	4.09806	5.9053	6.61345	5.88324	6.3561	Stop
ENSSSCG00000000167	5	13431565	13431782	12.5932	9.08866	8.38856	11.4409	7.8452	4.81288	10.0437	7.47473	5.45464	utr_5
ENSSSCG00000000167	5	13399229	13399570	20.6491	29.3852	33.9727	37.3968	11.6931	36.3338	25.2138	21.5637	45.6906	CDS
ENSSSCG00000000171	5	14105482	14106335	8.1517	9.24444	8.06063	14.1493	8.41841	11.2262	7.58135	11.1565	10.4157	CDS
ENSSSCG00000000175	5	15144892	15145146	11.2439	7.7644	9.2342	4.29034	2.64993	6.31122	9.00467	14.4553	7.21582	CDS
ENSSSCG00000000175	5	15131191	15131365	6.41766	6.74066	6.59584	2.99642	2.19934	4.74509	4.36681	7.51356	7.91457	Stop
ENSSSCG00000000175	5	15138396	15138691	10.0907	11.4465	8.15487	7.71235	5.07323	9.219	8.87789	12.7411	6.09635	CDS
ENSSSCG00000000181	5	15326232	15326601	16.7909	10.9381	22.1117	10.1036	4.54071	8.79724	11.8106	31.4521	12.2355	utr_3
ENSSSCG00000000185	5	15480695	15481017	7.03121	4.182	3.61548	4.06126	2.05469	5.197	7.95123	7.82142	3.49097	intron
ENSSSCG00000000185	5	15443880	15444076	5.31488	3.98747	3.9144	3.04278	1.33261	2.96216	4.46386	3.75354	2.69109	Stop
ENSSSCG00000000185	5	15449464	15449838	8.70152	6.16173	10.3884	3.71828	3.70864	5.28739	7.38627	9.61036	3.93127	intron
ENSSSCG00000000189	5	15480695	15481017	7.03121	4.182	3.61548	4.06126	2.05469	5.197	7.95123	7.82142	3.49097	intron
ENSSSCG00000000189	5	15480695	15481017	7.03121	4.182	3.61548	4.06126	2.05469	5.197	7.95123	7.82142	3.49097	utr_3
ENSSSCG00000000191	5	15530715	15531059	15.4862	15.9051	13.3078	16.2419	4.66164	11.8812	13.4654	13.6954	10.7709	intron
ENSSSCG00000000191	5	15535444	15535638	1.72719	3.02635	2.67352	2.93451	2.41668	3.22249	2.19705	2.56962	2.75703	intron
ENSSSCG00000000191	5	15537537	15537746	1.63814	3.28822	1.77331	1.54012	1.47886	1.89804	2.25185	3.04037	1.37419	intron
ENSSSCG00000000191	5	15541927	15542125	2.93224	2.503	2.85063	4.30394	2.98118	4.88066	2.44117	4.32864	6.23387	intron
ENSSSCG00000000191	5	15530715	15531059	15.4862	15.9051	13.3078	16.2419	4.66164	11.8812	13.4654	13.6954	10.7709	CDS
ENSSSCG00000000191	5	15541416	15541725	2.98135	2.98396	3.2351	3.97943	5.31381	4.40972	4.60335	4.23892	5.41901	intron
ENSSSCG00000000191	5	15535444	15535638	1.72719	3.02635	2.67352	2.93451	2.41668	3.22249	2.19705	2.56962	2.75703	CDS
ENSSSCG00000000191	5	15525125	15525514	6.23577	6.63855	5.74305	5.4636	3.80576	4.54173	6.16461	5.40933	4.13062	intron
ENSSSCG00000000191	5	15525125	15525514	6.23577	6.63855	5.74305	5.4636	3.80576	4.54173	6.16461	5.40933	4.13062	Stop
ENSSSCG00000000191	5	15555034	15555231	1.99123	2.43584	3.7816	3.37097	1.96899	3.3394	3.54482	2.5391	3.05582	CDS
ENSSSCG00000000191	5	15541416	15541725	2.98135	2.98396	3.2351	3.97943	5.31381	4.40972	4.60335	4.23892	5.41901	CDS
ENSSSCG00000000191	5	15536063	15536417	3.03974	6.16955	4.11951	5.45891	3.3842	4.79029	2.52766	5.17481	3.28375	intron
ENSSSCG00000000191	5	15555034	15555231	1.99123	2.43584	3.7816	3.37097	1.96899	3.3394	3.54482	2.5391	3.05582	intron
ENSSSCG00000000191	5	15541927	15542125	2.93224	2.503	2.85063	4.30394	2.98118	4.88066	2.44117	4.32864	6.23387	CDS
ENSSSCG00000000191	5	15536063	15536417	3.03974	6.16955	4.11951	5.45891	3.3842	4.79029	2.52766	5.17481	3.28375	CDS
ENSSSCG00000000191	5	15537537	15537746	1.63814	3.28822	1.77331	1.54012	1.47886	1.89804	2.25185	3.04037	1.37419	CDS
ENSSSCG00000000193	5	15530715	15531059	15.4862	15.9051	13.3078	16.2419	4.66164	11.8812	13.4654	13.6954	10.7709	intron
ENSSSCG00000000193	5	15480695	15481017	7.03121	4.182	3.61548	4.06126	2.05469	5.197	7.95123	7.82142	3.49097	intron
ENSSSCG00000000193	5	15555034	15555231	1.99123	2.43584	3.7816	3.37097	1.96899	3.3394	3.54482	2.5391	3.05582	intron
ENSSSCG00000000193	5	15536063	15536417	3.03974	6.16955	4.11951	5.45891	3.3842	4.79029	2.52766	5.17481	3.28375	intron
ENSSSCG00000000193	5	15535444	15535638	1.72719	3.02635	2.67352	2.93451	2.41668	3.22249	2.19705	2.56962	2.75703	intron
ENSSSCG00000000193	5	15541416	15541725	2.98135	2.98396	3.2351	3.97943	5.31381	4.40972	4.60335	4.23892	5.41901	intron
ENSSSCG00000000193	5	15525125	15525514	6.23577	6.63855	5.74305	5.4636	3.80576	4.54173	6.16461	5.40933	4.13062	intron
ENSSSCG00000000193	5	15541927	15542125	2.93224	2.503	2.85063	4.30394	2.98118	4.88066	2.44117	4.32864	6.23387	intron
ENSSSCG00000000193	5	15537537	15537746	1.63814	3.28822	1.77331	1.54012	1.47886	1.89804	2.25185	3.04037	1.37419	intron
ENSSSCG00000000214	5	16330955	16331245	5.80913	4.185	4.83695	3.89255	2.40681	4.33339	5.69222	5.53143	4.1508	utr_3
ENSSSCG00000000215	5	16353804	16354133	9.50014	5.998	6.62968	5.35723	3.86786	5.36133	10.5282	9.2706	5.21157	utr_5
ENSSSCG00000000233	5	17935203	17935727	6.87856	6.52607	7.80699	11.1976	5.808	8.59582	8.36972	9.08616	6.20331	utr_3
ENSSSCG00000000233	5	17936019	17936220	4.92425	5.73654	5.14798	3.74552	4.81919	6.29349	9.24851	6.82554	5.18725	utr_3
ENSSSCG00000000234	5	17952413	17952717	3.38817	5.52566	7.47529	5.57449	1.66	4.3669	12.227	7.25523	4.43858	CDS
ENSSSCG00000000253	5	18726139	18726464	6.53094	5.37035	4.63992	4.20238	3.09933	5.44787	6.50149	6.07597	5.04548	CDS
ENSSSCG00000000261	5	18768355	18768536	20.359	25.443	21.693	19	11.7155	16.5943	33.8974	15.9008	8.41369	CDS
ENSSSCG00000000263	5	18901999	18902282	8.4195	5.76491	7.92876	5.76344	3.59833	7.58416	8.8017	6.8615	5.98941	utr_3
ENSSSCG00000000263	5	18906379	18906811	5.35869	5.2094	4.32757	3.89225	2.41938	4.47014	3.99528	4.71096	3.27373	CDS
ENSSSCG00000000264	5	18913498	18913697	2.74382	3.55997	3.9061	2.56163	2.9463	2.67054	2.62146	3.5632	2.17627	CDS
ENSSSCG00000000264	5	18914124	18914407	8.32919	12.2207	9.87049	10.8704	5.83418	10.2382	8.71846	11.3577	10.5224	intergenic
ENSSSCG00000000264	5	18913023	18913259	8.975	13.8769	11.3402	7.91909	4.94247	12.7627	8.50598	9.98166	15.3113	CDS
ENSSSCG00000000272	5	19027784	19027980	2.2951	3.77908	4.04849	4.43826	2.26202	3.68761	3.19478	2.77244	4.31306	CDS
ENSSSCG00000000276	5	19154353	19154618	5.2068	5.36828	4.30465	2.49462	2.22969	4.63962	5.02182	8.17505	4.08801	utr_5
ENSSSCG00000000276	5	19159212	19159397	1.75992	2.09831	2.54832	3.32981	1.76921	3.16926	2.72017	2.7912	4.24393	Stop
ENSSSCG00000000293	5	20451117	20451426	4.33837	3.41844	3.32629	1.58518	1.54892	2.98262	2.89048	4.63949	2.39576	CDS
ENSSSCG00000000293	5	20442160	20443005	3.75149	5.29865	4.19247	5.36534	3.26344	4.91452	3.3188	5.08298	6.32547	utr_3
ENSSSCG00000000293	5	20464942	20465295	7.77359	7.4594	7.84906	5.78528	2.44991	4.4621	6.06	8.26937	4.23061	TSS
ENSSSCG00000000293	5	20446913	20447085	11.2289	7.71479	15.6834	8.71685	4.55769	7.72772	26.7831	14.6776	15.4013	intron
ENSSSCG00000000366	5	22751846	22752256	12.3269	12.102	13.778	12.6494	7.2329	14.1268	12.0581	12.6474	12.8915	CDS
ENSSSCG00000000366	5	22752627	22752835	2.0464	2.93734	2.25724	3.17268	3.08705	2.4025	1.55438	2.12817	4.14125	CDS
ENSSSCG00000000369	5	22789320	22789964	5.36966	5.09114	5.06611	5.32777	4.76714	6.54371	5.62735	5.28444	5.44829	Stop
ENSSSCG00000000377	5	23103767	23103950	3.18623	4.24238	4.03242	4.05268	2.23389	3.60468	2.77523	4.44115	4.91488	utr_3
ENSSSCG00000000382	5	23227368	23227585	7.91573	6.65797	7.76844	4.78972	3.15611	5.76006	14.1159	18.9295	4.38291	TSS
ENSSSCG00000000397	5	23295741	23296104	10.5396	11.0551	13.8642	8.96156	5.27651	6.90165	5.68548	7.22773	6.56768	CDS
ENSSSCG00000000399	5	23308371	23308571	6.48741	6.44659	27.9224	11.4863	5.49164	13.2028	6.99469	8.83377	12.4352	Stop
ENSSSCG00000000416	5	24074987	24075718	1.74546	2.43019	2.05092	2.10249	1.34298	2.2452	1.89854	1.92085	2.37506	CDS
ENSSSCG00000000417	5	24067173	24067560	5.8149	9.00784	6.61156	7.09331	6.36334	9.2828	6.03633	4.33599	4.10703	CDS
ENSSSCG00000000417	5	24068684	24068881	9.48688	9.26112	8.1576	10.1836	9.15273	28.0638	10.5458	7.22763	13.4762	Stop
ENSSSCG00000000419	5	24093930	24094124	1.53984	1.69421	1.80765	2.88607	1.33202	2.2715	1.89549	2.05902	2.30891	Stop
ENSSSCG00000000431	5	24759477	24759666	6.47751	9.30757	5.02017	4.30394	1.62134	4.62646	4.2229	6.83051	9.98234	intron
ENSSSCG00000000431	5	24759477	24759666	6.47751	9.30757	5.02017	4.30394	1.62134	4.62646	4.2229	6.83051	9.98234	CDS
ENSSSCG00000000442	5	24809599	24810031	39.931	25.5283	16.0247	26.2888	12.4196	20.9214	11.3263	26.4062	24.3752	intron
ENSSSCG00000000442	5	24809599	24810031	39.931	25.5283	16.0247	26.2888	12.4196	20.9214	11.3263	26.4062	24.3752	CDS
ENSSSCG00000000449	5	24754013	24754234	8.37447	7.69364	8.11796	4.61898	2.18435	4.76846	10.6017	10.7752	6.39206	intron
ENSSSCG00000000449	5	24759477	24759666	6.47751	9.30757	5.02017	4.30394	1.62134	4.62646	4.2229	6.83051	9.98234	intron
ENSSSCG00000000449	5	24808807	24809362	4.66415	5.54561	4.94688	4.79778	4.08109	7.30405	8.29557	6.98936	6.2162	intron
ENSSSCG00000000449	5	24810749	24810943	1.59224	2.56807	2.03948	3.18709	2.77694	2.47224	1.92395	2.23271	3.65455	intron
ENSSSCG00000000449	5	24809599	24810031	39.931	25.5283	16.0247	26.2888	12.4196	20.9214	11.3263	26.4062	24.3752	intron
ENSSSCG00000000453	5	24977179	24977377	5.53078	5.3239	4.58615	6.0033	2.06453	4.31752	5.23519	5.39036	6.41722	Stop
ENSSSCG00000000458	5	29923448	29923679	3.18717	4.8253	3.68267	5.48319	2.89899	9.86743	4.03838	5.12553	5.86359	CDS
ENSSSCG00000000469	5	32770804	32771666	9.01224	9.3488	10.799	13.5811	6.66842	11.6439	8.8347	9.92433	7.59535	CDS
ENSSSCG00000000475	5	33872243	33872448	15.6759	15.1503	17.882	10.9505	8.18362	14.4386	11.4247	9.92806	32.0006	Stop
ENSSSCG00000000487	5	35833494	35833718	6.23988	4.90044	5.88392	4.95129	2.04936	4.54572	3.68266	6.51281	5.56159	utr_5
ENSSSCG00000000493	5	36347224	36347505	6.61724	9.51139	7.20716	12.0947	3.44573	12.0537	4.97659	8.25132	7.49935	Stop
ENSSSCG00000000493	5	36347745	36347955	8.39547	9.95216	13.5826	11.0323	6.9486	26.4369	9.17782	16.1143	58.8245	CDS
ENSSSCG00000000509	5	38372117	38372325	6.48741	4.53953	5.34995	5.44803	3.62622	7.16847	6.55629	7.19493	6.25679	intergenic
ENSSSCG00000000511	5	38458591	38459019	8.74528	6.74965	8.63779	5.28079	2.99648	6.54242	9.25394	8.34602	7.91068	utr_5
ENSSSCG00000000534	5	46868942	46869173	7.39483	5.55199	4.94686	2.78291	2.24994	4.11653	8.89131	7.30483	3.02421	TSS
ENSSSCG00000000534	5	46788110	46788272	5.60321	8.47631	8.62807	12.8265	6.86893	14.7855	6.21121	6.37594	9.81457	utr_3
ENSSSCG00000000559	5	51478583	51478802	4.75332	9.15911	8.29191	13.0752	1.99243	8.94792	6.32379	15.18	7.87179	CDS
ENSSSCG00000000559	5	51474749	51474960	6.58281	4.59265	5.14284	6.94624	2.34111	3.64281	3.80822	5.44363	8.34239	intergenic
ENSSSCG00000000567	5	53723558	53723825	15.243	15.7439	17.8527	14.861	13.673	18.0437	18.7177	13.1363	18.4246	intergenic
ENSSSCG00000000573	5	54980325	54980539	2.37666	2.64417	2.23466	3.64337	3.59956	1.98277	4.06529	3.75678	3.90381	CDS
ENSSSCG00000000573	5	54986508	54986794	3.42672	5.62623	6.29143	7.60001	4.18411	6.7216	4.96412	5.46046	7.16591	Stop
ENSSSCG00000000587	5	56986362	56987068	31.7379	16.6846	19.4959	22.4636	8.40196	29.284	41.5524	37.2766	22.2114	CDS
ENSSSCG00000000612	5	61514200	61514436	20.0392	20.7953	18.8034	19.681	6.98938	20.8537	11.7699	36.8188	36.7921	CDS
ENSSSCG00000000612	5	61448446	61448670	2.71898	3.64603	2.75449	4.64056	1.55953	3.30026	2.36743	2.8734	3.39196	Stop
ENSSSCG00000000625	5	63669748	63670049	7.70243	11.7455	8.41537	7.52819	2.88295	8.91884	7.35837	9.82878	9.34437	Stop
ENSSSCG00000000633	5	64060854	64061207	4.24552	3.68361	3.36943	4.4641	2.36862	4.39177	5.63081	5.92153	4.17564	utr_5
ENSSSCG00000000690	5	66386170	66386375	5.42786	4.5701	4.90868	3.17231	2.2077	3.80641	5.18739	5.01267	3.55012	intron
ENSSSCG00000000695	5	66462300	66462448	1.38525	2.0608	3.66436	3.03533	3.55649	2.18613	2.00145	2.62101	2.01684	CDS
ENSSSCG00000000695	5	66462779	66463023	14.2645	12.9665	10.5859	9.57595	3.8019	11.324	13.0797	18.0558	8.73182	TSS
ENSSSCG00000000699	5	66519364	66519942	6.86226	8.98546	7.75011	7.55914	4.03642	10.9815	7.14539	11.4548	8.14952	nc_exon
ENSSSCG00000000704	5	66654129	66654343	1.99598	2.50014	1.94601	1.88147	4.77889	2.63873	3.11772	1.90152	3.59364	CDS
ENSSSCG00000000704	5	66650434	66650895	7.6643	11.4387	10.0743	21.1928	10.0058	11.1112	7.56544	9.77464	10.7809	Stop
ENSSSCG00000000704	5	66658113	66658351	14.8087	7.38962	19.5432	7.00461	6.24448	6.99564	14.4929	12.9303	11.8077	utr_5
ENSSSCG00000000706	5	66732967	66733594	7.14314	7.43109	7.84137	9.54243	4.36795	8.37905	5.92423	6.61307	10.5813	utr_3
ENSSSCG00000000708	5	66792374	66792774	7.06662	8.16782	7.19281	8.96278	4.9105	8.33781	6.23282	9.37886	10.0537	Stop
ENSSSCG00000000708	5	66792972	66793307	5.71045	7.30675	6.18932	7.83022	4.67415	6.3539	6.50976	6.63736	8.03188	utr_3
ENSSSCG00000000712	5	67077647	67077919	10.4418	8.73317	10.6459	9.05735	6.10182	7.69643	8.64871	7.55727	13.2623	CDS
ENSSSCG00000000735	5	69221940	69222360	3.84355	3.38996	4.33552	3.23081	2.4715	4.12675	3.48952	3.87453	3.57352	utr_3
ENSSSCG00000000735	5	69219349	69219542	2.97212	2.28506	2.92467	1.44918	1.40673	1.63693	3.60093	2.32979	2.02429	utr_3
ENSSSCG00000000746	5	69630642	69630887	3.40825	2.82649	3.2711	2.74671	2.17525	2.6914	3.15233	4.02932	2.85566	Stop
ENSSSCG00000000748	5	69810018	69810334	10.0973	5.12152	6.44927	10.8437	8.53337	9.00599	7.42813	11.3092	8.72326	CDS
ENSSSCG00000000749	5	69859937	69860182	16.8958	11.4869	13.7194	15.7312	4.62276	11.5595	10.3401	15.3516	7.91458	intron
ENSSSCG00000000749	5	69838121	69838389	3.25766	4.65033	3.51272	4.47541	3.37614	4.03244	3.79009	4.06803	4.29641	utr_3
ENSSSCG00000000749	5	69860435	69860645	2.4365	1.84131	2.76397	1.59888	1.75096	2.35899	2.60749	2.65221	1.91428	TSS
ENSSSCG00000000753	5	70395178	70395362	2.92659	5.45954	5.80766	7.80886	2.52411	8.78519	5.80106	7.51353	8.76002	CDS
ENSSSCG00000000753	5	70264576	70265204	3.59038	4.53536	4.49221	6.02836	4.26008	4.98827	5.03324	6.10915	4.80042	CDS
ENSSSCG00000000753	5	70387362	70387562	3.89082	4.53531	4.21809	8.32064	3.74669	8.85105	3.76637	5.27842	9.28027	CDS
ENSSSCG00000000753	5	70405716	70405915	2.57361	4.28722	2.78636	3.40732	1.87982	3.35731	3.06889	4.88461	3.69933	Stop
ENSSSCG00000000755	5	70516163	70516372	2.89644	2.95354	10.9672	6.31971	3.48675	4.72572	3.42889	6.16167	6.51227	CDS
ENSSSCG00000000755	5	70490279	70490480	6.59931	8.52855	8.24477	6.08363	3.16797	6.50756	9.01354	5.7662	5.58536	TSS
ENSSSCG00000000764	5	71739245	71739502	6.94959	5.14928	3.51778	3.24672	2.71401	5.12168	5.50783	5.46993	4.15591	Stop
ENSSSCG00000000770	5	72180712	72180994	9.51644	7.92616	10.8087	5.42856	10.2859	9.85706	8.71437	15.9757	7.57843	CDS
ENSSSCG00000000770	5	72158822	72159096	6.93793	7.88085	6.21896	9.96992	5.49164	6.10086	13.9894	14.6776	13.6901	intergenic
ENSSSCG00000000773	5	72522986	72523195	2.03031	2.67979	2.63297	2.05252	1.31755	2.56599	2.48455	2.38735	3.92034	CDS
ENSSSCG00000000773	5	72527058	72527528	3.89339	3.41591	3.64425	3.52419	2.16419	3.51169	4.6211	4.03636	4.53217	intergenic
ENSSSCG00000000806	5	79739096	79739364	5.46032	7.03843	6.4107	9.92664	3.35518	7.21007	7.06975	7.84318	7.43176	Stop
ENSSSCG00000000806	5	79744168	79744407	5.31142	9.1757	8.63083	8.25114	3.11257	11.2865	5.93491	9.72947	7.90721	CDS
ENSSSCG00000000806	5	79742846	79743001	3.41511	4.47595	3.48395	3.41303	1.69456	3.98006	4.08522	2.95559	3.08476	CDS
ENSSSCG00000000838	5	83117856	83118443	7.63271	6.51479	7.0175	9.90017	3.85294	7.5757	5.72208	6.81078	7.08328	intergenic
ENSSSCG00000000877	5	88007514	88007801	5.72329	10.3953	9.3935	11.0155	5.91752	11.9644	6.97762	9.16029	8.88903	intron
ENSSSCG00000000877	5	88007514	88007801	5.72329	10.3953	9.3935	11.0155	5.91752	11.9644	6.97762	9.16029	8.88903	CDS
ENSSSCG00000000892	5	91725421	91725833	3.55839	2.75138	2.73742	2.62747	2.48706	2.75575	4.59261	3.79545	3.61504	intergenic
ENSSSCG00000000893	5	91765566	91765867	5.62724	4.10615	4.92489	3.83633	1.83848	4.40152	4.49526	4.14281	3.71079	CDS
ENSSSCG00000000893	5	91772056	91772315	4.52483	3.0729	4.58045	1.41935	1.2861	2.63014	2.98275	3.7635	1.86007	TSS
ENSSSCG00000000900	5	92232847	92233162	3.22325	4.03591	6.36615	5.06921	2.52376	5.39585	3.83945	4.76236	4.31534	Stop
ENSSSCG00000000906	5	93090565	93090810	4.14776	5.15457	4.16046	4.98495	3.21462	4.3926	4.64984	4.04072	2.76434	CDS
ENSSSCG00000000906	5	93100817	93101081	7.52465	8.89993	6.54697	10.5653	3.51844	8.79399	6.76016	6.41809	7.41546	intergenic
ENSSSCG00000000906	5	93091015	93091232	4.70057	3.52979	2.54814	4.53688	3.42864	6.12988	3.64329	3.25005	3.22119	CDS
ENSSSCG00000000910	5	93713133	93713795	3.40483	4.34421	5.00798	4.58129	3.43869	3.88331	4.19405	3.68689	5.32268	Stop
ENSSSCG00000000910	5	93715629	93715760	3.45924	2.60842	2.19861	2.43844	3.03348	2.23175	2.75005	3.20345	4.39223	CDS
ENSSSCG00000000914	5	95089923	95090253	5.52662	5.70683	6.26929	7.01835	3.80473	6.99224	4.49221	5.67247	8.34773	Stop
ENSSSCG00000000921	5	97778887	97779256	11.2683	12.0144	16.9973	19.2043	7.2447	17.2131	15.5049	19.1459	12.4876	Stop
ENSSSCG00000000922	5	98753841	98754085	19.3668	36.714	54.3791	44.4792	12.3431	169.603	34.5361	34.8497	37.77	intron
ENSSSCG00000000939	5	105368142	105368451	3.93992	3.42316	2.83259	2.31541	1.41681	1.92238	2.68562	3.57261	2.43994	intergenic
ENSSSCG00000000958	5	110121533	110122503	10.3593	13.3045	13.2045	16.044	9.49319	14.5543	13.1898	11.9805	15.4116	CDS
ENSSSCG00000000965	5	110557621	110558316	9.73982	14.722	10.466	13.5363	6.26302	12.3961	9.30633	12.9896	13.5789	utr_3
ENSSSCG00000000970	5	110496890	110497131	4.06033	3.96307	6.02636	5.31743	3.70468	7.14974	3.65477	5.30922	4.91375	utr_3
ENSSSCG00000000970	5	110491749	110492009	4.61751	3.78946	3.78329	2.14516	1.70667	3.86386	4.08024	4.08753	3.42252	CDS
ENSSSCG00000000970	5	110494201	110494547	3.91882	3.72997	4.03021	3.37495	2.54035	3.51109	4.72889	4.88227	2.74479	CDS
ENSSSCG00000000972	5	110687552	110687850	4.99119	4.52611	4.85115	3.99522	2.61507	3.04288	3.72308	4.40329	3.89311	CDS
ENSSSCG00000000972	5	110668343	110668562	12.3723	6.34092	14.6574	8.8871	4.74735	4.52478	10.8341	10.2344	9.25635	intergenic
ENSSSCG00000000973	5	110690702	110691230	2.82271	2.35949	2.2989	2.16559	1.70308	1.94346	2.58752	2.61324	2.28515	Stop
ENSSSCG00000000973	5	110703407	110703664	4.177	3.34117	4.12699	3.17152	1.54041	3.0694	5.57059	6.82438	2.78699	TSS
ENSSSCG00000000974	5	110710967	110711392	3.98915	3.27789	3.09485	2.74419	2.27359	3.11352	3.38593	2.84155	2.95509	intron
ENSSSCG00000000974	5	110708649	110708850	4.84093	2.88314	3.68267	3.42086	2.94979	5.04752	4.65408	3.41377	3.34875	utr_3
ENSSSCG00000000974	5	110709254	110709459	3.94349	3.69888	3.75995	3.15929	1.94722	3.71085	3.84121	4.69123	2.93598	Stop
ENSSSCG00000000980	5	110955765	110956075	2.74238	2.63601	3.16987	3.49962	2.8684	3.37429	2.43162	3.91645	3.64768	Stop
ENSSSCG00000000980	5	110957467	110957837	4.25297	2.66319	2.92203	1.82898	2.03551	2.61621	2.3386	3.73736	2.19041	intron
ENSSSCG00000000980	5	110957299	110957527	4.48395	4.32336	2.96234	3.01075	2.71967	4.37226	3.59406	1.99197	2.88775	intron
ENSSSCG00000000981	5	110968319	110968553	7.36602	5.33139	5.39433	4.1298	4.83787	5.05597	5.29087	5.15881	5.67827	CDS
ENSSSCG00000000997	7	3155076	3155374	15.9928	15.7477	19.5477	10.5608	9.30411	11.1442	10.5817	18.2014	14.9735	Stop
ENSSSCG00000000997	7	3154191	3154449	3.51629	5.6583	4.88092	3.40062	4.68096	3.42062	3.85007	3.01813	3.60265	TSS
ENSSSCG00000000998	7	3096074	3096253	3.1483	5.86024	4.57762	23.2903	2.64993	9.58056	6.01098	5.18741	6.24106	Stop
ENSSSCG00000000999	7	2906532	2906756	3.76908	3.68975	4.25365	5.21454	2.43047	4.48797	7.5746	7.98784	5.23647	TSS
ENSSSCG00000000999	7	3069097	3069284	4.99731	4.89559	5.40695	3.50717	5.45035	3.49781	3.13864	3.79856	4.22782	Stop
ENSSSCG00000000999	7	2977833	2978170	12.0137	10.7077	13.727	12.8092	9.81418	12.2016	8.11706	12.4432	15.7325	utr_5
ENSSSCG00000001004	7	2052496	2052948	7.24938	9.18281	8.86356	14.9915	7.25943	11.0584	7.37823	9.15055	11.3104	intergenic
ENSSSCG00000001004	7	2193710	2194087	5.66818	5.42525	4.66643	5.84862	3.29356	6.36485	6.17984	7.984	4.82361	CDS
ENSSSCG00000001005	7	2048678	2048898	3.10894	3.67774	4.04235	3.90773	2.75934	3.09109	2.99789	7.51353	1.83065	intergenic
ENSSSCG00000001005	7	2041072	2041343	3.46557	3.65472	2.90675	2.15976	1.91566	2.57828	4.28646	4.42293	4.80222	TSS
ENSSSCG00000001009	7	1944347	1944649	4.79624	6.00201	7.23658	8.31758	4.93896	7.20168	4.84131	8.90238	5.80224	utr_3
ENSSSCG00000001009	7	1943213	1943631	11.3642	11.7551	11.3112	15.6834	6.50083	9.5185	10.0035	15.0352	11.536	Stop
ENSSSCG00000001009	7	1939346	1939542	5.09325	3.70173	3.95017	3.17268	3.13808	4.21662	4.64984	3.30053	3.08384	CDS
ENSSSCG00000001009	7	1943739	1944013	3.67302	5.57714	5.23194	9.17427	3.41461	9.58588	4.20346	5.29341	7.26333	utr_3
ENSSSCG00000001010	7	1756543	1757023	14.7732	11.0127	10.3114	12.3083	6.287	11.4019	15.197	14.6919	10.8718	TSS
ENSSSCG00000001010	7	1766308	1766660	7.9389	7.54913	9.09512	6.63751	4.17451	6.94965	8.80602	11.0207	7.68894	Stop
ENSSSCG00000001021	7	4634041	4634478	3.07465	4.17589	5.13308	5.16326	4.43022	4.26745	3.36496	4.16033	5.13378	CDS
ENSSSCG00000001021	7	4634816	4635167	4.44925	4.92771	6.61539	3.67742	5.40129	7.04985	4.00803	4.96553	5.3963	CDS
ENSSSCG00000001021	7	4649319	4650245	10.0489	9.538	11.3062	12.2328	6.46388	11.0457	8.95399	12.9364	11.0057	Stop
ENSSSCG00000001021	7	4647404	4648133	7.8986	5.82399	5.5936	6.56968	5.56198	6.41142	7.77357	7.30528	6.63916	CDS
ENSSSCG00000001025	7	5015334	5015930	3.73556	3.52324	3.74151	2.82416	3.96769	3.73923	3.40145	3.4517	3.87674	CDS
ENSSSCG00000001025	7	5014314	5014542	3.34684	3.039	2.69858	3.22075	4.40432	3.42207	4.12997	3.70648	2.66875	CDS
ENSSSCG00000001025	7	5019871	5020165	5.255	4.41678	4.11581	3.25142	3.33995	3.88081	4.78417	4.20349	4.33054	CDS
ENSSSCG00000001025	7	5017539	5017999	3.09502	2.70949	3.53453	2.60295	3.88525	2.20161	2.61804	3.31441	3.15449	CDS
ENSSSCG00000001025	7	5018208	5018374	4.83807	4.07631	5.48359	2.69677	3.84938	2.95551	3.60363	6.63989	3.62905	CDS
ENSSSCG00000001026	7	5036237	5036449	33.8817	14.0769	13.2894	16.9278	7.29229	15.737	17.7595	20.4342	19.9647	Stop
ENSSSCG00000001027	7	5162624	5163894	8.01263	7.50848	8.86707	6.38995	5.83625	9.33692	9.68398	9.52865	7.25392	utr_5
ENSSSCG00000001027	7	5313286	5313486	2.63252	3.0505	2.92286	5.16325	2.94789	4.16108	2.7784	3.37819	4.70594	Stop
ENSSSCG00000001027	7	5315999	5316234	3.28894	3.94104	3.54368	4.33674	2.45678	4.12372	2.55134	3.92033	3.96421	utr_3
ENSSSCG00000001033	7	5786523	5786787	6.78783	5.82211	6.82975	10.8053	2.97715	8.65206	5.95538	9.39192	9.41192	Stop
ENSSSCG00000001049	7	9022757	9022929	3.34819	4.56547	3.72073	5.9433	4.0795	3.75088	5.02183	5.0236	6.84504	CDS
ENSSSCG00000001049	7	8920376	8920582	22.6794	11.137	17.6988	8.05288	6.0231	13.8039	26.0938	24.8599	9.85352	intergenic
ENSSSCG00000001049	7	9061792	9062304	7.30788	11.8077	10.4709	12.3061	5.35488	10.1534	5.92127	10.3592	10.876	CDS
ENSSSCG00000001049	7	9062571	9062877	7.41694	7.36313	4.41321	6.28955	4.3609	5.3088	7.5746	8.07268	5.4838	Stop
ENSSSCG00000001049	7	9059301	9059606	4.29313	4.65	3.96495	5.30439	3.23442	5.37635	4.14846	6.55252	7.84818	CDS
ENSSSCG00000001054	7	10192976	10193109	26.7606	14.3728	8.79446	12.6667	3.34728	11.7136	11.9269	8.44547	8.1896	TSS
ENSSSCG00000001054	7	10084011	10084272	41.9774	34.241	40.4545	50.871	32.8453	46.5291	24.2721	44.1203	22.2464	CDS
ENSSSCG00000001061	7	12168873	12169111	14.2798	11.3756	13.2317	20.9204	5.40447	11.758	21.1036	23.4798	5.63709	CDS
ENSSSCG00000001061	7	12172901	12173103	2.57986	3.13877	2.79468	7.51828	3.9749	9.84267	4.34179	2.75542	9.41192	CDS
ENSSSCG00000001062	7	12191427	12191608	2.9594	1.69846	2.91816	2.22688	1.43407	2.55937	1.37695	2.74582	3.12053	intergenic
ENSSSCG00000001062	7	12309180	12309420	22.0081	9.26481	12.6263	9.88305	4.88717	7.43051	29.4375	21.2986	8.73182	intergenic
ENSSSCG00000001063	7	12713087	12713301	30.6435	14.7061	12.8148	10.4313	10.8671	17.6739	19.2504	26.6468	13.6901	TSS
ENSSSCG00000001063	7	12732274	12732504	2.31493	4.35521	5.37439	5.92473	1.81678	3.01652	2.25619	2.44627	2.95581	Stop
ENSSSCG00000001065	7	12920279	12920480	3.55193	3.5892	5.34432	2.08528	2.65242	2.56548	4.01745	4.68798	2.73801	CDS
ENSSSCG00000001065	7	12903638	12903842	4.19774	8.42437	11.5427	8.79699	4.72649	13.5783	6.5284	10.5539	17.6627	Stop
ENSSSCG00000001065	7	12920792	12921207	2.38309	3.47657	2.45319	3.52884	2.53582	2.17651	3.60055	4.33116	3.2649	CDS
ENSSSCG00000001070	7	14080272	14080480	9.3393	7.27854	7.00945	6.14142	3.10718	5.47574	7.23	8.73166	5.78752	TSS
ENSSSCG00000001075	7	14676170	14676595	3.73584	3.95879	3.94416	4.04042	2.75771	4.4352	5.60388	4.35691	3.46255	TSS
ENSSSCG00000001076	7	14856881	14857415	4.92631	9.18557	5.75381	9.93283	5.32031	9.04957	6.33383	7.67222	7.94784	utr_3
ENSSSCG00000001081	7	17853275	17853840	7.81571	6.49824	6.93144	6.25033	4.94826	5.94672	15.144	11.0171	4.53484	CDS
ENSSSCG00000001081	7	17852771	17853115	8.02725	6.40922	9.42501	4.28802	5.15715	5.1034	4.56746	8.97935	4.29851	intergenic
ENSSSCG00000001081	7	17854171	17854385	7.95145	8.2749	7.84738	9.49646	9.52431	7.93107	4.96603	6.2249	12.3678	Stop
ENSSSCG00000001090	7	20525945	20526417	12.4889	16.3216	18.2529	19.5629	8.90397	14.9727	11.3652	9.80409	11.5664	intergenic
ENSSSCG00000001094	7	20663448	20663652	9.19304	11.2896	11.4528	9.22099	4.15421	10.0596	10.7036	13.021	9.1403	utr_3
ENSSSCG00000001137	7	22073287	22073580	12.6866	15.3076	14.67	19.785	9.56109	17.9449	12.7674	29.9173	14.3318	intergenic
ENSSSCG00000001156	7	22519402	22519904	8.97709	10.9174	11.5347	14.0589	8.85386	8.47066	6.952	10.7461	9.76295	utr_3
ENSSSCG00000001156	7	22518833	22519237	6.09216	8.46966	8.86877	9.50001	7.13911	9.27326	9.18207	9.40343	17.8078	Stop
ENSSSCG00000001156	7	22517825	22518078	6.75832	6.00947	4.63983	7.85773	2.57483	4.13501	4.4778	6.83051	10.5528	CDS
ENSSSCG00000001219	7	24434051	24434258	3.3088	3.7253	4.27688	6.36559	2.3162	5.58802	4.03607	3.7635	4.58012	CDS
ENSSSCG00000001219	7	24450592	24450830	3.31805	2.1856	2.34519	1.91398	1.87312	2.16918	2.29171	1.90988	2.13907	CDS
ENSSSCG00000001233	7	24817643	24818337	9.35261	6.85634	7.49224	7.68563	3.98422	8.07783	10.5	8.99241	7.4945	CDS
ENSSSCG00000001233	7	24808587	24808858	3.28035	2.87926	2.59774	3.10204	3.00454	3.01535	3.59898	2.92507	3.0834	CDS
ENSSSCG00000001233	7	24810425	24810657	3.89974	4.61619	3.06177	2.74877	3.40234	3.77489	4.11101	3.16612	3.88134	CDS
ENSSSCG00000001342	7	26730547	26730849	11.7537	18.9171	17.212	20.3212	12.2036	23.9288	12.0395	12.7306	21.7856	CDS
ENSSSCG00000001342	7	26716899	26717143	7.83577	4.37522	4.67082	4.26762	1.95258	4.56432	8.69522	9.70744	3.99294	TSS
ENSSSCG00000001347	7	26819436	26819627	1.81714	3.04364	2.42262	3.41093	1.9562	3.0397	2.42153	2.46907	2.31733	Stop
ENSSSCG00000001347	7	26820038	26820540	20.6502	10.8347	9.14624	9.77014	5.39617	11.0199	12.9957	13.6091	16.948	CDS
ENSSSCG00000001347	7	26834812	26835006	1.75465	2.89944	2.18396	2.42983	2.57393	2.45118	2.01601	2.42851	3.04605	TSS
ENSSSCG00000001362	7	26962424	26962663	5.05283	6.10925	5.47655	4.08602	4.70712	8.22482	6.23544	7.15317	4.4615	CDS
ENSSSCG00000001362	7	26961481	26961736	6.45558	9.20701	6.83571	8.58065	7.08079	4.7392	7.29838	6.11572	4.95364	CDS
ENSSSCG00000001362	7	26958644	26958878	8.50788	5.24484	5.987	6.47926	3.80056	7.06415	10.4621	5.40378	12.6444	CDS
ENSSSCG00000001362	7	26958999	26959181	8.46106	6.97502	10.8046	7.82181	7.45294	5.79579	13.2394	5.94095	11.8077	CDS
ENSSSCG00000001377	7	26940987	26941449	10.8924	8.37003	12.7227	21.0941	6.2137	11.9767	7.97325	9.32546	10.9735	intergenic
ENSSSCG00000001402	7	27567039	27567710	7.17606	5.04104	5.55037	5.47612	4.14607	6.54084	6.9285	6.73066	6.43367	CDS
ENSSSCG00000001409	7	27495949	27496218	2.14051	2.13104	1.9065	1.60036	1.43388	1.66473	2.07974	2.24658	1.83349	Stop
ENSSSCG00000001409	7	27501806	27502347	6.25729	6.67396	5.16674	4.99016	3.25208	4.49163	5.59975	5.69757	5.6133	CDS
ENSSSCG00000001409	7	27500850	27501531	8.22447	8.04202	7.38143	9.64481	5.66921	9.90609	10.6937	9.78116	7.72627	CDS
ENSSSCG00000001412	7	27476921	27477904	6.50535	6.98472	7.18852	7.59743	5.62575	8.74452	6.70808	6.69278	8.4621	CDS
ENSSSCG00000001412	7	27476343	27476744	18.9705	13.5957	18.9151	14.8176	8.88319	11.0378	9.62519	8.64374	12.6462	intergenic
ENSSSCG00000001413	7	27474443	27474705	2.40453	2.42926	2.79824	1.80304	2.63141	2.09171	2.25825	2.00099	2.38189	Stop
ENSSSCG00000001413	7	27472852	27473328	6.34379	6.00274	5.88799	7.98497	5.17359	7.92863	7.75943	7.62475	11.3133	CDS
ENSSSCG00000001418	7	27857894	27858397	6.99234	8.23238	8.57854	9.37516	6.38437	6.81303	5.90364	8.11194	7.01547	intergenic
ENSSSCG00000001418	7	27853687	27853856	2.7839	3.01194	2.22175	1.94572	1.79114	1.94848	2.16567	2.93303	1.98628	intergenic
ENSSSCG00000001421	7	27817166	27817396	31.483	24.4126	24.3313	8.44444	5.57881	7.78582	19.1308	19.2207	25.6689	Stop
ENSSSCG00000001421	7	27816392	27816639	24.2324	17.5595	12.4588	9.75536	10.1116	11.2865	11.1596	16.687	10.8558	CDS
ENSSSCG00000001423	7	27769018	27769236	6.50193	4.59717	4.09134	3.41844	3.18848	3.95729	5.07671	4.3101	4.05734	CDS
ENSSSCG00000001430	7	27982070	27982310	13.3053	6.273	13.9677	6.28619	3.9226	9.41269	7.66669	7.31993	4.87052	intergenic
ENSSSCG00000001436	7	28036469	28036714	16.4551	11.8039	15.2521	8.76452	1.90104	10.3168	17.4068	15.2971	7.19363	CDS
ENSSSCG00000001438	7	28047257	28047785	19.3505	14.2233	17.9136	13.4185	5.26059	16.5351	32.599	18.0675	14.8309	nc_exon
ENSSSCG00000001438	7	28045815	28046026	3.6172	2.23518	2.30377	2.29345	2.31822	2.67117	2.29066	2.49869	2.50428	nc_exon
ENSSSCG00000001440	7	28053048	28053454	12.2434	8.66592	8.89706	7.84168	5.30484	7.48122	9.34294	10.2824	10.6587	CDS
ENSSSCG00000001457	7	29186877	29186988	1.49919	3.61433	11.7259	7.00461	1.76517	9.35461	1.4647	6.49012	5.98941	intron
ENSSSCG00000001471	7	29526838	29527045	2.69855	1.97174	2.25686	1.77913	2.47463	2.44033	2.67831	2.1537	2.36345	CDS
ENSSSCG00000001471	7	29528685	29528860	1.60074	3.01194	2.92057	2.16717	1.31515	2.78389	3.39438	2.01706	2.02448	Stop
ENSSSCG00000001471	7	29521224	29521590	8.47664	9.93041	9.34238	8.26562	5.5454	8.21913	7.31008	9.19617	7.76597	utr_5
ENSSSCG00000001471	7	29520372	29520652	4.44412	5.13239	8.10454	5.33412	3.26034	6.74254	5.00811	6.22723	9.2408	utr_5
ENSSSCG00000001471	7	29519541	29519781	12.1734	7.60911	7.18214	4.75464	3.81492	7.93108	13.6426	14.998	5.19082	intron
ENSSSCG00000001474	7	29760993	29761239	9.10222	8.19208	10.5837	6.16045	5.49164	6.17708	16.0927	12.3108	6.0283	CDS
ENSSSCG00000001474	7	29764571	29764771	36.6427	20.8194	39.7007	23.5628	6.60648	16.121	23.7939	50.6728	21.1463	CDS
ENSSSCG00000001474	7	29766516	29766784	4.25712	3.24506	2.52841	2.89976	1.92564	4.27811	3.20839	4.20033	2.83427	utr_3
ENSSSCG00000001475	7	29756650	29756855	1.76372	1.31234	1.2264	0.98723	1.34922	0.942352	1.00063	1.3159	1.26221	Stop
ENSSSCG00000001475	7	29759908	29760537	4.20349	4.78211	4.37256	5.62308	4.04165	5.70128	4.68328	5.12272	5.29742	utr_5
ENSSSCG00000001476	7	29755495	29755771	7.86005	4.59265	5.6171	3.46178	2.08688	4.37808	5.84693	5.07106	4.94058	CDS
ENSSSCG00000001477	7	29749224	29749661	13.2695	10.0709	10.8965	8.52227	5.74125	14.172	12.726	16.1407	13.8031	CDS
ENSSSCG00000001477	7	29748795	29749062	9.54837	8.08468	9.0876	7.6019	4.61579	8.59422	12.7068	11.0847	12.1444	CDS
ENSSSCG00000001477	7	29751872	29752108	16.5225	11.2049	11.9275	11.583	5.07094	9.88457	16.2372	20.9344	9.70463	TSS
ENSSSCG00000001488	7	31702773	31703044	11.2173	9.1415	7.97365	6.48575	2.53101	6.03034	10.0515	10.7397	7.08523	TSS
ENSSSCG00000001499	7	33606148	33606340	10.2611	13.4348	4.48517	18.3054	8.06935	12.0661	10.5219	61.1569	5.98941	CDS
ENSSSCG00000001499	7	33653864	33654382	3.06562	2.61327	3.72073	3.52292	4.20718	3.5207	2.76107	3.52084	3.27256	CDS
ENSSSCG00000001499	7	33751220	33751419	1.12753	1.85789	1.86574	2.90291	1.3189	2.63446	1.89251	2.69774	2.40354	utr_3
ENSSSCG00000001499	7	33605638	33605841	7.7958	8.92607	16.1232	11.9516	5.62239	6.2364	7.02126	9.02792	15.6865	CDS
ENSSSCG00000001499	7	33603879	33604082	26.4108	5.50659	14.0711	7.2381	8.49896	11.9692	5.37057	11.5761	4.44927	CDS
ENSSSCG00000001499	7	33608141	33608344	8.29053	7.60911	5.95317	17.1612	4.65957	15.223	5.19804	7.33882	8.68789	CDS
ENSSSCG00000001499	7	33619194	33619453	2.62359	2.31664	2.31659	2.28817	2.84875	2.11495	2.34464	2.27684	2.56689	CDS
ENSSSCG00000001499	7	33616811	33617009	1.33084	1.2238	1.98306	2.99022	2.5553	2.48471	2.56886	1.88254	2.33353	CDS
ENSSSCG00000001503	7	34147584	34148018	8.3055	9.72752	7.28684	9.18052	5.60245	8.40038	4.54607	7.79582	7.3455	CDS
ENSSSCG00000001505	7	34158416	34158690	6.2722	3.28898	4.61069	3.83838	3.81294	4.36195	6.73564	5.16797	4.69122	Stop
ENSSSCG00000001506	7	34159711	34159952	4.77978	4.02734	4.61709	3.91906	2.22813	4.54318	3.44473	4.82136	5.59962	Stop
ENSSSCG00000001506	7	34163158	34163358	3.87085	2.3854	2.48479	1.61899	1.32408	2.33004	2.31683	2.03402	1.53575	CDS
ENSSSCG00000001506	7	34165858	34165956	12.8031	6.02388	7.03557	3.54122	2.68044	7.77291	5.39382	4.47756	4.42075	intron
ENSSSCG00000001508	7	34177293	34178101	8.09246	8.60829	9.05398	7.12602	4.80221	9.96157	7.8145	10.2586	9.10212	CDS
ENSSSCG00000001508	7	34178256	34178521	9.78341	6.84205	7.71513	4.24946	4.50596	8.70862	8.43173	7.66444	7.89812	CDS
ENSSSCG00000001508	7	34178800	34179087	3.25875	5.35533	4.21207	7.71012	2.72517	8.54115	2.67034	3.69628	7.07018	CDS
ENSSSCG00000001509	7	34182912	34183228	5.22177	6.22726	7.42199	7.84074	4.54899	9.17702	4.70151	7.41253	6.88453	CDS
ENSSSCG00000001509	7	34181911	34182113	7.72084	5.89706	6.61002	7.15054	4.98604	10.5205	12.4785	7.08132	5.45464	CDS
ENSSSCG00000001511	7	34376467	34376664	7.78612	5.74487	7.03557	3.73579	2.75066	5.72667	8.28005	5.13612	6.84504	CDS
ENSSSCG00000001515	7	34339384	34339576	5.35211	6.30129	4.31347	3.39454	4.26457	7.52436	3.25489	5.475	4.27815	CDS
ENSSSCG00000001515	7	34338499	34339090	9.86105	9.17452	9.49475	12.4624	5.80068	9.94905	7.77453	8.85583	9.87862	CDS
ENSSSCG00000001520	7	34656350	34656778	11.6492	11.3624	10.7547	8.85095	4.56607	10.2733	16.2972	17.1261	9.49671	intron
ENSSSCG00000001527	7	35410226	35410454	7.19097	5.14321	6.10254	4.05408	2.23657	4.87288	7.33559	7.54418	3.91177	intergenic
ENSSSCG00000001533	7	35555011	35555277	2.45813	2.14534	2.61812	1.83872	1.62077	2.41408	2.45692	2.71062	1.88555	TSS
ENSSSCG00000001533	7	35543749	35544246	7.22011	7.43508	8.39729	11.411	4.26742	8.79018	8.28946	10.7626	10.6098	utr_3
ENSSSCG00000001534	7	35556553	35556784	10.5219	12.0251	6.54955	13.2239	4.34503	11.5916	11.048	14.1971	7.8076	TSS
ENSSSCG00000001534	7	35702460	35702776	4.65686	4.46196	3.10554	4.76703	2.22702	4.23361	3.99307	10.0729	3.99293	CDS
ENSSSCG00000001539	7	36154964	36155240	3.09402	2.08442	2.1909	2.77469	3.38821	3.44151	2.49232	2.18417	3.79453	CDS
ENSSSCG00000001539	7	36143217	36143478	6.78469	8.17073	6.93675	9.27526	5.25841	10.4934	6.69577	7.07917	12.0205	Stop
ENSSSCG00000001544	7	36099339	36099791	3.32151	4.75569	3.701	4.5427	3.51845	4.61684	4.16908	4.97161	4.97976	utr_3
ENSSSCG00000001549	7	36478270	36478490	7.19612	7.98379	7.33154	5.95551	4.87403	5.50563	16.0468	9.96878	4.76553	TSS
ENSSSCG00000001549	7	36372783	36373099	2.67356	3.61578	3.25695	5.52007	2.95309	4.88307	2.95648	3.64148	4.14371	intergenic
ENSSSCG00000001556	7	36725778	36726062	4.60449	4.44238	3.25114	3.85438	2.20299	2.81129	3.53947	5.0236	2.70254	utr_5
ENSSSCG00000001556	7	36794131	36794323	1.44352	2.17055	1.91987	3.84595	2.76124	2.97963	2.29514	2.81132	3.53494	utr_3
ENSSSCG00000001562	7	37092086	37092350	6.70023	7.0052	7.7256	9.95968	6.67613	7.57891	5.28813	8.90473	12.0177	Stop
ENSSSCG00000001579	7	37967695	37967905	2.78929	6.50779	7.03556	7.02054	2.61507	6.43976	5.23107	4.84489	7.76178	utr_3
ENSSSCG00000001596	7	40418010	40418324	6.20535	6.48889	8.82034	7.25268	4.32492	7.49307	4.26557	5.86431	6.30139	CDS
ENSSSCG00000001596	7	40417458	40417873	5.83485	7.12134	7.09837	5.08088	4.16895	5.49076	5.48467	5.65876	5.97951	Stop
ENSSSCG00000001619	7	42055630	42055919	17.0158	10.0943	10.7732	8.62605	5.36089	7.55341	12.3084	13.105	8.31183	intron
ENSSSCG00000001619	7	42086791	42086985	5.97594	4.0693	5.83953	4.60054	2.79652	2.70126	4.22779	4.50813	3.8028	Stop
ENSSSCG00000001619	7	42087501	42087840	2.98239	2.33929	2.36845	2.877	1.29084	2.53173	1.93981	2.37936	2.06777	utr_3
ENSSSCG00000001619	7	42088266	42088455	1.45212	0.706148	2.10089	0.722911	0.597729	0.907303	1.96935	0.815425	0.695199	utr_3
ENSSSCG00000001631	7	42476696	42477051	9.92308	6.88375	6.91763	7.756	4.87778	10.9346	12.815	8.85583	7.33535	TSS
ENSSSCG00000001641	7	43111719	43111944	5.64362	4.35939	4.73548	2.66793	1.62985	3.35546	4.3686	3.63635	2.58549	intergenic
ENSSSCG00000001646	7	43378640	43378959	23.9545	30.6958	18.9081	30.9909	13.3659	25.5726	18.946	27.6662	57.755	Stop
ENSSSCG00000001651	7	43463224	43463417	1.42535	1.47224	1.40366	1.01075	1.5598	1.10832	1.58283	1.57978	1.07684	TSS
ENSSSCG00000001651	7	43471691	43472350	7.10075	8.24767	7.03457	9.16792	5.94282	9.11205	6.45256	7.73423	9.21047	Stop
ENSSSCG00000001652	7	43486903	43487378	8.29268	4.36346	4.90826	4.43625	3.29106	5.56185	4.95848	5.37076	4.35186	intron
ENSSSCG00000001652	7	43489376	43489566	3.12825	2.81216	3.24878	2.31737	2.31792	2.79954	3.42044	3.28564	3.31199	Stop
ENSSSCG00000001653	7	43499976	43500331	18.1266	17.6912	27.0777	30.048	8.76048	16.7163	15.3046	15.8584	12.1072	CDS
ENSSSCG00000001653	7	43489376	43489566	3.12825	2.81216	3.24878	2.31737	2.31792	2.79954	3.42044	3.28564	3.31199	intron
ENSSSCG00000001656	7	43540927	43541207	3.82403	5.06464	4.11594	3.93184	2.70121	4.67149	4.66094	6.07111	5.88798	Stop
ENSSSCG00000001661	7	43721724	43721977	4.05678	4.71912	4.04979	5.19265	2.00109	4.15761	3.92734	5.60176	3.71586	Stop
ENSSSCG00000001661	7	43713801	43714532	15.0957	10.9648	11.4905	10.5398	6.69673	12.3338	19.6235	17.5178	11.4654	TSS
ENSSSCG00000001667	7	43860639	43860897	6.2198	12.1919	7.78938	6.89516	5.02093	4.70383	6.43422	7.86303	5.98941	CDS
ENSSSCG00000001667	7	43878746	43878928	4.97341	6.70328	10.4068	7.76344	5.57881	9.35461	7.00013	4.75058	9.41192	CDS
ENSSSCG00000001667	7	43876766	43876986	10.4136	12.6366	17.0026	21.1111	9.67574	19.8713	8.16048	14.0758	20.7253	CDS
ENSSSCG00000001688	7	44081788	44082035	6.84414	10.059	7.23853	5.16235	5.45429	7.11184	5.48361	11.1521	8.48501	Stop
ENSSSCG00000001695	7	44459831	44460488	11.9464	10.1787	9.94144	7.8143	5.5376	9.08114	12.6238	12.0597	9.11916	utr_5
ENSSSCG00000001695	7	44467078	44467287	5.22772	4.21808	2.64834	2.49701	2.82815	3.25378	5.12915	2.65526	4.09481	intron
ENSSSCG00000001695	7	44460780	44460914	28.3347	42.8012	9.01432	26.5591	16.2134	61.0083	51.4738	23.3707	42.4963	intron
ENSSSCG00000001695	7	44467468	44467726	25.742	14.7427	18.7482	9.2777	4.12905	12.8117	28.0909	22.4772	8.07266	intron
ENSSSCG00000001695	7	44460996	44461261	3.88291	3.17046	3.87506	3.58662	2.33344	3.18599	4.49628	4.87799	2.12864	intron
ENSSSCG00000001696	7	44942442	44942794	4.49181	4.84308	4.46906	5.67279	3.63251	5.95483	4.14979	4.73755	5.61229	Stop
ENSSSCG00000001697	7	44981764	44982418	3.49196	2.96974	3.54466	2.7881	1.51776	3.25976	3.57615	3.64126	3.77318	Stop
ENSSSCG00000001700	7	45102121	45102321	3.30519	2.92932	3.91055	3.64377	1.27484	3.12534	2.91266	3.6223	2.95501	utr_3
ENSSSCG00000001720	7	48114053	48114263	3.77053	3.32899	3.04317	2.27492	3.16359	4.9132	4.45198	3.88551	3.00342	intron
ENSSSCG00000001720	7	48115573	48115791	2.74704	2.34009	4.07322	3.0088	2.09205	2.84705	2.65913	3.12505	2.09713	intron
ENSSSCG00000001720	7	48120240	48120745	3.04954	3.36112	4.04737	5.44879	3.5695	4.7647	3.49044	4.2208	5.18819	utr_3
ENSSSCG00000001725	7	48308206	48308774	2.98311	4.37031	4.25678	4.27869	2.66503	3.91397	2.66464	3.0516	3.92583	CDS
ENSSSCG00000001725	7	48302622	48302813	2.63349	3.4776	2.58557	4.01172	1.21414	5.49778	2.1552	2.96641	2.48409	Stop
ENSSSCG00000001727	7	48680277	48680507	5.20344	6.52527	6.21109	5.97954	2.64165	4.72117	4.09388	4.22274	5.65235	nc_exon
ENSSSCG00000001727	7	48724339	48724552	4.43989	4.55331	3.75963	3.75526	2.06589	4.36482	3.66373	7.08299	4.62576	nc_exon
ENSSSCG00000001727	7	48748436	48748694	2.07605	2.05446	2.12964	1.36725	1.13411	1.34639	2.60567	4.19361	1.5868	nc_exon
ENSSSCG00000001758	7	53411793	53411985	7.13615	5.34103	9.9445	10.4313	4.74448	11.9305	4.98544	5.38763	6.48478	CDS
ENSSSCG00000001758	7	53411793	53411985	7.13615	5.34103	9.9445	10.4313	4.74448	11.9305	4.98544	5.38763	6.48478	intron
ENSSSCG00000001769	7	53588299	53588571	8.85459	7.01826	8.68452	4.34002	2.72988	5.49388	12.3952	14.8152	5.37594	TSS
ENSSSCG00000001779	7	54475738	54476026	5.06008	4.87239	6.2563	4.09186	2.29298	4.06182	5.13298	7.28734	3.69795	TSS
ENSSSCG00000001782	7	55107178	55107435	4.87237	7.73714	9.04364	9.06031	2.7894	6.37197	9.56539	7.63005	13.8761	Stop
ENSSSCG00000001782	7	55050225	55050454	3.29012	2.76343	2.90085	2.92212	1.02552	2.58304	9.95065	7.07672	1.88829	CDS
ENSSSCG00000001785	7	55434705	55434906	5.42968	4.34216	4.99981	4.84486	4.52468	5.32225	4.04055	6.16422	5.39705	Stop
ENSSSCG00000001785	7	55432805	55433830	9.7678	7.85457	8.05412	7.24968	7.80266	7.75043	7.05123	10.7145	7.22411	intron
ENSSSCG00000001785	7	55434008	55434388	15.8042	23.167	17.1278	19.7888	7.8139	14.642	13.5425	13.8222	26.7079	CDS
ENSSSCG00000001800	7	57333323	57333670	11.3068	8.98978	6.12095	5.54838	2.58377	5.16085	9.51502	8.61881	7.29644	utr_5
ENSSSCG00000001804	7	57489008	57489249	5.64071	3.56677	5.27667	3.76436	2.44967	3.84676	5.22681	4.98786	2.93247	TSS
ENSSSCG00000001805	7	57596701	57596834	3.39925	7.3273	4.89977	4.2346	2.57483	5.58565	1.95293	5.73346	4.01076	Stop
ENSSSCG00000001805	7	57627223	57627711	8.3367	6.3576	5.76778	3.70807	3.20147	5.33619	9.27209	10.2027	4.91986	CDS
ENSSSCG00000001805	7	57599731	57599964	1.2187	1.75366	1.70477	2.62266	1.47097	2.46067	2.70406	2.01738	2.3102	CDS
ENSSSCG00000001817	7	58502261	58502627	5.88699	6.93096	6.46644	6.8339	3.52127	6.68866	5.36919	8.58263	8.16789	intergenic
ENSSSCG00000001819	7	58549290	58549528	3.23339	3.06478	3.8362	2.78163	3.55648	3.35922	3.82096	3.77171	2.81969	utr_3
ENSSSCG00000001819	7	58529991	58530321	5.56732	3.98119	3.42591	3.42934	1.42053	2.53173	4.06861	3.96064	2.24602	TSS
ENSSSCG00000001823	7	58642855	58643193	4.79205	3.43963	4.72124	2.49934	2.25235	3.27361	3.70958	3.61394	2.85305	CDS
ENSSSCG00000001823	7	58646513	58646680	19.5457	16.4411	8.79446	7.57276	3.9226	10.8459	13.7779	28.3943	28.2358	intron
ENSSSCG00000001823	7	58647466	58647656	17.0533	8.32246	1.46574	6.81004	5.71291	11.2074	21.3428	8.8459	15.1569	intron
ENSSSCG00000001824	7	58671572	58671793	4.54754	4.12607	3.44569	2.95827	2.69224	3.78427	4.41021	4.47423	3.3567	TSS
ENSSSCG00000001824	7	58703531	58703786	2.34448	3.39239	3.29791	9.12878	2.68771	5.93512	2.95332	4.34704	4.64893	utr_3
ENSSSCG00000001824	7	58682602	58683268	4.2323	5.6309	5.74825	6.75308	4.88678	5.41913	4.44756	6.5867	7.39508	CDS
ENSSSCG00000001838	7	59867155	59867398	3.22604	1.87057	1.99249	1.28937	1.88285	2.36286	2.29757	1.79873	1.4928	CDS
ENSSSCG00000001838	7	59880798	59881096	3.08151	2.58674	2.20244	2.39786	1.38553	2.57296	2.33156	2.48249	1.99957	CDS
ENSSSCG00000001858	7	60659383	60659758	9.38916	6.40153	8.05666	4.16499	2.6527	4.30515	10.496	10.1808	5.56159	TSS
ENSSSCG00000001859	7	60668419	60668999	10.3173	11.0301	10.7814	11.9205	6.03477	10.5441	7.75593	13.7662	13.4107	CDS
ENSSSCG00000001859	7	60667824	60668013	6.10822	10.2248	9.73457	9.80642	4.63738	9.71617	8.14148	5.33907	14.3013	CDS
ENSSSCG00000001869	7	61961110	61961275	13.043	25.5222	9.35982	10.1697	9.8065	32.5378	6.46751	77.7566	14.888	Stop
ENSSSCG00000001869	7	61980130	61980333	12.2784	8.56025	48.9559	22.2008	17.2594	24.81	9.67168	12.9303	38.5033	CDS
ENSSSCG00000001876	7	62712879	62713235	5.23657	6.39165	5.93972	6.50522	3.68781	6.21982	5.57732	6.77368	5.09955	utr_3
ENSSSCG00000001876	7	62712310	62712690	5.99812	6.56332	6.1576	5.7287	4.36297	5.54885	4.82488	7.00238	5.6528	CDS
ENSSSCG00000001880	7	62932927	62933638	7.30111	7.87874	7.56449	10.5355	5.48209	11.0575	5.87112	6.10822	7.44219	Stop
ENSSSCG00000001885	7	63074087	63074373	8.71274	13.5578	10.9371	10.9179	6.1335	11.7736	5.99274	7.39707	8.923	CDS
ENSSSCG00000001885	7	63073045	63073314	4.80678	6.09645	4.97257	7.54342	6.11273	8.05311	5.05402	4.14485	4.96266	CDS
ENSSSCG00000001885	7	63074630	63074853	3.63879	6.25556	3.83886	3.26882	3.53803	3.72828	3.54104	7.66888	9.83978	TSS
ENSSSCG00000001885	7	63070132	63070635	4.47732	6.74597	5.02355	5.72042	4.70149	5.88183	4.79515	6.2589	6.50279	Stop
ENSSSCG00000001885	7	63073563	63073767	1.94895	3.03096	3.14748	3.64337	4.84974	3.37892	2.9759	4.99933	2.31848	CDS
ENSSSCG00000001885	7	63072566	63072839	2.18897	2.63482	2.54275	4.54983	3.70863	3.1617	2.78384	2.90183	4.5437	CDS
ENSSSCG00000001900	7	63425503	63425915	8.58533	10.6915	10.1873	10.469	6.96735	11.1659	8.90235	10.7395	15.0576	Stop
ENSSSCG00000001903	7	63581313	63581656	6.38246	11.2778	8.3806	11.818	5.46257	9.0578	8.2724	11.4575	10.0679	Stop
ENSSSCG00000001912	7	64026752	64027001	4.93851	6.89576	5.18873	7.51828	5.78391	6.94556	4.83988	5.84267	7.13025	Stop
ENSSSCG00000001912	7	64035603	64035786	1.61034	3.02126	2.10912	3.79999	2.5553	2.41129	2.41581	2.73497	2.8429	intron
ENSSSCG00000001912	7	64027213	64027458	8.7991	8.96788	13.7194	6.16046	3.93505	8.37847	4.70436	5.38763	6.1404	CDS
ENSSSCG00000001913	7	64081931	64082175	4.24544	4.39902	5.47211	4.64516	4.39331	2.79825	3.72833	5.41675	4.88212	Stop
ENSSSCG00000001925	7	65276320	65276926	3.78526	5.07274	4.71306	3.86386	2.9938	5.45276	3.62451	4.88919	4.46371	Stop
ENSSSCG00000001940	7	67342420	67342652	4.65401	4.71839	5.50084	5.84614	4.53278	4.35923	5.91368	6.64674	3.64221	TSS
ENSSSCG00000001940	7	67345210	67346548	9.95018	10.4688	10.9343	15.0664	9.39264	11.6587	8.19299	10.2748	12.2193	CDS
ENSSSCG00000001966	7	72233990	72234257	6.98222	8.24319	9.71004	10.9601	5.58971	10.5515	8.77551	10.6135	9.91898	CDS
ENSSSCG00000001966	7	72236847	72237349	12.4394	13.277	16.7554	23.2904	14.1998	14.1559	14.2666	13.8516	14.9228	CDS
ENSSSCG00000001971	7	73199784	73199992	3.94787	3.77738	5.68709	2.7957	2.53248	2.28539	4.68704	4.01888	2.15287	TSS
ENSSSCG00000001971	7	73274669	73274866	2.45896	3.17415	3.39215	5.44803	2.24896	3.4368	3.46535	4.43555	5.42883	CDS
ENSSSCG00000001971	7	73296600	73296903	7.22834	7.63048	9.21713	21.9737	5.52301	10.5287	7.66426	9.53756	10.9145	CDS
ENSSSCG00000001984	7	80133216	80134017	7.22889	5.78497	5.69881	6.99081	4.46785	7.16378	7.20973	7.26134	5.22414	CDS
ENSSSCG00000001984	7	80125470	80125714	1.5372	2.80247	2.38183	6.15456	1.75462	4.6238	3.19289	2.37139	3.32379	utr_3
ENSSSCG00000001984	7	80127730	80128051	5.39811	6.01455	8.25213	6.13811	3.70618	8.54741	4.78857	5.94095	5.7755	Stop
ENSSSCG00000001984	7	80127198	80127481	3.11332	2.62013	2.82156	1.34598	3.50419	2.21848	2.9945	2.21959	2.68097	utr_3
ENSSSCG00000001984	7	80134994	80135272	7.24512	5.00381	4.25065	4.23195	4.10757	8.01825	5.52402	5.35475	4.27815	CDS
ENSSSCG00000001984	7	80135797	80135970	11.3823	8.15262	8.79446	5.6849	7.53139	7.28227	12.2616	10.8335	6.23389	utr_5
ENSSSCG00000001987	7	80225952	80226187	2.98173	3.54591	4.24068	5.29406	3.24364	4.73888	2.56323	4.55036	6.60057	Stop
ENSSSCG00000001999	7	80375151	80375419	4.88813	6.4284	4.49146	5.89379	3.71615	6.59172	4.20946	6.31422	5.83661	intron
ENSSSCG00000001999	7	80377616	80378057	3.34402	4.58962	4.69037	4.48977	2.68814	3.93358	3.6112	4.6789	5.21251	CDS
ENSSSCG00000002005	7	80430506	80430775	18.5619	12.9285	23.5984	8.56896	3.5506	13.4972	20.3581	15.102	10.5152	utr_5
ENSSSCG00000002008	7	80440511	80440700	2.76167	2.92259	4.85026	4.61138	1.83055	5.03709	4.71436	4.7901	3.12053	utr_3
ENSSSCG00000002013	7	80523894	80524246	9.79868	7.07132	8.30659	5.78781	3.59546	7.24958	9.9573	7.82878	6.54208	CDS
ENSSSCG00000002013	7	80525512	80525801	4.71485	4.93054	4.19676	2.74555	1.70006	3.33072	3.93044	5.0385	3.01528	TSS
ENSSSCG00000002022	7	80971186	80971366	1.29161	1.50597	2.03661	3.33886	1.95258	2.38223	1.06786	2.66469	3.35407	TSS
ENSSSCG00000002022	7	80972192	80972437	103.894	43.1183	39.3238	54.4803	18.567	27.6571	87.6033	45.6492	18.0905	Stop
ENSSSCG00000002023	7	80984309	80984772	14.0391	10.4057	10.8544	9.12051	5.57195	8.50537	15.918	16.9608	8.61302	TSS
ENSSSCG00000002034	7	81316247	81316512	3.49137	6.30999	7.89246	5.92947	3.79874	5.47227	5.38053	5.45382	4.25223	intron
ENSSSCG00000002034	7	81316966	81317349	6.90877	7.35151	9.44799	12.9409	5.92051	10.3908	5.366	8.81611	12.1749	intron
ENSSSCG00000002034	7	81324203	81324693	9.46001	7.20979	7.08965	7.57725	5.3914	9.74447	14.0204	10.2492	8.88083	Stop
ENSSSCG00000002034	7	81304227	81304432	3.07541	1.7388	2.03454	3.26883	1.84226	4.36936	3.68887	1.91115	2.3404	CDS
ENSSSCG00000002034	7	81323043	81323353	3.83564	3.06978	3.42581	2.74972	3.07829	3.69215	4.74844	3.81963	3.30842	CDS
ENSSSCG00000002035	7	81284271	81284809	3.52044	6.20255	6.6024	7.03923	6.89041	5.90909	4.2252	6.76254	5.156	Stop
ENSSSCG00000002039	7	81415295	81415767	4.64543	4.40215	4.26356	5.528	3.31242	5.00023	4.68704	5.48273	6.04075	Stop
ENSSSCG00000002039	7	81414069	81414843	7.47808	6.08682	5.97992	5.18647	3.73939	6.89315	8.62516	7.63037	5.40716	utr_3
ENSSSCG00000002136	7	83475180	83475432	14.1861	7.9588	9.22231	6.37419	2.40712	6.67701	11.1981	10.8797	8.12849	TSS
ENSSSCG00000002247	7	86441014	86441330	10.5336	8.86288	11.5387	8.12666	4.97999	9.80199	12.0881	14.3609	8.93276	CDS
ENSSSCG00000002252	7	87588550	87588777	2.45961	3.63672	3.65003	5.83717	2.89669	4.2609	2.80983	4.36835	2.42428	Stop
ENSSSCG00000002252	7	87598515	87598720	7.94862	5.70684	6.26452	4.00819	2.39714	4.42089	7.38717	7.16409	3.30584	CDS
ENSSSCG00000002254	7	88968159	88968555	3.08793	4.00271	3.73764	3.01991	3.40835	3.01931	3.19371	3.61273	2.59792	utr_5
ENSSSCG00000002254	7	88962545	88962859	8.62633	6.9657	12.2976	11.992	5.53444	10.9735	11.4688	11.332	9.38598	Stop
ENSSSCG00000002254	7	88966019	88966272	1.67107	2.84535	2.62799	4.31105	2.71016	3.40168	2.33923	2.24658	3.4103	CDS
ENSSSCG00000002258	7	94622972	94623266	4.44466	5.70683	5.89319	7.548	3.8832	7.674	3.52082	5.02033	6.22708	Stop
ENSSSCG00000002258	7	94623501	94623688	4.81962	4.85079	4.77031	4.33118	3.69596	3.30801	2.6504	3.8067	3.51027	CDS
ENSSSCG00000002259	7	94575791	94576042	10.7634	4.99348	6.18869	7.88778	5.55889	6.6308	8.33555	11.9725	6.80116	utr_3
ENSSSCG00000002259	7	94577355	94577574	5.8493	6.42017	5.88392	6.83481	4.5596	10.5501	4.97162	4.59047	7.97747	utr_3
ENSSSCG00000002266	7	91876932	91877775	5.40828	7.03521	7.09051	7.12377	4.35845	7.69643	7.00342	8.8253	8.42795	intergenic
ENSSSCG00000002276	7	95190431	95191041	5.04887	5.69847	5.06415	6.12367	3.55151	5.23713	6.20672	5.55973	5.39465	CDS
ENSSSCG00000002276	7	95189141	95189268	2.45663	3.96694	3.02309	3.13262	2.037	2.84705	1.38997	3.28379	3.64435	CDS
ENSSSCG00000002276	7	95185247	95185559	6.95247	7.38531	8.15486	6.61193	3.026	6.31983	15.8427	13.7602	5.93236	CDS
ENSSSCG00000002276	7	95188565	95188905	2.65394	4.35521	4.98353	5.17563	3.09356	4.02755	2.53038	3.67128	3.32417	CDS
ENSSSCG00000002283	7	95940394	95940627	1.7356	1.77258	2.6272	3.94983	1.48732	4.79933	1.90344	2.22389	2.40052	CDS
ENSSSCG00000002283	7	96100068	96100819	3.98118	5.14513	4.99624	5.96472	3.76184	4.56074	4.4953	4.20229	5.22826	Stop
ENSSSCG00000002287	7	97362448	97362748	10.4943	12.7903	14.7665	21.217	11.5063	17.3806	9.56862	13.9463	19.3128	intergenic
ENSSSCG00000002292	7	97613698	97614070	4.0965	3.13635	3.17734	7.85859	4.00581	7.8633	4.73798	4.57754	6.40137	utr_3
ENSSSCG00000002298	7	97827775	97828038	16.7909	15.958	19.3478	16.8344	12.9185	19.6447	10.7044	33.2867	18.1515	utr_3
ENSSSCG00000002303	7	99037444	99037647	14.2151	9.09289	15.4703	8.22651	5.27994	13.693	21.0173	23.2713	9.64011	CDS
ENSSSCG00000002311	7	99621531	99621734	2.61138	1.75096	2.02394	2.89736	1.14112	2.33537	1.6208	1.53209	2.20389	utr_3
ENSSSCG00000002311	7	99618294	99618573	3.00579	4.69229	4.30421	8.06989	2.99097	5.83257	3.03042	4.20656	6.21641	utr_3
ENSSSCG00000002311	7	99615983	99616303	7.26319	7.26187	9.52095	11.0712	5.45895	14.953	6.86317	9.544	11.2733	Stop
ENSSSCG00000002330	7	100858849	100859051	4.80991	5.31773	5.58113	6.01229	2.04451	4.02848	6.33707	9.39195	2.91692	Stop
ENSSSCG00000002330	7	100761225	100761502	8.15696	9.22192	16.9859	19.1635	10.5599	17.7263	10.6916	12.5338	13.4405	CDS
ENSSSCG00000002337	7	102165034	102165270	2.54354	4.84775	4.95095	4.58891	4.26457	3.94207	3.41963	4.47756	4.60724	CDS
ENSSSCG00000002340	7	102359291	102359874	5.61927	7.20153	6.69195	8.72958	4.50769	8.92442	7.89665	7.47828	8.9651	utr_3
ENSSSCG00000002344	7	102611595	102611812	9.51725	18.7511	16.5466	24.0491	8.1067	13.3848	13.6491	50.0904	9.06969	nc_exon
ENSSSCG00000002344	7	102612031	102612144	6.67822	70.3843	14.4229	12.6667	5.67843	21.6918	8.70451	12.2314	26.5245	nc_exon
ENSSSCG00000002344	7	102610888	102611091	14.9544	12.7452	16.363	6.07065	4.65957	18.3476	6.97477	9.69773	11.9788	nc_exon
ENSSSCG00000002345	7	102674785	102674969	11.2439	8.33376	8.20817	6.0919	6.12672	10.8653	12.45	16.0172	22.9309	CDS
ENSSSCG00000002345	7	102677793	102678086	7.09273	6.30468	7.68047	8.44444	5.10708	5.65239	4.02651	9.94639	5.37333	utr_3
ENSSSCG00000002345	7	102677347	102677559	3.35012	4.33297	3.4903	3.57149	4.6389	5.69411	4.13563	4.36835	3.66698	Stop
ENSSSCG00000002346	7	102681877	102682289	10.2063	11.6078	16.0499	10.5419	5.2788	12.5067	9.76808	11.8569	10.091	intergenic
ENSSSCG00000002346	7	102683092	102683501	4.13777	1.63309	2.38707	2.61505	2.44073	2.44033	2.30734	2.02192	1.45896	intergenic
ENSSSCG00000002350	7	102830161	102830368	6.20915	10.9976	8.92976	8.0553	5.09369	9.81555	16.0699	27.6662	10.6954	CDS
ENSSSCG00000002350	7	102830937	102831332	7.10114	5.47433	5.83853	4.72654	7.70258	6.00513	10.2031	5.31799	5.36416	CDS
ENSSSCG00000002350	7	102830575	102830786	2.36123	3.71608	3.77924	2.86022	2.42372	4.01299	3.2718	2.80822	2.51341	CDS
ENSSSCG00000002352	7	102997309	102997647	17.6155	22.8273	17.9868	21.1383	12.9235	17.184	9.90077	18.9062	16.1958	utr_3
ENSSSCG00000002353	7	102997309	102997647	17.6155	22.8273	17.9868	21.1383	12.9235	17.184	9.90077	18.9062	16.1958	utr_3
ENSSSCG00000002370	7	103737980	103738155	4.16154	5.88059	5.17115	4.16128	2.93162	3.98006	3.99355	5.5459	4.15967	utr_3
ENSSSCG00000002372	7	103852016	103852239	8.04566	6.80064	6.61002	7.26404	5.11391	7.50179	10.3227	4.89877	6.04288	CDS
ENSSSCG00000002372	7	103851432	103851675	8.72687	5.26521	7.95166	7.2381	8.20303	7.37522	9.98168	6.90993	4.56337	CDS
ENSSSCG00000002375	7	103960934	103961223	5.84685	7.92616	4.25065	12.3186	5.36088	8.90722	7.28168	11.3993	6.65182	CDS
ENSSSCG00000002375	7	103957336	103957537	10.4943	16.4864	12.0924	8.8871	4.18411	6.16862	9.29969	14.3282	5.24073	utr_3
ENSSSCG00000002381	7	104165826	104166183	11.4931	9.96934	11.322	9.62366	5.79834	8.58527	14.5207	14.1035	9.77255	CDS
ENSSSCG00000002381	7	104122999	104123496	9.83431	11.2501	9.05485	16.7782	6.51131	16.5544	10.204	9.96309	11.6551	Stop
ENSSSCG00000002382	7	104174258	104174476	8.37716	9.22526	10.0914	10.6532	4.81018	10.5012	8.6865	9.28437	9.85131	Stop
ENSSSCG00000002383	7	104295922	104296188	5.48291	8.7584	6.37851	9.43097	3.46496	7.2546	4.3113	4.21154	7.90768	CDS
ENSSSCG00000002392	7	106152595	106153045	7.38917	7.82344	9.19576	12.3966	5.34876	10.4602	5.18497	8.57914	7.40897	CDS
ENSSSCG00000002392	7	106154063	106154485	6.69014	6.15241	5.65799	3.71942	3.32424	3.64587	4.49809	6.1453	4.37254	intergenic
ENSSSCG00000002392	7	106153311	106153539	3.48221	3.08635	4.12429	3.14113	2.88625	2.08971	3.32213	4.92165	2.38985	CDS
ENSSSCG00000002392	7	106151800	106152483	7.29384	10.3376	8.66046	9.84455	5.63662	9.53593	5.68363	7.47421	7.428	CDS
ENSSSCG00000002411	7	109965190	109965395	9.61417	10.4273	13.7194	17.3792	6.73379	22.7025	8.06538	9.85998	7.64722	Stop
ENSSSCG00000002414	7	110445852	110446054	11.9775	7.55444	7.58836	5.808	4.08228	4.29009	8.81145	8.33957	6.40011	TSS
ENSSSCG00000002425	7	116889540	116889752	5.50953	5.52849	5.78968	4.21505	2.7645	4.06724	5.90403	7.13497	5.21157	CDS
ENSSSCG00000002425	7	116890410	116890600	3.1483	3.98865	7.376	6.25338	4.51443	6.08458	3.15096	4.4823	4.71891	CDS
ENSSSCG00000002425	7	116889882	116890051	1.79903	2.2527	1.6286	2.12473	2.92887	2.52168	1.15888	1.52892	1.59966	CDS
ENSSSCG00000002425	7	116952457	116952698	4.89736	3.12517	3.63126	2.80573	1.41961	2.36097	5.06265	3.76058	2.20872	utr_5
ENSSSCG00000002425	7	116949590	116949824	12.9679	32.7463	18.4684	45.2186	8.94934	21.9629	8.09073	16.5997	11.3565	intron
ENSSSCG00000002429	7	117532249	117532661	4.6443	4.94163	5.27667	6.17737	4.13333	6.19234	5.85878	5.90677	5.15414	Stop
ENSSSCG00000002429	7	117841906	117842159	4.54017	4.87099	6.00954	6.17443	3.80261	5.65769	4.66612	6.05329	6.54106	CDS
ENSSSCG00000002429	7	117845822	117846038	4.9569	4.53953	4.88972	1.92627	1.44352	2.14982	6.25192	4.96403	1.83833	intron
ENSSSCG00000002434	7	118630687	118630951	27.66	20.1098	27.7026	19.3615	8.51764	42.1364	28.0385	28.6369	15.0957	CDS
ENSSSCG00000002434	7	118617255	118617445	4.94733	7.60913	9.0014	15.0599	6.94181	12.3033	4.81259	4.64424	10.7429	CDS
ENSSSCG00000002440	7	119528004	119528210	13.3197	18.1773	15.83	13.659	13.2061	58.1612	12.3154	11.2329	14.179	CDS
ENSSSCG00000002440	7	119528480	119528656	79.757	21.1628	12.752	6.12903	7.67086	26.8436	34.3158	13.7603	12.5492	CDS
ENSSSCG00000002441	7	119664594	119664954	6.31589	6.71007	9.19637	12.3035	6.18047	11.5946	8.82841	12.4022	10.7915	utr_3
ENSSSCG00000002441	7	119682340	119682540	4.28415	4.92112	7.60093	3.92002	2.73747	4.63509	5.0347	7.03096	5.62531	CDS
ENSSSCG00000002441	7	119699723	119701537	6.92212	5.95608	6.29487	7.52289	5.84593	5.82255	5.72008	7.32218	5.42077	utr_5
ENSSSCG00000002444	7	120032436	120032641	3.25619	4.82128	3.50574	4.64852	1.9642	4.2683	2.95309	3.66346	4.19399	Stop
ENSSSCG00000002445	7	120175181	120175450	11.8936	14.8378	20.2273	24.9488	16.5272	51.0663	14.2285	11.6165	12.6443	CDS
ENSSSCG00000002451	7	120770609	120770851	2.69289	1.23898	3.34364	2.45161	2.40829	1.45258	7.14217	1.23902	5.15199	utr_3
ENSSSCG00000002451	7	120770212	120770446	2.65027	2.30991	1.39246	1.58333	1.48768	1.32561	2.22395	2.13564	1.30861	Stop
ENSSSCG00000002451	7	120743733	120743919	1.84963	2.07013	2.66733	2.73763	1.35218	2.58823	3.31226	4.43075	2.25068	CDS
ENSSSCG00000002451	7	120744375	120744996	4.42991	4.30002	4.47686	7.40388	3.53657	6.48397	3.82096	4.48192	6.93804	CDS
ENSSSCG00000002455	7	120849117	120849351	3.11179	3.82805	5.78348	6.87938	3.67744	6.613	4.86413	5.48258	6.96727	CDS
ENSSSCG00000002457	7	120972163	120972441	3.60743	4.08989	4.71292	5.57333	2.93968	5.40126	4.91722	8.15425	5.44681	Stop
ENSSSCG00000002457	7	120970651	120970868	6.74636	3.90295	4.36886	5.29864	4.49508	3.23393	4.74286	4.81842	4.48559	utr_3
ENSSSCG00000002457	7	120971172	120971579	5.35363	9.97477	6.35524	6.57266	5.54238	7.2649	4.37977	5.93798	7.47031	utr_3
ENSSSCG00000002458	7	121161075	121161289	1.79211	4.07631	3.71521	2.26844	1.83956	2.58975	2.40629	2.66469	3.65587	CDS
ENSSSCG00000002458	7	121160148	121160427	5.12514	3.00421	3.77645	3.8423	1.92689	3.50555	4.73122	10.75	3.45307	TSS
ENSSSCG00000002461	7	121207213	121207514	21.3635	26.0929	31.8302	24.5502	14.2521	28.393	17.5764	32.1073	41.1415	CDS
ENSSSCG00000002475	7	122558330	122558538	8.43673	8.29315	10.1185	7.79735	3.81899	7.32102	5.32866	6.33379	7.33574	CDS
ENSSSCG00000002475	7	122558757	122558954	3.26639	3.17371	3.61636	4.8314	3.71892	4.57608	3.00924	3.45754	3.53672	TSS
ENSSSCG00000002494	7	123694318	123694502	8.17059	2.85342	6.66527	7.28674	1.73135	4.98912	3.25489	4.85372	4.6808	utr_3
ENSSSCG00000002494	7	123705807	123705992	1.78086	1.95512	3.34757	3.1246	2.01159	2.28969	1.79794	1.99696	3.51759	CDS
ENSSSCG00000002494	7	123706068	123706358	9.2117	7.00383	5.76813	9.80645	6.53766	8.67672	10.8806	8.62749	4.95043	CDS
ENSSSCG00000002494	7	123706621	123706826	4.32892	3.77738	3.27793	2.17921	2.9938	2.10756	3.14701	3.36987	3.17805	CDS
ENSSSCG00000002496	7	124001763	124001987	13.0276	10.8109	11.8614	6.38146	3.98798	7.41897	9.71761	10.7177	7.14325	CDS
ENSSSCG00000002496	7	124011226	124011509	3.80186	4.07374	4.95411	3.40426	2.37443	3.39171	3.77889	3.9689	4.35913	Stop
ENSSSCG00000002508	7	127973164	127973608	7.03605	6.77361	7.00626	8.1898	5.77681	6.85849	6.52561	9.47556	10.1805	Stop
ENSSSCG00000002509	7	128126648	128127296	10.7017	12.558	8.99998	12.8816	6.2638	12.9128	8.19663	9.72562	11.3601	utr_3
ENSSSCG00000002509	7	128125416	128125623	3.72299	2.6286	3.54811	2.42018	2.21962	2.44033	3.03789	2.15505	1.89626	utr_3
ENSSSCG00000002509	7	128122717	128123014	2.41536	2.20758	2.48629	1.86676	1.25698	1.9131	3.27126	3.17527	1.6096	CDS
ENSSSCG00000002515	7	128674178	128674658	4.32758	4.09329	4.02031	3.17172	1.37252	3.2237	4.27463	5.27499	3.35541	intergenic
ENSSSCG00000002520	7	128656555	128656789	6.6556	5.60843	4.49495	4.58748	2.59233	4.8181	9.46972	13.1633	6.74994	utr_5
ENSSSCG00000002520	7	128643729	128643948	4.12617	1.63684	5.1841	2.38623	1.72088	2.55422	2.694	3.11609	7.57842	Stop
ENSSSCG00000002520	7	128642867	128643129	5.84033	5.49547	6.93785	4.4129	4.65206	10.0963	6.08707	10.9833	7.27285	utr_3
ENSSSCG00000002520	7	128644059	128644577	3.4663	3.18367	2.87819	3.95486	2.53071	2.85445	3.66673	4.23987	3.91144	CDS
ENSSSCG00000002523	7	128825265	128825548	4.29313	5.60825	4.07259	5.35802	3.13172	5.19663	5.1902	6.67109	5.93105	Stop
ENSSSCG00000002523	7	128851894	128852211	2.04726	1.69455	1.69671	1.89653	3.15323	2.10016	1.99369	1.1746	1.69829	CDS
ENSSSCG00000002526	7	129203328	129203632	4.97771	4.22728	4.72832	4.22553	2.16954	4.11079	8.17355	7.47473	4.15837	utr_5
ENSSSCG00000002527	7	129271098	129271632	2.86656	3.26963	2.60322	3.98626	2.88093	3.06293	2.28537	4.15425	3.1962	Stop
ENSSSCG00000002527	7	129270514	129270865	8.37964	6.70416	6.4179	7.80059	5.12506	7.6096	3.99745	7.52851	9.35294	TSS
ENSSSCG00000002528	7	129362982	129363199	7.34604	8.18658	10.2785	17.1612	5.72562	10.5748	7.95123	10.9755	10.0159	CDS
ENSSSCG00000002528	7	129362598	129362824	8.46543	11.921	6.05266	7.28055	9.87914	8.35629	13.971	16.2722	15.7816	CDS
ENSSSCG00000002532	7	129471938	129472506	7.65402	9.04388	7.45839	6.4782	4.10831	7.88025	6.63139	9.61038	13.5189	CDS
ENSSSCG00000002532	7	129461543	129461774	3.54184	2.60796	7.18854	3.45042	2.09205	3.89597	4.10515	4.80518	3.42252	CDS
ENSSSCG00000002533	7	129597559	129598345	10.9526	11.9023	12.5844	15.6185	8.22874	14.9203	8.85259	9.68608	12.2753	CDS
ENSSSCG00000002544	7	130822031	130822303	5.90015	5.19605	5.84572	3.83775	2.73128	4.09527	6.72796	4.30242	4.40037	utr_3
ENSSSCG00000002544	7	130820366	130820502	2.44195	4.29174	3.48262	7.89964	2.51046	4.77898	2.64483	2.84647	3.69272	utr_3
ENSSSCG00000002545	7	130822031	130822303	5.90015	5.19605	5.84572	3.83775	2.73128	4.09527	6.72796	4.30242	4.40037	Stop
ENSSSCG00000002545	7	130829098	130829353	3.575	2.59582	3.4759	2.32392	1.67759	2.79711	5.24503	5.47862	2.40646	TSS
ENSSSCG00000002558	7	131215651	131215851	5.30387	4.96133	5.27667	12.3748	5.35319	3.52492	8.05583	6.62961	7.58661	CDS
ENSSSCG00000002558	7	131217371	131218428	7.57989	7.37132	7.11608	8.20431	4.57637	6.61123	5.53192	9.67843	8.62933	CDS
ENSSSCG00000002559	7	131262754	131263291	7.15792	7.04604	5.11444	6.51039	3.11673	6.42733	4.61565	6.31494	6.50279	Stop
ENSSSCG00000002633	6	182026	182240	6.56743	7.30336	11.4728	25.5376	7.32218	13.4218	5.96797	6.43924	11.9254	Stop
ENSSSCG00000002633	6	179347	179545	3.15727	2.60723	2.63834	1.85985	1.07563	1.97551	2.60508	3.70864	2.54788	utr_3
ENSSSCG00000002633	6	179347	179545	3.15727	2.60723	2.63834	1.85985	1.07563	1.97551	2.60508	3.70864	2.54788	intron
ENSSSCG00000002633	6	182026	182240	6.56743	7.30336	11.4728	25.5376	7.32218	13.4218	5.96797	6.43924	11.9254	utr_3
ENSSSCG00000002635	6	303354	303837	5.17796	4.93228	7.67073	4.97131	3.72648	5.1175	3.58579	5.3533	5.34548	intron
ENSSSCG00000002635	6	319103	319307	25.2613	10.0045	13.0158	6.24764	3.4156	5.49075	15.9025	34.7595	7.70067	intron
ENSSSCG00000002635	6	305330	305535	5.41373	6.84821	6.55187	4.10547	4.06788	5.37301	4.21834	4.00682	6.21898	intron
ENSSSCG00000002635	6	304083	304893	4.15308	3.31427	3.7508	3.80207	2.76244	3.51273	3.01338	3.25405	3.23611	intron
ENSSSCG00000002635	6	299859	300064	6.08672	3.11282	2.80323	2.10587	2.05103	2.16918	7.79027	5.24202	2.80456	intron
ENSSSCG00000002635	6	308823	309311	6.10328	7.85528	9.08762	12.2872	9.41421	7.52957	5.95981	6.0697	4.8771	intron
ENSSSCG00000002635	6	293332	293607	7.42676	5.88518	5.9267	5.49499	3.7748	6.4336	7.16076	6.80948	4.08369	intron
ENSSSCG00000002635	6	306235	306489	2.42844	3.30227	3.54365	6.77111	2.4564	7.95368	3.86392	4.62199	4.65563	intron
ENSSSCG00000002652	6	1760546	1760929	6.92258	4.34648	8.0616	5.48693	3.48675	5.26027	3.72308	8.85062	4.99117	intergenic
ENSSSCG00000002652	6	1758803	1759008	5.0592	3.6479	3.72886	4.08602	5.36959	3.94014	6.0448	4.65016	3.00693	CDS
ENSSSCG00000002652	6	1758116	1758359	7.38886	5.0165	7.28361	5.09935	3.01921	8.94788	5.85881	7.23208	6.73809	CDS
ENSSSCG00000002652	6	1759733	1759953	29.7121	15.9228	17.5889	25.8781	19.0377	21.3122	19.783	21.4048	18.5386	Stop
ENSSSCG00000002654	6	2037197	2037533	6.6585	4.54589	5.06391	3.90335	2.69457	5.7933	5.62113	8.50057	4.78439	TSS
ENSSSCG00000002654	6	2077215	2077450	5.10647	3.74373	5.15942	3.50979	3.18457	4.44044	5.90101	4.20067	3.34662	CDS
ENSSSCG00000002655	6	2028760	2029046	3.14393	3.29516	3.5764	4.78863	2.96373	4.17275	3.08217	4.74657	5.05698	TSS
ENSSSCG00000002656	6	2001253	2001440	2.00627	2.80813	2.98154	3.4174	2.20828	3.25378	2.84927	3.49468	2.36424	Stop
ENSSSCG00000002656	6	2000697	2000826	1.72038	2.72538	2.92467	3.77471	2.39971	2.87834	2.27598	4.14993	2.28168	CDS
ENSSSCG00000002664	6	3571407	3571612	22.5627	16.6978	17.2958	16.0469	8.85636	13.6116	16.4605	10.6712	15.0591	CDS
ENSSSCG00000002667	6	4216791	4217105	4.24914	6.15241	5.16575	4.19303	2.29945	4.17814	3.97884	5.70184	4.50698	utr_3
ENSSSCG00000002667	6	4217308	4217482	2.366	2.40288	3.51779	2.50378	1.53221	2.07297	2.97345	3.23053	1.94614	Stop
ENSSSCG00000002682	6	5098004	5098219	2.97658	3.24667	6.24233	6.82607	2.87182	4.50963	5.56239	5.99921	4.42696	intergenic
ENSSSCG00000002682	6	5139573	5139912	6.87992	5.25925	5.92414	4.43684	2.7669	5.1032	6.90407	7.50414	4.90654	Stop
ENSSSCG00000002689	6	7184974	7185323	9.14974	7.85941	7.71348	7.64668	3.18869	8.69222	10.1905	12.1222	9.50699	Stop
ENSSSCG00000002701	6	10730134	10730799	3.50634	5.18981	4.7214	5.19872	3.29167	5.48951	3.34076	4.42401	5.85358	intergenic
ENSSSCG00000002701	6	10726029	10726530	6.31424	5.60638	6.63982	5.8933	3.31014	4.82494	6.64654	5.74373	6.19753	CDS
ENSSSCG00000002703	6	11897767	11898032	4.49902	3.59649	3.38066	3.18855	2.22677	3.68154	4.38137	4.50207	3.89602	CDS
ENSSSCG00000002715	6	12885061	12885139	4.61751	13.0442	7.91501	25.0065	8.78662	21.2852	17.9949	11.3577	8.12848	utr_3
ENSSSCG00000002719	6	13360336	13360963	10.3876	14.4173	12.0237	15.0209	9.31514	12.4457	9.18766	11.9984	13.0948	intergenic
ENSSSCG00000002721	6	13288825	13289125	7.37104	9.39251	7.1934	14.0215	6.08935	8.04407	6.38434	6.79521	10.9521	CDS
ENSSSCG00000002726	6	13507748	13508020	4.95964	6.98221	5.78348	5.80015	5.04553	5.45228	4.96412	7.93583	5.40398	CDS
ENSSSCG00000002726	6	13507318	13507558	9.38967	10.5767	10.2518	8.58063	4.04913	8.61509	10.2368	8.10568	6.84505	utr_3
ENSSSCG00000002729	6	13797128	13797315	5.49903	5.91818	4.99145	4.04062	4.05335	5.96526	8.1122	8.38723	7.29802	intron
ENSSSCG00000002734	6	14109607	14109899	13.3882	7.20147	7.77618	9.82423	8.16635	10.7042	9.91901	9.38153	9.4558	CDS
ENSSSCG00000002740	6	14341830	14342362	3.23275	4.38529	4.8858	6.28695	3.03941	6.34282	5.10792	5.25727	7.45804	utr_3
ENSSSCG00000002753	6	16188233	16188449	4.06655	3.12724	4.15738	2.11111	1.85807	3.14882	3.89995	3.06904	3.48153	CDS
ENSSSCG00000002753	6	16181561	16181900	8.7571	17.9945	11.801	13.1759	7.06375	13.0151	10.6505	14.8669	15.6479	Stop
ENSSSCG00000002756	6	16470064	16470259	4.20844	4.26727	5.06391	4.20276	2.54684	4.0985	4.18487	4.97003	5.29173	Stop
ENSSSCG00000002758	6	16599335	16599515	4.95566	4.45533	2.54411	2.71312	2.33531	2.22048	4.02211	5.37307	2.00217	TSS
ENSSSCG00000002758	6	16600631	16600985	19.7294	15.3166	23.6717	27.318	10.2301	18.8191	16.943	25.9305	32.6361	intergenic
ENSSSCG00000002759	6	16595733	16596092	4.98804	4.999	7.80999	5.98193	3.81578	9.14508	5.17527	6.69812	6.36141	CDS
ENSSSCG00000002759	6	16598820	16599090	9.53887	6.55373	7.12226	5.58193	4.05537	6.12988	10.108	7.25457	5.9459	Stop
ENSSSCG00000002762	6	16569028	16569290	2.834	3.23863	4.01284	4.05575	2.9246	3.23751	3.4129	4.09349	5.16051	CDS
ENSSSCG00000002762	6	16577394	16577576	2.87527	4.61121	4.55385	4.78648	2.90363	3.09883	3.80584	4.90919	5.53643	Stop
ENSSSCG00000002762	6	16552551	16552957	18.4245	14.8934	15.2371	10.7125	5.06181	10.8174	29.2164	25.8148	11.9614	CDS
ENSSSCG00000002764	6	26130872	26131311	6.08054	6.1893	5.33164	6.08152	4.08289	8.79399	6.24509	6.13556	6.9718	CDS
ENSSSCG00000002769	6	25666303	25666512	2.21949	3.90833	4.22133	6.06218	5.10524	4.8032	2.37142	3.00457	2.72533	intergenic
ENSSSCG00000002769	6	25666871	25667001	2.47446	2.51631	2.7772	2.45161	2.12876	2.16459	3.7309	2.82751	2.72987	CDS
ENSSSCG00000002795	6	23711530	23711799	10.6795	16.3596	13.3469	18.9842	6.22861	39.6263	8.03494	12.0566	15.2791	Stop
ENSSSCG00000002806	6	17957775	17957973	4.01609	5.02745	3.39215	2.86022	2.00488	9.32332	7.23383	6.49792	7.02838	utr_3
ENSSSCG00000002806	6	17956901	17957218	17.7597	20.9726	14.53	13.1415	4.70711	16.1107	28.1223	17.4131	11.3258	CDS
ENSSSCG00000002820	6	17159629	17159942	3.72825	4.47955	4.18403	7.50153	4.59431	9.43596	7.46578	4.34146	11.166	CDS
ENSSSCG00000002822	6	26752240	26752458	4.13111	5.09938	4.7177	5.86822	2.16677	5.28739	4.98377	4.63423	4.37881	utr_3
ENSSSCG00000002822	6	26752586	26752780	2.55203	2.42069	2.67721	3.56188	2.12237	3.31449	3.23547	3.00931	2.90053	utr_3
ENSSSCG00000002822	6	26750946	26751181	3.24868	2.64897	2.06627	1.45463	1.74051	1.99294	2.40273	2.71107	2.30254	CDS
ENSSSCG00000002829	6	27553878	27554080	19.9731	12.666	20.2901	8.49891	3.28752	8.46817	23.495	28.6369	10.5732	intergenic
ENSSSCG00000002836	6	30238124	30238366	5.99677	15.0597	12.4881	4.39247	1.63609	4.06724	10.8163	10.7853	6.62321	utr_3
ENSSSCG00000002836	6	30235611	30236258	3.65327	3.81426	4.6754	5.21512	4.1907	3.97503	2.8511	3.70964	4.72819	CDS
ENSSSCG00000002836	6	30223434	30223623	10.0622	10.843	9.44249	8.44444	3.37053	9.15124	20.8047	16.0658	5.31391	intron
ENSSSCG00000002836	6	30233208	30233400	2.00588	1.75817	2.3898	1.6877	2.46862	1.59731	2.31004	1.95665	2.55104	CDS
ENSSSCG00000002841	6	31448393	31448615	3.34684	4.09974	5.56122	3.58313	1.69528	5.93814	4.51965	5.42595	12.4066	CDS
ENSSSCG00000002841	6	31414723	31414930	13.7082	8.94522	11.624	5.72043	3.11375	6.14365	22.3446	19.675	6.65251	utr_5
ENSSSCG00000002841	6	31447729	31447924	1.60039	3.89514	2.30475	3.56068	3.95996	3.6605	2.28558	2.62101	4.27815	CDS
ENSSSCG00000002841	6	31466111	31466325	3.98784	4.18807	4.90321	7.28275	3.81218	6.98206	3.05173	5.80872	7.37612	Stop
ENSSSCG00000002852	6	35155933	35156443	5.29927	5.92709	8.85618	5.73677	3.52612	5.54885	5.74532	5.88719	6.03014	Stop
ENSSSCG00000002859	6	38010834	38011146	9.40604	10.8192	11.7259	18.2014	5.09066	13.7705	6.89869	13.105	9.81119	utr_3
ENSSSCG00000002861	6	38191153	38191566	3.63515	6.63875	6.14373	5.03626	3.13807	5.59727	3.11354	8.44547	8.55629	intron
ENSSSCG00000002861	6	38191153	38191566	3.63515	6.63875	6.14373	5.03626	3.13807	5.59727	3.11354	8.44547	8.55629	Stop
ENSSSCG00000002863	6	38576770	38576990	17.2679	20.5023	11.4328	15.3226	8.15901	23.861	13.5589	27.6662	20.5351	CDS
ENSSSCG00000002863	6	38578442	38578647	11.6392	18.8033	14.6993	20.5663	6.79917	19.2903	9.70887	7.71741	15.8291	CDS
ENSSSCG00000002866	6	38634604	38634801	6.04043	5.12215	6.35542	8.64624	4.03827	5.36411	4.24598	9.08128	5.61103	TSS
ENSSSCG00000002866	6	38634157	38634376	1.62005	1.64306	2.22846	1.54285	1.83108	1.31712	1.65511	1.91011	1.53811	CDS
ENSSSCG00000002866	6	38633353	38633905	13.2888	13.5969	16.1968	18.0811	8.04866	13.736	7.73475	14.3737	13.1017	intergenic
ENSSSCG00000002867	6	38718846	38719205	3.42685	4.43188	4.66141	6.44105	3.07186	7.2966	4.08935	4.5456	6.42848	Stop
ENSSSCG00000002872	6	39465630	39465828	3.1087	4.98097	5.8747	4.6611	4.54794	6.12475	4.67943	3.07684	4.73448	CDS
ENSSSCG00000002885	6	40194940	40195547	6.04131	4.99271	4.69254	4.06806	2.16255	5.06651	5.11616	4.89744	3.74233	intron
ENSSSCG00000002885	6	40203300	40203500	2.12289	2.17147	2.42412	1.35236	1.46307	1.80174	1.82078	1.87633	1.3718	utr_3
ENSSSCG00000002895	6	40615913	40616501	7.61776	9.74592	8.5573	10.0998	4.72207	6.29584	8.08275	9.96918	8.45943	CDS
ENSSSCG00000002895	6	40602314	40602630	10.0499	8.89239	8.00171	6.76052	2.45028	4.82819	15.7829	17.8977	5.95712	CDS
ENSSSCG00000002895	6	40604234	40604803	7.38886	4.89158	6.22047	5.11337	4.92248	6.39911	5.02184	5.82446	7.05038	CDS
ENSSSCG00000002965	6	43045458	43045835	9.66234	9.02108	9.90499	7.05908	3.93444	8.88872	13.396	13.4545	6.67507	TSS
ENSSSCG00000002989	6	44332479	44332714	3.94319	3.76075	3.08694	3.13766	1.61348	2.97441	3.82293	3.08612	2.85433	utr_3
ENSSSCG00000002989	6	44377874	44378107	6.73564	6.74674	5.39798	5.615	2.46563	4.58645	8.48929	9.31914	3.98724	TSS
ENSSSCG00000002995	6	44686871	44687853	6.53899	5.30761	5.16811	5.02718	3.68952	6.2807	7.05086	6.41531	5.61328	CDS
ENSSSCG00000002999	6	44648009	44648196	2.19934	2.98737	2.28959	2.93355	1.7715	3.35061	2.8778	3.62176	4.04147	Stop
ENSSSCG00000002999	6	44647487	44647794	1.27878	1.94944	1.41548	1.5515	1.14354	2.05686	1.44254	2.02532	2.26793	utr_3
ENSSSCG00000003000	6	44627985	44628445	11.154	8.06565	15.0134	13.5016	6.02258	10.6061	7.9072	11.8617	13.0596	CDS
ENSSSCG00000003000	6	44628726	44628927	4.53165	4.61302	5.33164	7.08244	4.04464	10.3714	8.36972	5.89727	8.8415	CDS
ENSSSCG00000003000	6	44644893	44645468	5.96411	12.9083	10.4406	9.41357	6.29226	8.98178	7.34048	6.84169	8.48124	utr_3
ENSSSCG00000003013	6	45142697	45142920	3.89306	3.92533	5.99327	3.93934	3.1116	4.99874	3.52542	5.22453	6.77373	Stop
ENSSSCG00000003017	6	45127842	45128079	11.6421	16.9937	14.4457	10.8405	5.35425	11.0054	10.7644	20.4064	11.9075	Stop
ENSSSCG00000003017	6	45127261	45127495	11.777	5.04104	5.71638	5.93835	3.51581	5.90817	13.7403	11.761	4.82264	utr_3
ENSSSCG00000003021	6	45472631	45473147	5.46579	7.17159	5.42743	4.55515	3.45562	4.53955	6.38645	5.00219	4.05113	CDS
ENSSSCG00000003021	6	45471993	45472313	21.3664	22.1404	18.3427	22.5549	9.08142	15.8622	15.4079	20.3	12.7489	Stop
ENSSSCG00000003030	6	45538551	45538777	5.83359	10.8702	4.14016	6.86452	4.60252	11.8763	5.64357	7.34426	9.41193	CDS
ENSSSCG00000003035	6	45607900	45608350	16.1853	10.7248	12.2747	8.4172	4.65452	9.92052	21.7207	27.7536	9.72903	TSS
ENSSSCG00000003037	6	45838423	45838603	4.52567	4.30653	4.81382	6.00643	3.27755	5.09287	3.38428	3.32558	5.17881	nc_exon
ENSSSCG00000003037	6	45837539	45837989	4.228	5.80621	5.01907	5.91169	3.80373	5.26598	2.95201	4.29553	4.15138	nc_exon
ENSSSCG00000003037	6	45838772	45838956	2.44868	2.67728	3.82559	3.22581	2.58238	3.50407	1.23726	2.57733	3.8028	nc_exon
ENSSSCG00000003058	6	46199783	46200224	7.13988	7.58645	5.91986	10.7082	5.89959	11.6072	6.08036	6.3154	13.7851	Stop
ENSSSCG00000003059	6	46206120	46206546	7.51016	5.18935	5.60155	3.7198	2.65324	5.35779	7.61672	7.22205	4.08257	Stop
ENSSSCG00000003072	6	46488886	46489138	5.52971	17.3318	15.742	10.3318	6.65653	11.6101	14.0193	10.7223	14.2034	Stop
ENSSSCG00000003090	6	47227996	47228264	3.58687	2.83596	3.27348	1.95455	2.39746	2.20975	2.82544	2.73459	1.97453	CDS
ENSSSCG00000003090	6	47247752	47248427	15.5214	13.4796	12.8148	15.208	9.89705	12.1718	10.6243	13.0133	15.6021	Stop
ENSSSCG00000003090	6	47217291	47217539	3.11729	2.57895	2.28844	1.80218	1.98342	2.30722	2.8584	2.74659	2.38577	TSS
ENSSSCG00000003091	6	47461075	47461260	2.63928	2.74367	2.30854	2.2473	1.6318	3.28182	2.06356	2.55747	2.15231	CDS
ENSSSCG00000003091	6	47461735	47462858	8.76386	8.47153	8.98452	9.00424	6.37814	7.79663	8.30831	9.25154	8.18476	CDS
ENSSSCG00000003092	6	47451247	47451646	3.51106	3.97387	3.95849	4.45802	2.99173	3.56463	3.36449	4.25451	4.47051	CDS
ENSSSCG00000003092	6	47444463	47444818	13.0283	9.67274	10.4482	6.972	4.33282	7.74772	13.261	18.8372	6.2605	TSS
ENSSSCG00000003103	6	47956044	47956831	14.203	13.2406	15.3226	15.0161	9.83577	12.0474	12.6476	14.2408	20.9071	CDS
ENSSSCG00000003103	6	47955398	47955782	4.19774	5.59709	4.55307	5.95392	5.5363	5.36872	4.26857	5.69784	6.0921	CDS
ENSSSCG00000003105	6	48031214	48031429	6.2966	10.9661	9.97772	4.17942	2.4477	4.5553	7.07241	11.3577	3.85033	CDS
ENSSSCG00000003107	6	48210845	48211453	5.54336	7.69578	7.95289	8.7011	4.61509	7.87429	6.01219	6.47927	7.88804	utr_3
ENSSSCG00000003107	6	48130515	48130809	4.16423	4.51055	7.36128	7.42591	4.55643	5.81463	3.99886	6.05546	5.68383	CDS
ENSSSCG00000003107	6	48131754	48131937	3.30492	3.27192	4.39724	4.73978	3.48675	4.81559	3.96964	5.04346	3.69632	CDS
ENSSSCG00000003107	6	48211656	48211907	3.42609	3.2924	2.41849	1.90681	2.97714	2.99137	4.61885	3.23258	2.63027	utr_3
ENSSSCG00000003107	6	48128407	48128949	4.61889	6.49336	6.46652	12.0538	5.13784	6.6826	5.24639	5.94095	5.96225	CDS
ENSSSCG00000003109	6	48248425	48248712	7.33083	5.50563	5.9946	4.31777	2.9904	5.37132	6.83527	6.90199	5.28186	Stop
ENSSSCG00000003111	6	48331057	48331282	14.4122	12.8404	9.60995	5.46506	3.77056	8.70687	16.3377	14.8038	10.0774	TSS
ENSSSCG00000003113	6	48550865	48551139	11.2576	20.1741	10.7732	19.6129	7.89751	19.9746	5.1414	7.62475	5.5287	CDS
ENSSSCG00000003114	6	48562567	48562757	2.5693	3.87772	3.51778	3.17452	3.28751	5.64892	2.07569	4.09953	3.74338	CDS
ENSSSCG00000003114	6	48586393	48586901	5.51626	7.55724	8.72503	8.45384	5.09754	6.08983	4.14682	7.02502	9.1615	utr_3
ENSSSCG00000003114	6	48562184	48562391	8.78901	7.79931	14.5109	8.92115	7.03162	8.32216	6.69578	9.13993	8.0118	CDS
ENSSSCG00000003114	6	48578985	48579180	19.2396	6.13917	7.47529	7.01833	5.42937	11.9847	11.3652	19.33	8.55629	CDS
ENSSSCG00000003121	6	48772405	48772647	4.53755	3.89372	4.01874	4.92878	1.98048	5.92654	11.1317	7.89663	3.20405	CDS
ENSSSCG00000003134	6	49562962	49563277	5.31931	8.34624	4.94528	4.9162	2.66027	6.28424	6.16967	7.31123	6.49743	Stop
ENSSSCG00000003134	6	49568736	49568939	5.24716	3.58196	4.33377	2.65591	1.81103	2.57591	4.03268	3.30935	3.04503	CDS
ENSSSCG00000003138	6	49878388	49878609	9.07985	12.4745	14.9506	15.3907	22.4896	28.5722	11.9687	12.0015	18.0905	intron
ENSSSCG00000003138	6	49890719	49891292	8.33593	6.71894	8.58126	4.68498	2.80967	6.09316	7.43835	7.67098	5.35992	intron
ENSSSCG00000003141	6	49826290	49826682	9.77087	11.2831	13.9272	10.1593	6.94563	12.8698	9.74062	11.4825	21.9947	CDS
ENSSSCG00000003141	6	49825635	49826017	4.70655	5.01725	7.64319	8.24631	3.79489	5.44555	4.11144	7.34532	5.82303	utr_3
ENSSSCG00000003141	6	49827840	49828070	74.1162	52.7881	52.1072	76.8172	21.705	81.3444	83.6972	49.5079	35.0808	intergenic
ENSSSCG00000003155	6	49921185	49921828	5.61711	4.04844	5.42324	5.59471	4.10694	5.2161	6.8004	4.65227	6.99783	CDS
ENSSSCG00000003155	6	49920546	49920793	4.04468	5.28046	4.81108	4.34753	6.11925	4.48706	2.65041	2.82658	5.21934	CDS
ENSSSCG00000003166	6	50297476	50297666	2.21289	1.85515	1.87615	1.16744	1.32943	1.57808	1.8588	1.67474	1.56925	utr_3
ENSSSCG00000003166	6	50348494	50348720	3.81057	4.07205	4.6485	3.73313	2.25549	3.35761	3.53252	4.01889	3.91144	intron
ENSSSCG00000003166	6	50319119	50319403	1.69244	1.66675	1.85119	1.2796	0.770614	1.38892	1.55287	2.01075	1.49035	intron
ENSSSCG00000003168	6	50267057	50267305	9.75204	7.70421	8.58124	4.41732	3.89219	7.88024	6.82969	6.30747	6.68947	CDS
ENSSSCG00000003168	6	50269994	50270197	3.78887	1.7468	2.32794	1.79386	1.54812	1.77331	3.26817	2.99758	1.86767	CDS
ENSSSCG00000003168	6	50275229	50275422	3.78064	2.70123	2.79034	2.12274	2.57024	2.22342	2.37875	2.32979	2.89227	Stop
ENSSSCG00000003168	6	50267671	50267915	16.9378	11.4771	10.9327	8.85305	4.96863	9.35462	14.8357	13.2473	8.8415	CDS
ENSSSCG00000003178	6	50431515	50431753	4.74744	3.44222	4.93843	2.98702	2.61507	3.52492	5.2918	4.80518	3.17805	intron
ENSSSCG00000003178	6	50432487	50432986	9.0426	7.12353	7.1626	6.86551	4.53763	8.0726	9.19535	9.62677	7.98735	CDS
ENSSSCG00000003178	6	50435455	50435670	28.3347	9.19434	11.8725	4.59677	5.12553	16.54	25.2486	7.42619	4.27815	intron
ENSSSCG00000003182	6	50422994	50425537	8.58138	8.95986	9.79407	11.6911	6.78658	8.67795	9.73519	10.4603	7.97773	CDS
ENSSSCG00000003183	6	50413499	50413764	7.06708	6.34613	7.11737	7.30677	3.544	6.25667	15.3445	12.456	9.24081	TSS
ENSSSCG00000003193	6	50634739	50635176	8.21665	6.58872	7.3487	5.36201	3.6648	5.97916	9.31443	8.31885	7.7457	Stop
ENSSSCG00000003194	6	50614963	50615413	5.27922	4.82868	4.79328	4.48445	2.36342	5.65233	8.68884	6.85557	4.45278	CDS
ENSSSCG00000003196	6	50602339	50602540	2.91113	2.33531	3.33646	1.85527	1.22036	2.07157	2.00451	2.54391	2.1273	intergenic
ENSSSCG00000003196	6	50598570	50598836	9.07985	8.49231	13.7194	4.72162	2.74582	6.22283	9.20669	7.94245	5.03871	intron
ENSSSCG00000003196	6	50600926	50601743	4.49922	5.53392	6.24348	6.86797	3.92707	5.78679	4.25346	4.56804	4.77402	intron
ENSSSCG00000003196	6	50599762	50600302	2.46214	2.80482	2.5648	2.49701	2.10137	2.46791	2.27077	2.62553	2.50719	intron
ENSSSCG00000003196	6	50600563	50600769	1.62559	2.61908	1.87008	1.79785	1.95708	1.8593	2.16091	2.42923	2.70564	intron
ENSSSCG00000003196	6	50594706	50594932	2.28927	2.47408	2.80392	2.77793	1.50106	2.64071	2.79804	3.50677	2.42256	intergenic
ENSSSCG00000003200	6	50704189	50704359	2.32148	6.1824	4.55713	3.98387	2.3245	3.02136	3.3115	4.49316	3.34473	TSS
ENSSSCG00000003200	6	50702815	50703167	7.14832	7.77372	9.5963	9.0521	5.29258	10.7335	7.20522	6.7288	6.33573	Stop
ENSSSCG00000003201	6	50730958	50731188	11.1125	10.6066	9.58144	8.69329	3.90389	9.72088	20.4384	21.3348	10.3886	utr_3
ENSSSCG00000003208	6	50933526	50933792	10.6143	6.98068	6.73404	5.93177	5.42148	6.38966	9.78352	9.554	6.41722	intron
ENSSSCG00000003208	6	50934359	50934555	5.36164	4.32767	4.46286	3.35765	2.50686	5.05193	4.85743	5.43378	4.36546	intron
ENSSSCG00000003208	6	50933526	50933792	10.6143	6.98068	6.73404	5.93177	5.42148	6.38966	9.78352	9.554	6.41722	CDS
ENSSSCG00000003208	6	50930031	50930239	4.30039	3.12954	2.76787	2.27576	3.08578	2.67001	3.49018	3.22353	2.15204	TSS
ENSSSCG00000003208	6	50930031	50930239	4.30039	3.12954	2.76787	2.27576	3.08578	2.67001	3.49018	3.22353	2.15204	intron
ENSSSCG00000003208	6	50934359	50934555	5.36164	4.32767	4.46286	3.35765	2.50686	5.05193	4.85743	5.43378	4.36546	intron
ENSSSCG00000003211	6	51089154	51089510	3.96393	2.87633	3.38869	2.71343	1.88284	3.33379	3.75458	3.29366	2.94717	CDS
ENSSSCG00000003217	6	51185544	51185856	4.51074	3.82551	4.20497	3.64094	2.27702	4.62501	4.70722	6.05096	4.49206	Stop
ENSSSCG00000003226	6	51581778	51581972	8.34546	9.10376	7.03558	6.73777	3.27755	5.96525	5.38053	6.75323	9.06191	intron
ENSSSCG00000003226	6	51587590	51587945	12.7865	8.19036	12.752	8.49182	5.0646	7.57892	6.82259	10.1156	9.98234	intron
ENSSSCG00000003226	6	51584859	51585095	7.50749	5.57096	6.59584	2.70845	2.12474	5.28739	10.7013	9.04872	12.4066	intron
ENSSSCG00000003235	6	51797293	51798200	8.22645	7.83656	6.94122	7.29196	5.27712	7.37278	10.8911	11.2485	6.7516	Stop
ENSSSCG00000003235	6	51794501	51794913	5.53979	7.32935	4.9807	11.1979	4.75231	6.18876	5.46493	8.29986	5.89813	TSS
ENSSSCG00000003248	6	52451135	52451546	13.4499	17.0773	20.2468	18.1305	6.12673	18.0028	17.0417	15.3448	11.0237	Stop
ENSSSCG00000003253	6	52977242	52977523	2.41147	3.30784	2.60834	3.19263	1.7254	2.79774	2.76201	2.73573	3.86052	Stop
ENSSSCG00000003262	6	53205181	53205383	6.16167	2.95354	4.19892	2.87594	3.75716	3.14635	4.68703	4.32575	3.18723	CDS
ENSSSCG00000003262	6	53206125	53206315	5.2025	5.99947	3.92087	3.65965	2.80186	3.85316	4.13413	4.87799	9.49749	TSS
ENSSSCG00000003263	6	53223397	53223616	3.44411	2.87087	2.90439	2.90472	2.20363	2.87225	2.38072	2.15771	2.04496	Stop
ENSSSCG00000003263	6	53209688	53209905	11.044	6.93773	7.63616	6.81853	4.00977	9.12863	15.7757	11.6265	6.09006	TSS
ENSSSCG00000003269	6	53410682	53411490	27.2853	25.5222	23.3747	28.2099	11.6092	21.3919	25.1259	28.6242	18.8782	CDS
ENSSSCG00000003301	6	54416417	54416669	3.57919	2.86927	2.86495	2.83032	2.01159	5.61139	4.36218	3.46454	4.40979	CDS
ENSSSCG00000003301	6	54414232	54414475	11.1052	6.47085	7.62978	6.78469	5.40161	14.7926	12.1959	11.6572	9.04114	CDS
ENSSSCG00000003317	6	55575120	55575345	10.6343	9.29188	7.91501	5.42045	4.21164	8.84799	10.2615	12.0995	8.94522	CDS
ENSSSCG00000003317	6	55574403	55574701	20.9079	13.5183	14.9354	16.9183	5.124	13.3139	17.6099	25.0743	11.6619	CDS
ENSSSCG00000003326	6	56621361	56622143	12.3282	12.6664	13.3839	12.6803	9.86512	18.4793	12.0469	15.7552	11.6803	Stop
ENSSSCG00000003326	6	56623689	56623909	10.9734	7.64715	7.30427	5.55699	5.23013	6.69527	13.3916	19.512	6.55983	CDS
ENSSSCG00000003326	6	56624848	56625439	6.85168	4.15219	6.05385	3.9603	5.0807	6.16861	6.19979	5.19062	7.77845	CDS
ENSSSCG00000003326	6	56627955	56628250	9.51487	6.32874	9.12806	8.49892	12.4029	7.321	20.0873	11.1393	9.75418	CDS
ENSSSCG00000003326	6	56622889	56623104	9.06328	8.49466	10.9491	20.653	6.48536	23.895	10.0437	13.3963	8.78965	CDS
ENSSSCG00000003334	6	57981602	57981945	2.66556	3.41034	3.16987	3.15008	2.56122	2.87208	2.69782	3.73081	3.64662	Stop
ENSSSCG00000003334	6	57970187	57970453	10.6405	10.304	10.2663	8.72392	5.56825	7.59214	14.8724	14.7029	7.24768	TSS
ENSSSCG00000003340	6	58109370	58109642	7.42553	10.7288	15.6346	12.4731	6.4565	6.40589	6.47657	10.3675	9.21447	intergenic
ENSSSCG00000003342	6	58118691	58118897	2.78366	1.92318	2.07944	1.90681	2.41118	2.11495	2.4536	2.13564	2.59799	intron
ENSSSCG00000003342	6	58121235	58121451	4.94731	2.88739	2.52262	8.98925	2.18301	3.81034	5.1962	3.73736	5.50047	intron
ENSSSCG00000003342	6	58116785	58117137	7.07523	4.82863	5.28562	4.23814	3.57982	5.32859	6.60704	5.68255	4.46193	CDS
ENSSSCG00000003342	6	58126938	58127110	13.579	9.88967	9.3272	10.6237	4.49175	9.03261	21.5752	20.1854	11.2658	intergenic
ENSSSCG00000003342	6	58120014	58120263	4.22815	2.83596	3.01422	2.9828	2.02827	3.35874	4.61885	3.82978	3.21237	intron
ENSSSCG00000003343	6	58324597	58324812	3.0967	2.7776	3.08087	3.89477	3.51166	4.67729	3.21092	4.73406	3.95911	Stop
ENSSSCG00000003343	6	58310073	58310319	9.08027	10.5211	8.03169	6.74193	4.78969	8.45275	13.703	12.9109	8.38015	CDS
ENSSSCG00000003343	6	58316421	58316655	3.98168	2.42108	2.87887	4.31951	1.87413	3.56664	4.23717	2.52393	3.36904	intron
ENSSSCG00000003343	6	58314558	58314775	4.81176	3.57398	2.9328	2.68043	3.52346	2.92237	3.07539	2.79148	3.00627	CDS
ENSSSCG00000003348	6	58158705	58158909	2.31092	2.95087	2.96673	3.61543	2.1946	4.07	3.45111	4.18006	4.26299	Stop
ENSSSCG00000003348	6	58184945	58185144	4.15851	3.7859	3.33765	2.59714	2.54167	3.54331	3.20019	3.68	2.92055	TSS
ENSSSCG00000003350	6	58228346	58228546	3.93538	4.00693	2.82029	3.65337	2.02346	2.78681	2.92939	2.36899	4.27815	CDS
ENSSSCG00000003350	6	58223583	58223862	5.54787	4.35606	4.62322	3.45454	3.88352	4.7078	5.36967	4.83594	3.93314	CDS
ENSSSCG00000003350	6	58225074	58225304	11.8029	7.14796	7.40803	5.40066	4.46939	6.06828	11.0626	7.98492	6.45612	CDS
ENSSSCG00000003352	6	58239241	58239528	17.8602	14.389	11.2161	12.6244	9.75418	13.1055	15.1747	13.6792	11.0498	CDS
ENSSSCG00000003352	6	58234628	58234803	2.18736	4.55545	3.73479	3.38841	2.07689	3.49971	3.30803	5.00372	2.61531	Stop
ENSSSCG00000003352	6	58243429	58243622	11.8225	6.8851	8.2649	6.60718	5.51541	7.38356	9.29328	13.5569	8.3369	CDS
ENSSSCG00000003352	6	58237465	58237667	4.33901	4.78849	5.08363	3.92258	4.46939	6.17261	6.13174	5.05914	4.36372	CDS
ENSSSCG00000003353	6	58253257	58254125	5.09997	5.6833	6.13584	7.33041	5.1972	6.58936	4.66748	6.52795	5.89068	intergenic
ENSSSCG00000003359	6	59885245	59885436	2.43126	2.84083	2.54719	2.27	1.30128	2.27183	2.13713	2.46651	2.73681	Stop
ENSSSCG00000003359	6	59885245	59885436	2.43126	2.84083	2.54719	2.27	1.30128	2.27183	2.13713	2.46651	2.73681	utr_3
ENSSSCG00000003359	6	59887913	59888278	9.10049	5.73186	6.95029	4.43365	2.49765	5.24278	8.39307	9.24528	5.09719	TSS
ENSSSCG00000003360	6	59885245	59885436	2.43126	2.84083	2.54719	2.27	1.30128	2.27183	2.13713	2.46651	2.73681	utr_3
ENSSSCG00000003363	6	60036819	60037099	7.50344	8.34075	10.2368	7.41218	4.84271	7.06491	9.79256	10.0472	10.7168	Stop
ENSSSCG00000003369	6	62025287	62025773	8.06597	10.8217	9.37066	14.585	7.6505	13.2746	8.38448	8.58212	9.71389	utr_3
ENSSSCG00000003369	6	62026590	62027197	5.52961	6.49527	5.77127	8.19942	5.31462	7.67922	5.35749	7.95317	5.81226	utr_3
ENSSSCG00000003371	6	62045885	62046219	9.48109	9.82839	9.21324	7.10968	4.4892	8.18635	10.2529	13.105	5.93756	Stop
ENSSSCG00000003378	6	62380128	62380632	7.28431	7.31795	4.79506	4.00668	3.33218	5.756	6.80187	9.25718	5.5227	intron
ENSSSCG00000003378	6	62380128	62380632	7.28431	7.31795	4.79506	4.00668	3.33218	5.756	6.80187	9.25718	5.5227	Stop
ENSSSCG00000003383	6	62380128	62380632	7.28431	7.31795	4.79506	4.00668	3.33218	5.756	6.80187	9.25718	5.5227	intron
ENSSSCG00000003383	6	62364703	62364965	4.72245	7.02028	7.29423	7.09677	3.77203	5.72946	3.58702	6.84374	7.54967	CDS
ENSSSCG00000003383	6	62388786	62389140	29.7812	28.4708	46.2588	39.4982	13.4938	23.5512	24.8102	59.1182	31.1449	intron
ENSSSCG00000003383	6	62378775	62378998	2.53118	2.97797	3.46636	3.39594	1.92057	3.15851	3.02465	3.73295	2.88175	intron
ENSSSCG00000003396	6	64029580	64030060	7.06956	5.50919	7.21377	6.99456	3.46153	6.15388	9.27427	8.94029	7.15532	intergenic
ENSSSCG00000003405	6	64804035	64804518	11.3302	9.71911	8.63118	7.2155	4.93044	10.1324	20.8691	12.1297	9.56035	Stop
ENSSSCG00000003413	6	65191934	65192386	4.37533	4.83178	4.61135	5.00329	3.44862	4.46039	4.275	5.75373	6.90508	utr_3
ENSSSCG00000003428	6	65776297	65776547	3.43451	6.57871	2.54062	3.62634	3.4684	5.20604	4.96412	11.2783	4.91987	utr_3
ENSSSCG00000003428	6	65776802	65777487	14.0908	19.506	18.0826	23.4905	11.8223	18.8214	11.1125	15.6331	18.5409	utr_3
ENSSSCG00000003432	6	65885843	65886114	2.03385	1.40317	1.90711	1.75823	1.64991	1.01904	1.55929	1.67245	1.37512	Stop
ENSSSCG00000003432	6	65890333	65891486	6.17474	6.92972	6.75819	5.11317	3.83764	4.36871	6.55829	8.83527	4.99032	CDS
ENSSSCG00000003433	6	65928234	65928836	6.44938	8.50688	7.28322	10.0655	6.68546	9.43035	6.73171	9.55558	11.2182	utr_3
ENSSSCG00000003433	6	65907059	65907336	4.83136	4.01262	4.28049	3.14547	3.09567	3.56436	2.83282	6.88449	2.62393	CDS
ENSSSCG00000003434	6	66014822	66015053	7.75555	6.31213	5.50281	3.70661	2.63091	5.69408	5.92005	5.04787	4.55416	utr_3
ENSSSCG00000003438	6	66638817	66639109	10.1174	11.6514	10.7651	17.3429	10.2797	14.5712	11.9824	13.6109	15.7984	Stop
ENSSSCG00000003438	6	66569100	66569314	1.39925	6.1824	2.19861	11.686	5.39106	8.36685	4.22472	6.98936	13.4762	intron
ENSSSCG00000003438	6	66634908	66635326	4.10533	4.16938	3.43534	5.09551	4.71982	4.17179	3.88141	4.10625	4.95829	intron
ENSSSCG00000003438	6	66635574	66635801	3.83127	6.18241	3.56176	5.93882	3.96155	4.00771	5.8588	6.11569	3.61939	intron
ENSSSCG00000003458	6	69047836	69048010	2.29653	2.28918	2.03044	1.7621	1.60722	2.25595	2.27672	2.52003	1.51475	Stop
ENSSSCG00000003458	6	69032953	69033234	15.1886	10.5193	9.90685	8.67535	4.09774	9.66978	12.6643	14.6622	8.32636	TSS
ENSSSCG00000003461	6	69135960	69136207	4.09858	5.38047	5.91132	6.68968	5.01843	6.77539	5.1515	6.26724	6.49179	CDS
ENSSSCG00000003461	6	69134870	69135673	4.09926	5.29956	5.6467	6.83192	4.17861	5.31743	4.15813	4.68548	4.98153	CDS
ENSSSCG00000003464	6	69217887	69218117	22.8777	32.846	31.836	27.8592	16.7364	20.671	10.1632	17.2046	35.8143	intergenic
ENSSSCG00000003468	6	69403139	69403433	2.78755	3.45963	3.06236	3.22655	2.45468	3.14674	2.45511	3.04855	2.5859	CDS
ENSSSCG00000003468	6	69402812	69403025	6.73172	6.59003	5.02136	5.03503	3.61174	4.0203	4.5497	5.46043	5.26888	CDS
ENSSSCG00000003468	6	69396942	69397189	6.82915	4.87459	4.5546	2.70398	2.43167	4.02967	3.64017	4.24354	3.97751	Stop
ENSSSCG00000003471	6	69567586	69567886	3.96453	7.87542	5.07995	15.3907	5.52676	9.33069	4.9073	5.26062	5.53643	utr_3
ENSSSCG00000003471	6	69594816	69595014	12.4183	9.78314	8.93331	4.4058	2.50226	5.0575	9.54149	8.68527	6.89534	TSS
ENSSSCG00000003471	6	69587967	69588125	2.23005	2.46592	2.32628	1.85443	3.4684	1.53973	2.09243	2.1272	3.42252	CDS
ENSSSCG00000003485	6	70336275	70336608	5.7947	8.36083	8.22283	10.5147	5.92747	7.17828	6.82314	7.86301	6.41722	utr_3
ENSSSCG00000003485	6	70334977	70335185	5.15722	3.34538	5.58257	3.17802	5.23013	3.93165	6.69578	2.87797	3.47956	utr_3
ENSSSCG00000003490	6	71815588	71815866	5.19721	6.97252	7.95151	6.44423	4.00518	6.32424	6.69576	8.45785	5.1185	Stop
ENSSSCG00000003492	6	71839914	71840282	8.02385	11.7856	10.2487	14.1482	7.567	11.447	8.78073	13.6558	14.8482	utr_3
ENSSSCG00000003505	6	73127918	73128115	2.7845	3.0622	2.90531	3.43999	2.53218	4.12412	2.98567	3.30185	3.18188	utr_3
ENSSSCG00000003505	6	73127089	73127289	5.66102	4.23688	7.40198	4.73977	3.03913	3.52025	5.48516	4.72153	3.89026	utr_3
ENSSSCG00000003505	6	73127918	73128115	2.7845	3.0622	2.90531	3.43999	2.53218	4.12412	2.98567	3.30185	3.18188	utr_3
ENSSSCG00000003505	6	73127089	73127289	5.66102	4.23688	7.40198	4.73977	3.03913	3.52025	5.48516	4.72153	3.89026	Stop
ENSSSCG00000003506	6	73127089	73127289	5.66102	4.23688	7.40198	4.73977	3.03913	3.52025	5.48516	4.72153	3.89026	Stop
ENSSSCG00000003506	6	73127918	73128115	2.7845	3.0622	2.90531	3.43999	2.53218	4.12412	2.98567	3.30185	3.18188	utr_3
ENSSSCG00000003531	6	74939440	74939634	2.7485	2.54284	3.00612	1.96129	1.14471	1.51843	3.75663	4.14184	1.67323	CDS
ENSSSCG00000003549	6	76623204	76623461	4.7618	5.41339	3.41432	4.44481	4.09508	8.57504	4.98413	7.00495	6.89463	Stop
ENSSSCG00000003549	6	76623793	76623993	2.17075	3.16572	2.3061	2.53333	2.29451	3.49781	3.20658	6.20024	4.56336	utr_3
ENSSSCG00000003552	6	76831701	76831880	2.3211	2.80401	3.33934	2.52823	1.41961	4.28907	2.66082	3.11385	2.80647	Stop
ENSSSCG00000003552	6	76831701	76831880	2.3211	2.80401	3.33934	2.52823	1.41961	4.28907	2.66082	3.11385	2.80647	Stop
ENSSSCG00000003553	6	76791428	76791699	3.48476	3.36236	3.57162	2.28484	3.96875	4.01299	3.71048	3.66365	2.90591	intron
ENSSSCG00000003553	6	76796892	76797156	6.20204	7.8066	6.70903	5.81075	3.01074	5.11511	5.37854	7.84375	8.01481	intron
ENSSSCG00000003553	6	76831701	76831880	2.3211	2.80401	3.33934	2.52823	1.41961	4.28907	2.66082	3.11385	2.80647	Stop
ENSSSCG00000003559	6	77608188	77608520	3.41331	4.46401	4.27561	4.39009	3.46684	3.36997	3.01946	3.8691	3.2621	CDS
ENSSSCG00000003559	6	77607409	77607814	8.3811	11.2234	11.4726	17.5096	7.84081	14.1915	9.67691	8.19976	10.373	Stop
ENSSSCG00000003563	6	77779356	77779558	4.97732	3.64973	4.11141	5.72043	3.22904	2.17716	4.46385	5.24202	2.36036	CDS
ENSSSCG00000003564	6	77780110	77780305	4.85006	7.08599	6.18869	3.65965	2.48058	4.25209	6.69578	5.97008	2.9761	utr_3
ENSSSCG00000003564	6	77786422	77786730	7.30568	8.57927	10.3083	12.2581	7.37082	9.62576	9.49366	13.6355	7.59371	CDS
ENSSSCG00000003566	6	77819524	77819842	4.76842	3.43402	3.51037	3.22952	3.18789	3.74959	4.02611	3.96462	2.99229	CDS
ENSSSCG00000003566	6	77818225	77818530	3.34769	2.90388	2.93541	2.77965	3.56045	3.25972	3.45529	2.74691	2.85077	CDS
ENSSSCG00000003567	6	77828071	77828261	15.4329	12.3195	12.3123	7.6	5.23013	8.57814	8.0708	10.2656	9.60936	CDS
ENSSSCG00000003568	6	77874996	77875439	7.15523	4.0899	7.91501	5.95394	7.32218	12.2017	3.27814	6.63989	9.09106	CDS
ENSSSCG00000003568	6	77874392	77874652	114.388	42.8012	47.7832	53.9355	33.8215	34.9041	19.6688	36.6941	63.3165	Stop
ENSSSCG00000003578	6	78333882	78334070	9.73112	5.63889	8.89789	10.698	6.13669	13.5032	7.99305	11.6489	7.18729	intron
ENSSSCG00000003578	6	78336477	78336693	4.19774	6.02388	5.10079	4.18817	8.19387	3.96554	3.2718	3.5741	3.85033	intron
ENSSSCG00000003578	6	78334851	78335254	185.749	22.3518	19.2501	31.871	32.0083	11.456	29.1009	21.2593	16.981	intron
ENSSSCG00000003578	6	78335432	78335862	15.3072	21.6978	19.8017	21.1695	9.69113	15.6518	10.2978	12.6027	10.2346	intron
ENSSSCG00000003578	6	78327597	78327798	3.23576	3.32899	2.63834	1.66359	2.02866	2.23116	5.1203	4.14993	3.17086	intron
ENSSSCG00000003578	6	78337178	78337378	7.66894	6.94331	4.73226	4.76703	5.034	10.394	5.17683	10.0472	6.53392	intron
ENSSSCG00000003579	6	78336477	78336693	4.19774	6.02388	5.10079	4.18817	8.19387	3.96554	3.2718	3.5741	3.85033	CDS
ENSSSCG00000003579	6	78337178	78337378	7.66894	6.94331	4.73226	4.76703	5.034	10.394	5.17683	10.0472	6.53392	CDS
ENSSSCG00000003579	6	78334851	78335254	185.749	22.3518	19.2501	31.871	32.0083	11.456	29.1009	21.2593	16.981	CDS
ENSSSCG00000003579	6	78335432	78335862	15.3072	21.6978	19.8017	21.1695	9.69113	15.6518	10.2978	12.6027	10.2346	CDS
ENSSSCG00000003579	6	78333882	78334070	9.73112	5.63889	8.89789	10.698	6.13669	13.5032	7.99305	11.6489	7.18729	CDS
ENSSSCG00000003580	6	78639609	78639879	9.10541	8.67553	10.9142	19.0227	13.8773	13.2862	9.34616	9.22207	22.8881	Stop
ENSSSCG00000003582	6	78624677	78624981	13.8708	16.2054	14.4902	10.0914	6.19719	8.23965	6.38741	8.12594	8.86503	intergenic
ENSSSCG00000003584	6	78563441	78563848	27.9849	32.8143	27.1692	23.4849	15.0786	28.3621	35.3321	24.8334	28.7491	CDS
ENSSSCG00000003587	6	79917721	79918183	15.5507	39.9477	19.172	26.5591	19.7873	26.0863	16.997	25.3099	24.5799	CDS
ENSSSCG00000003588	6	79979813	79980063	2.07907	2.42926	2.85061	1.57342	1.67052	1.99549	3.37365	2.92578	1.79682	TSS
ENSSSCG00000003588	6	79953007	79953495	7.75415	5.85259	5.8755	6.34795	5.04597	8.82211	10.9534	7.57026	6.79287	CDS
ENSSSCG00000003588	6	79952570	79952767	2.82786	4.11833	3.94815	7.09677	2.59327	5.17119	3.82616	3.51652	5.96348	Stop
ENSSSCG00000003588	6	79952225	79952422	2.81248	2.65318	3.39466	2.53996	1.50628	2.56358	1.6954	3.01813	1.752	utr_3
ENSSSCG00000003589	6	79985750	79986040	9.30176	7.40529	6.92564	4.90323	5.41472	7.93108	14.5075	8.81612	5.28935	utr_3
ENSSSCG00000003589	6	79986657	79986868	5.59698	6.61472	3.97267	6.12903	5.3696	5.95098	4.07326	4.36835	7.15617	utr_3
ENSSSCG00000003589	6	80017914	80018118	2.60792	2.67625	3.33979	2.09574	1.34489	1.98843	3.06889	3.19158	2.0535	TSS
ENSSSCG00000003589	6	79985939	79986225	6.32573	2.61563	5.7164	6.42622	4.59342	7.36166	3.95237	7.92127	3.13731	utr_3
ENSSSCG00000003592	6	81283475	81283792	5.28547	7.32262	5.79783	6.23184	3.65882	5.46912	3.91999	6.12815	5.94118	Stop
ENSSSCG00000003592	6	81285443	81285870	5.80538	3.55277	5.25575	3.73423	2.62713	4.70337	7.68277	5.25872	4.01438	utr_3
ENSSSCG00000003592	6	81281818	81282093	8.90601	5.60115	6.59583	5.71459	3.75424	6.52966	5.21362	7.11974	4.37576	CDS
ENSSSCG00000003592	6	81284899	81285109	2.59708	2.11074	2.37725	3.0509	1.5898	2.88316	1.95126	2.57827	2.44914	utr_3
ENSSSCG00000003600	6	81820684	81820921	7.37961	4.64743	5.6242	3.44551	2.2392	4.40561	5.06208	5.95586	3.34637	Stop
ENSSSCG00000003600	6	81820684	81820921	7.37961	4.64743	5.6242	3.44551	2.2392	4.40561	5.06208	5.95586	3.34637	intron
ENSSSCG00000003602	6	81820684	81820921	7.37961	4.64743	5.6242	3.44551	2.2392	4.40561	5.06208	5.95586	3.34637	intron
ENSSSCG00000003616	6	82690646	82690876	6.33156	7.37133	4.0351	3.52884	3.2522	7.51735	5.88816	4.84887	3.6858	Stop
ENSSSCG00000003616	6	82691923	82692068	1.72107	1.7664	1.62439	1.73248	1.15883	1.8609	1.99449	2.21431	1.59382	TSS
ENSSSCG00000003617	6	82743939	82744161	3.38794	1.73621	2.84847	3.67025	4.33354	2.58733	2.51091	2.81517	3.33038	nc_exon
ENSSSCG00000003617	6	82745041	82745323	3.47793	2.43333	2.85518	2.63935	4.69258	3.4948	4.30771	3.19406	3.0617	nc_exon
ENSSSCG00000003617	6	82755225	82756047	4.44667	4.42064	5.66212	8.24956	4.47729	7.01225	3.42104	4.63949	4.34107	nc_exon
ENSSSCG00000003629	6	85299032	85299236	2.54286	5.49549	5.21805	10.938	4.6389	5.06143	2.55276	3.49468	2.90914	utr_3
ENSSSCG00000003629	6	85297036	85297245	12.6352	17.4863	27.7654	20.5786	6.97351	25.7862	15.5886	24.317	15.1874	utr_3
ENSSSCG00000003634	6	85533475	85533702	2.30098	3.51601	3.13235	3.7966	2.07793	4.51091	3.17351	3.28665	3.95553	Stop
ENSSSCG00000003634	6	85528249	85528446	5.16322	3.3775	4.44897	2.90925	2.0659	3.47069	3.12763	4.54308	2.69433	TSS
ENSSSCG00000003637	6	85652997	85653337	2.56745	2.68202	2.54042	2.55879	1.86022	2.26639	3.88051	3.7833	2.26618	utr_5
ENSSSCG00000003641	6	86652690	86652941	10.1882	9.47176	16.2889	14.3011	9.90242	27.7928	12.6867	8.77638	15.7124	TSS
ENSSSCG00000003648	6	87835685	87836285	10.507	12.0612	13.2344	16.9277	7.38714	15.0577	12.6062	12.2566	14.2776	intergenic
ENSSSCG00000003648	6	87851733	87852097	12.016	11.3158	11.3166	7.44564	4.53683	8.97643	19.7936	16.8521	11.6013	TSS
ENSSSCG00000003654	6	88330811	88331010	19.1522	20.5792	41.1581	20.2939	8.89122	16.4315	27.62	14.5029	21.024	intron
ENSSSCG00000003654	6	88312519	88313093	3.24547	4.02228	6.90528	5.45682	4.68437	4.19691	2.81713	2.58535	4.49998	CDS
ENSSSCG00000003654	6	88331230	88331457	4.19774	7.70422	6.24407	6.68185	5.75314	8.47337	8.36972	6.50398	7.70066	intron
ENSSSCG00000003654	6	88029112	88029324	13.7301	10.3946	10.3335	10.0789	5.49164	19.36	17.2974	16.3085	13.8612	TSS
ENSSSCG00000003654	6	88333556	88333754	6.90877	5.80695	6.10116	13.0753	6.35662	9.21903	4.40512	6.29042	11.7649	intron
ENSSSCG00000003654	6	88330117	88330570	23.89	29.6212	25.8421	17.6943	10.2212	23.6856	28.3993	22.549	14.8703	intron
ENSSSCG00000003654	6	88332891	88333098	3.33911	4.61982	16.3577	10.0516	4.32358	10.3307	7.28166	4.95079	6.09636	intron
ENSSSCG00000003655	6	88333556	88333754	6.90877	5.80695	6.10116	13.0753	6.35662	9.21903	4.40512	6.29042	11.7649	CDS
ENSSSCG00000003655	6	88332891	88333098	3.33911	4.61982	16.3577	10.0516	4.32358	10.3307	7.28166	4.95079	6.09636	CDS
ENSSSCG00000003668	6	88893481	88893699	3.37465	3.3506	2.82438	2.6402	1.68159	3.57208	2.94933	2.45113	1.99647	CDS
ENSSSCG00000003668	6	88889224	88890017	9.1477	12.7035	13.0288	12.2325	5.49862	11.4217	12.9332	12.0979	10.2675	intergenic
ENSSSCG00000003670	6	89149662	89149901	8.74524	12.0675	10.9236	7.84518	3.95166	10.6652	3.46746	3.57788	4.79152	CDS
ENSSSCG00000003670	6	89148144	89148501	10.8798	15.0597	13.8171	19.755	7.00257	17.5704	9.40199	12.897	20.0684	Stop
ENSSSCG00000003679	6	91881521	91881721	1.92396	2.03373	2.34519	2.2801	2.66955	2.17528	2.15737	2.9507	2.97712	intron
ENSSSCG00000003679	6	91906613	91906810	14.839	15.1469	13.4074	10.3601	4.96388	12.6536	16.5029	15.9842	7.90527	intron
ENSSSCG00000003679	6	91847645	91847845	4.46009	7.52639	6.28994	6.66024	8.21134	6.85617	3.45251	7.05176	5.73272	intron
ENSSSCG00000003679	6	91934159	91934355	6.52148	10.3674	13.7329	15.1182	7.06068	9.58055	12.9731	9.29267	8.95118	CDS
ENSSSCG00000003679	6	91907287	91907487	9.79472	10.8702	15.83	4.65806	3.9749	5.62016	6.13779	28.5399	9.41192	intron
ENSSSCG00000003679	6	91860815	91861022	2.58216	3.41242	3.67169	2.63869	2.75539	2.61827	3.96212	3.80615	2.86711	intron
ENSSSCG00000003680	6	91881521	91881721	1.92396	2.03373	2.34519	2.2801	2.66955	2.17528	2.15737	2.9507	2.97712	CDS
ENSSSCG00000003680	6	91906613	91906810	14.839	15.1469	13.4074	10.3601	4.96388	12.6536	16.5029	15.9842	7.90527	utr_5
ENSSSCG00000003680	6	91860815	91861022	2.58216	3.41242	3.67169	2.63869	2.75539	2.61827	3.96212	3.80615	2.86711	intron
ENSSSCG00000003681	6	91968608	91968826	4.29314	4.83723	4.33859	6.89102	2.18715	6.1634	5.06107	4.39134	6.05052	intergenic
ENSSSCG00000003702	6	99789373	99789966	4.62757	5.82529	5.08706	5.56552	3.97619	5.53426	5.53942	5.66418	5.84678	utr_3
ENSSSCG00000003702	6	99760934	99761380	5.04863	4.459	4.01653	4.17375	2.20156	4.06351	5.18328	6.96188	3.39907	CDS
ENSSSCG00000003702	6	99760436	99760745	3.39391	5.81146	4.78379	3.98663	2.81715	4.55529	3.54668	4.05632	3.76861	CDS
ENSSSCG00000003705	6	100794324	100794580	2.41826	6.06351	3.51778	3.02366	3.04712	3.33512	1.54179	2.73022	2.65245	utr_3
ENSSSCG00000003705	6	100793873	100794097	9.54985	11.057	13.3676	6.44149	5.71828	9.07303	7.16657	6.40691	8.35884	Stop
ENSSSCG00000003705	6	100634843	100635066	6.82132	9.19434	12.3122	6.81004	7.49652	6.7468	11.9751	5.64763	5.79927	CDS
ENSSSCG00000003710	6	101523205	101523500	7.29202	5.0679	5.58257	3.42015	1.90555	4.08201	7.59918	6.72095	3.51386	utr_5
ENSSSCG00000003712	6	101788425	101788647	24.137	34.241	47.4901	149.957	25.3138	25.0541	33.8136	40.928	79.4025	intron
ENSSSCG00000003712	6	101772816	101773167	5.37129	5.29115	5.43834	4.03154	1.95685	4.18541	4.72825	5.20562	3.78989	intron
ENSSSCG00000003722	6	105223745	105223956	3.47625	3.50809	4.89025	4.54629	2.10318	5.04969	5.33391	8.33482	5.75454	intergenic
ENSSSCG00000003731	6	108839191	108839374	2.00535	3.28046	3.64603	3.7768	5.02093	4.98911	2.56864	3.86254	3.5003	CDS
ENSSSCG00000003731	6	109028259	109028641	6.2825	4.71825	5.60069	3.25847	2.31227	3.45143	7.64235	6.36531	3.68145	utr_5
ENSSSCG00000003731	6	108762885	108763225	2.98721	4.65286	4.75935	4.51866	2.84091	4.13343	3.60055	3.46108	4.40557	utr_3
ENSSSCG00000003731	6	108839633	108839827	3.21645	4.31182	4.28149	5.11828	4.79429	4.62184	3.60262	4.01094	4.4615	CDS
ENSSSCG00000003743	6	111865897	111866168	3.73567	3.38029	4.61155	2.50084	1.91771	2.27025	3.05707	4.69466	2.78949	intron
ENSSSCG00000003743	6	112006728	112007320	13.956	16.5011	15.0586	20.8077	10.1061	20.1126	12.5545	18.0213	17.1639	Stop
ENSSSCG00000003761	6	121954328	121955628	5.47928	6.37471	6.80746	9.66854	6.5152	8.60713	5.19843	5.86915	7.40962	Stop
ENSSSCG00000003761	6	122000956	122001211	3.95458	5.18803	8.18089	9.55775	4.33354	7.16847	5.80955	5.66868	10.3047	CDS
ENSSSCG00000003766	6	125429478	125429782	3.67303	5.26901	6.41786	4.57634	2.62696	4.09068	4.82868	5.16011	3.61698	CDS
ENSSSCG00000003766	6	125429478	125429782	3.67303	5.26901	6.41786	4.57634	2.62696	4.09068	4.82868	5.16011	3.61698	intron
ENSSSCG00000003766	6	125436922	125437103	4.03873	4.40981	6.36065	3.42996	4.72127	3.67899	5.45383	6.83741	3.5366	intron
ENSSSCG00000003766	6	125436922	125437103	4.03873	4.40981	6.36065	3.42996	4.72127	3.67899	5.45383	6.83741	3.5366	TSS
ENSSSCG00000003772	6	125865281	125865521	5.39121	7.23366	6.5113	9.2407	5.71294	5.48419	5.66563	6.31422	5.72901	CDS
ENSSSCG00000003783	6	128716555	128716804	9.22775	13.7519	52.7667	15.3518	5.529	12.5844	6.47742	16.8618	15.7816	CDS
ENSSSCG00000003798	6	134081898	134082091	2.72782	3.8003	3.89702	4.01611	1.92876	4.07547	4.02474	3.62034	4.39524	Stop
ENSSSCG00000003798	6	134069160	134069337	5.61591	4.15877	4.4839	3.92355	3.17972	4.26652	6.15085	5.62723	4.18349	CDS
ENSSSCG00000003805	6	134912769	134913475	14.0167	16.5701	17.9286	22.294	11.332	22.1544	11.9889	17.2219	19.2516	Stop
ENSSSCG00000003820	GL895204.1	10316	10529	3.63682	4.10575	4.00486	8.01215	3.26883	7.01594	4.60335	5.99658	4.31704	CDS
ENSSSCG00000003833	6	143124001	143124217	2.74412	4.73871	3.11532	4.04413	1.55953	3.59993	3.47809	2.50981	4.67031	utr_3
ENSSSCG00000003833	6	143124556	143124808	1.78318	2.04319	2.14499	1.67332	1.50751	2.21438	2.87482	3.44329	1.89727	utr_3
ENSSSCG00000003843	6	145656688	145657787	10.2689	11.9133	13.6827	12.3748	9.374	13.8902	6.57989	7.96748	13.7028	CDS
ENSSSCG00000003844	6	145680163	145680477	4.03802	7.11994	5.06129	5.66207	3.37053	4.85444	9.60056	6.55252	7.07837	utr_3
ENSSSCG00000003851	6	146754932	146755103	4.7921	5.10208	6.36394	4.74184	3.39712	4.53926	3.14177	5.281	5.55571	CDS
ENSSSCG00000003851	6	146702549	146702791	2.45066	3.50383	3.39032	3.81261	2.07126	2.69147	3.19383	3.26933	2.25417	Stop
ENSSSCG00000003859	6	147434064	147434279	8.32051	7.3449	10.2113	11.3501	3.9226	12.6084	6.83527	15.8509	13.1197	CDS
ENSSSCG00000003867	6	147859502	147860132	3.99721	5.29762	5.38921	5.80425	3.06655	4.87201	3.37726	4.29884	4.46371	intron
ENSSSCG00000003867	6	147858849	147859036	4.43471	3.18425	3.7511	2.45161	2.91619	3.07694	7.28476	6.98936	4.20684	intron
ENSSSCG00000003868	6	147859502	147860132	3.99721	5.29762	5.38921	5.80425	3.06655	4.87201	3.37726	4.29884	4.46371	intron
ENSSSCG00000003868	6	147858849	147859036	4.43471	3.18425	3.7511	2.45161	2.91619	3.07694	7.28476	6.98936	4.20684	TSS
ENSSSCG00000003870	6	148002272	148002718	4.9061	4.4006	5.10223	4.42652	4.0713	4.60104	5.41689	5.54061	4.57877	CDS
ENSSSCG00000003877	6	149305697	149305888	16.7909	14.8615	9.77734	14.9432	12.5523	11.7136	14.8264	15.3228	11.1232	utr_3
ENSSSCG00000003877	6	149305334	149305531	21.5134	9.66991	9.9937	27.5125	8.06935	11.3882	9.44583	18.3471	7.70066	utr_3
ENSSSCG00000003895	6	152312486	152312753	7.22305	4.60472	6.198	2.90699	1.89812	3.3958	6.31122	5.92846	3.14623	intron
ENSSSCG00000003895	6	152363683	152363887	4.61546	4.76928	5.60646	3.52688	2.76103	2.74276	5.65258	5.25818	4.15338	TSS
ENSSSCG00000003904	6	152620483	152620700	6.61951	8.64672	19.6996	14.4032	7.32218	15.4554	9.20669	5.56964	16.257	intron
ENSSSCG00000003904	6	152614703	152615182	19.6768	20.4063	12.9518	25.9053	10.2142	25.6235	18.9825	27.4869	22.5316	intron
ENSSSCG00000003904	6	152628731	152628927	2.7698	2.83077	3.16903	4.69892	2.28474	4.12532	4.55411	2.51617	2.06943	CDS
ENSSSCG00000003918	6	153408760	153409003	10.2048	11.7595	15.5369	12.4624	11.3901	15.8621	12.4258	15.362	14.9346	nc_exon
ENSSSCG00000003922	6	153911702	153911943	3.47002	5.58145	5.04752	4.33838	2.95987	4.97884	4.1749	5.05255	6.36785	Stop
ENSSSCG00000003941	6	155179152	155179509	5.18887	3.89828	3.61688	3.26882	2.34173	3.72599	4.5162	3.91165	3.28874	utr_3
ENSSSCG00000003941	6	155180497	155180718	5.64362	7.93451	5.79635	11.2229	4.58642	10.4223	5.83491	6.96635	6.88391	utr_3
ENSSSCG00000003941	6	155178122	155178403	12.9375	8.90761	8.29266	7.72789	4.84442	8.52521	10.5768	10.6879	7.54457	utr_3
ENSSSCG00000003941	6	155180915	155181240	6.35761	8.5222	8.0733	14.8151	8.19387	16.0946	7.81173	9.27255	9.28449	Stop
ENSSSCG00000003949	6	155340455	155340688	2.16882	2.25066	2.34252	2.11226	1.70818	2.88321	2.2952	3.08431	2.23074	utr_3
ENSSSCG00000003966	6	156395791	156396012	7.01212	6.06193	6.69204	8.73563	3.19242	8.56116	7.25376	8.98397	7.4313	CDS
ENSSSCG00000003966	6	156392329	156392802	5.3042	4.40527	5.12592	3.02488	1.6241	3.12701	3.82381	5.65664	2.64733	utr_5
ENSSSCG00000003974	6	157372473	157372786	12.3372	13.8085	7.99496	7.43995	4.25542	7.85286	7.78385	20.7496	10.3745	TSS
ENSSSCG00000003974	6	157373124	157373351	11.5437	10.0429	6.48592	9.92906	5.5054	7.84159	8.18373	6.45171	8.07713	intron
ENSSSCG00000003983	6	157635516	157635719	22.3879	9.15471	12.4222	23.4946	6.46634	10.0664	11.0666	13.7291	9.10079	intron
ENSSSCG00000003983	6	157721530	157721929	7.7958	6.73722	5.99076	4.61935	2.4843	4.62602	8.18283	6.98936	5.72614	utr_5
ENSSSCG00000003984	6	56718282	56718785	5.19758	6.01698	5.90707	6.17048	3.88709	7.0866	4.62267	4.65957	4.76967	CDS
ENSSSCG00000003985	6	56811765	56812075	2.83965	5.03371	4.57762	8.50855	4.16437	4.88067	4.12997	5.31799	4.66522	intergenic
ENSSSCG00000003985	6	56813323	56813760	5.10909	5.94153	7.92854	10.7404	4.64437	8.30131	4.69254	5.09978	6.00802	CDS
ENSSSCG00000003985	6	56828981	56829195	17.4423	9.15472	12.8278	8.83605	5.95432	9.20479	14.9415	17.9102	12.0689	intergenic
ENSSSCG00000003988	6	56990861	56991209	7.35757	11.3185	10.1904	10.6436	7.03164	15.4554	7.00414	13.6551	13.0127	intron
ENSSSCG00000003988	6	56991609	56991817	2.08013	3.02413	3.77236	3.26882	3.33924	3.0601	3.18693	3.13727	2.29464	intergenic
ENSSSCG00000004010	1	1069878	1070451	6.92202	7.94301	8.8207	9.11744	4.30033	8.39053	8.47273	7.70513	6.98965	utr_3
ENSSSCG00000004017	1	2670538	2670712	4.49757	13.7122	4.1243	5.25736	2.59819	7.98656	2.66309	6.76584	4.06423	Stop
ENSSSCG00000004017	1	2671164	2671922	5.13849	5.73522	5.28889	6.50765	3.18878	6.9735	5.04831	5.58295	4.64837	utr_3
ENSSSCG00000004018	1	2734685	2735531	6.18916	5.91405	6.13696	7.30158	4.62624	7.83569	6.4876	7.03758	7.58935	CDS
ENSSSCG00000004018	1	2721543	2721854	3.82953	4.53042	5.16718	4.83975	3.30246	4.8882	4.47525	5.88614	4.34856	Stop
ENSSSCG00000004018	1	2727301	2727628	19.9629	11.8389	14.8651	10.1836	8.48825	16.6472	20.729	29.6216	13.4678	CDS
ENSSSCG00000004018	1	2775827	2776020	4.57446	2.43648	3.26906	3.04338	3.10902	3.25378	3.30804	3.28436	3.85032	CDS
ENSSSCG00000004018	1	2720467	2720668	6.83782	2.09652	7.50161	3.28516	2.04077	2.47471	1.76491	4.85456	2.60716	utr_3
ENSSSCG00000004018	1	2720885	2721161	1.87179	1.7596	2.77001	1.67046	2.10192	1.8422	2.05219	2.20579	1.7801	utr_3
ENSSSCG00000004018	1	2724416	2724902	5.09169	3.59801	4.23702	3.46477	2.26283	3.6305	6.54906	5.39498	4.23199	CDS
ENSSSCG00000004021	1	3741596	3741850	3.31424	3.87501	3.39649	8.62605	3.93635	5.29901	6.00093	4.00049	5.81031	intergenic
ENSSSCG00000004021	1	3740937	3741122	12.4912	10.3761	10.6333	6.78908	3.20346	6.30419	18.7622	10.227	9.16024	intron
ENSSSCG00000004037	1	8537074	8537483	7.87076	10.4846	18.0518	13.7617	5.97729	13.6176	10.1247	9.69771	13.3641	CDS
ENSSSCG00000004050	1	9420564	9421072	5.17415	6.73488	5.59194	7.56225	4.15127	6.56406	5.73416	6.87098	11.7738	CDS
ENSSSCG00000004050	1	9447099	9447370	5.89872	5.12936	5.94855	4.48225	3.0544	4.24254	6.10497	8.46704	3.21237	intron
ENSSSCG00000004050	1	9427652	9428051	2.73712	4.15159	3.40498	4.87522	2.77355	4.38009	3.0741	3.66669	4.49505	intron
ENSSSCG00000004058	1	10429134	10429330	5.23482	3.69099	4.08683	4.11238	3.87506	5.19125	5.3088	4.78046	5.83583	CDS
ENSSSCG00000004058	1	10428326	10428580	8.54123	6.54513	5.83408	6.62365	4.23392	10.4557	9.1392	6.91136	7.19607	intron
ENSSSCG00000004063	1	11754790	11754983	3.95922	4.27323	3.36614	8.17204	1.98077	8.50726	4.75182	4.24784	7.64722	Stop
ENSSSCG00000004064	1	11889965	11890952	11.8255	18.6895	13.9383	14.2392	8.82263	12.6447	11.0881	11.6465	15.0569	CDS
ENSSSCG00000004064	1	11889254	11889575	6.03918	5.07996	6.26607	7.49104	6.47405	8.41916	9.5056	6.5948	6.30052	CDS
ENSSSCG00000004070	1	14083797	14084299	7.35585	8.71397	11.1234	15.7364	7.32218	9.2597	9.5048	10.1512	12.7151	CDS
ENSSSCG00000004070	1	14166599	14166805	8.71272	5.41093	6.42484	4.94214	2.09205	3.38567	7.7777	7.19097	3.56512	intron
ENSSSCG00000004070	1	14084827	14085003	3.66082	6.36072	6.13778	5.1951	4.67635	7.44299	5.09158	4.97086	7.54022	CDS
ENSSSCG00000004071	1	14450166	14450354	2.72513	5.52851	3.65053	3.82042	1.93356	4.95939	3.67126	4.90382	4.76176	Stop
ENSSSCG00000004089	1	17224492	17224741	3.84792	4.23573	6.42201	7.01276	3.09706	4.96781	4.96695	7.12525	6.78085	CDS
ENSSSCG00000004090	1	17303938	17304391	16.8153	71.0977	34.6795	51.58	15.6206	35.759	18.5808	24.8122	23.8507	Stop
ENSSSCG00000004091	1	17319718	17320018	2.67503	2.48461	3.03177	3.91577	5.75314	3.20941	3.85007	2.09057	4.00796	CDS
ENSSSCG00000004091	1	17321649	17321832	2.60077	2.26305	2.43382	2.52823	6.75165	2.93889	2.56323	2.33918	2.68912	CDS
ENSSSCG00000004091	1	17317279	17317487	1.10191	1.63807	2.06215	2.93683	4.18411	3.11023	2.1909	1.90828	1.53423	Stop
ENSSSCG00000004091	1	17321002	17321223	6.1058	5.70683	4.88867	4.80514	8.24752	6.60926	6.42675	10.7753	4.13554	CDS
ENSSSCG00000004091	1	17318666	17319129	3.47313	4.93091	5.92234	4.20465	5.39656	5.24411	6.69576	5.64525	9.67122	CDS
ENSSSCG00000004091	1	17317781	17318089	1.74052	1.90228	2.35852	3.77956	7.32218	3.27464	2.64169	1.40411	2.09154	CDS
ENSSSCG00000004106	1	18625879	18626166	6.97565	6.99548	8.33381	9.39786	4.37429	8.01244	6.25115	6.87537	8.55629	utr_5
ENSSSCG00000004106	1	18600687	18600896	3.25686	2.89	3.04665	4.90323	3.13808	3.31188	3.9756	4.26556	3.17296	utr_5
ENSSSCG00000004110	1	18879091	18879263	1.95997	4.70133	3.11804	7.57772	2.83528	5.64326	3.15658	2.57839	6.58836	CDS
ENSSSCG00000004110	1	18878082	18878283	2.77452	4.31672	3.67022	5.41044	1.28574	4.25025	3.27667	3.59628	6.47835	CDS
ENSSSCG00000004110	1	18853903	18854059	2.50774	4.92863	3.16356	3.6155	2.15743	3.36675	3.31507	2.86743	5.06534	utr_3
ENSSSCG00000004113	1	20706116	20706395	43.9363	40.2648	30.4608	22.7909	8.04636	39.452	64.8653	70.7671	19.7573	utr_5
ENSSSCG00000004117	1	21320175	21320311	2.22879	4.49027	3.77485	4.26629	2.53508	3.59793	4.10974	4.64918	5.06247	Stop
ENSSSCG00000004117	1	21341697	21342044	10.7319	8.16271	9.34798	6.28027	3.77995	6.54537	11.5476	11.2032	7.18261	utr_5
ENSSSCG00000004125	1	23480486	23480825	6.75957	6.65797	10.4309	11.6073	5.03488	10.7706	7.28476	10.243	5.86717	Stop
ENSSSCG00000004138	1	24934404	24934628	22.213	14.0941	12.009	19.7297	4.70712	25.3524	7.86754	11.3577	22.6742	CDS
ENSSSCG00000004138	1	24927789	24928140	40.4382	31.5878	34.9849	35.0376	26.7139	52.652	22.8971	59.1183	52.6212	CDS
ENSSSCG00000004142	1	28296262	28296653	5.74463	7.8042	7.58481	8.8936	5.64139	8.00699	5.57826	7.07235	6.8018	Stop
ENSSSCG00000004142	1	28295944	28296121	5.22859	6.08228	5.92812	5.30573	4.1059	3.55388	3.91284	5.49477	3.5049	CDS
ENSSSCG00000004144	1	28530117	28530973	4.61751	5.60858	6.18791	7.82996	5.12174	5.62795	4.24996	5.72739	7.53582	CDS
ENSSSCG00000004146	1	28641712	28642069	9.64095	6.53255	7.96299	7.15674	2.90925	6.13472	13.9296	9.74142	5.98941	intergenic
ENSSSCG00000004149	1	29117568	29117768	2.01709	3.1086	3.70293	4.83787	4.03983	2.87098	2.16056	3.45902	2.38676	CDS
ENSSSCG00000004149	1	29116387	29116726	3.89369	5.12788	3.87609	3.31989	3.86786	4.44265	4.61945	5.82446	3.74575	CDS
ENSSSCG00000004149	1	29126178	29126377	9.33996	19.6569	8.92009	24.1893	5.82786	13.7382	9.20669	10.2219	9.9253	utr_3
ENSSSCG00000004149	1	29123921	29124509	6.22664	7.32728	6.44927	8.67794	4.74133	6.71363	6.26088	5.30363	7.4562	CDS
ENSSSCG00000004149	1	28871801	28872043	8.46867	8.40602	11.9063	13.2387	3.81052	10.9001	6.60767	8.51828	13.0055	utr_5
ENSSSCG00000004149	1	29115175	29115483	13.696	14.798	23.2653	19.8853	11.6736	29.8406	11.5592	18.6831	16.4709	CDS
ENSSSCG00000004154	1	29827199	29827729	9.41602	11.3943	12.1012	16.4507	9.72418	12.5758	7.53275	10.037	11.6752	utr_3
ENSSSCG00000004154	1	29829651	29829917	5.27442	12.2697	10.2602	17.4455	6.98224	11.1423	6.6173	7.83655	11.6265	CDS
ENSSSCG00000004154	1	29826764	29826964	9.16506	6.72138	11.4328	8.8871	4.55769	18.5058	13.81	6.98936	2.56689	utr_3
ENSSSCG00000004156	1	30408367	30408756	3.95036	4.04627	5.18066	6.49904	3.08037	5.51824	3.26419	4.52411	4.28551	CDS
ENSSSCG00000004165	1	31432991	31433196	11.8936	15.1231	7.69515	16.9385	15.4289	13.8286	8.85795	17.3486	18.1108	utr_3
ENSSSCG00000004165	1	31432556	31432816	7.56865	15.4685	8.45621	17.1068	10.2642	15.6469	9.8444	10.3748	11.5714	Stop
ENSSSCG00000004170	1	32594932	32595313	4.04032	6.04432	6.06399	7.63426	5.44598	6.70709	3.86087	5.43835	3.95439	nc_exon
ENSSSCG00000004181	1	34537527	34537718	3.48378	5.17843	4.57312	7.324	2.99916	5.71471	4.03607	5.39093	4.17997	CDS
ENSSSCG00000004181	1	34543267	34543463	3.26939	3.21234	3.78428	5.49439	1.86863	3.68761	5.11149	5.28055	3.47188	Stop
ENSSSCG00000004192	1	35136857	35137091	2.31486	2.69732	2.82953	2.86738	1.22348	3.04341	2.39849	3.8645	2.78888	TSS
ENSSSCG00000004192	1	35134714	35134944	2.76127	5.01048	5.71641	4.14888	1.74338	4.18343	2.39678	3.65116	3.97065	Stop
ENSSSCG00000004193	1	35243987	35244283	10.3928	9.42869	9.44628	11.4285	8.39048	10.5494	6.4908	9.63809	15.2302	Stop
ENSSSCG00000004199	1	35997373	35997723	6.39724	5.60623	5.83785	6.12443	3.86983	6.44064	7.28217	5.76163	6.81586	CDS
ENSSSCG00000004200	1	36035102	36035302	4.09903	5.52715	6.10927	5.38894	4.08147	4.72022	6.88267	8.8025	7.61849	intergenic
ENSSSCG00000004217	1	39594739	39595463	6.64575	6.82094	7.71041	12.5095	8.04757	9.39301	7.21102	7.99076	10.3696	CDS
ENSSSCG00000004218	1	39663526	39663797	16.0913	25.1213	23.3932	36.6108	10.4127	30.9922	30.8633	23.2531	33.4473	intron
ENSSSCG00000004241	1	45545599	45545893	9.79472	12.8998	15.2938	16.627	7.98466	11.666	14.2285	10.6297	9.77862	Stop
ENSSSCG00000004244	1	47894265	47895570	5.52642	4.71424	5.06642	4.91255	3.91858	4.7631	5.61583	5.48718	4.76361	utr_5
ENSSSCG00000004253	1	49627446	49627674	4.17012	6.92547	6.19901	6.22632	3.09053	6.20249	6.87775	6.07926	4.77727	Stop
ENSSSCG00000004253	1	49584196	49584493	14.8275	13.0876	12.6892	7.61486	4.52336	24.505	11.6161	11.6125	8.99996	TSS
ENSSSCG00000004254	1	49647392	49647602	3.41065	3.7432	4.61241	3.65884	2.21616	3.57012	3.60409	4.60498	5.92002	Stop
ENSSSCG00000004279	1	57663294	57663580	3.63352	4.86404	6.85969	7.1003	3.63558	5.85916	5.32764	6.43757	5.20713	CDS
ENSSSCG00000004279	1	57650964	57651307	5.48453	4.49331	3.85978	3.57776	1.93416	3.72212	3.7972	4.23277	3.20521	CDS
ENSSSCG00000004294	1	61000169	61000382	3.6667	3.01986	2.77649	2.84419	1.95258	3.00053	3.62008	3.11639	3.24472	CDS
ENSSSCG00000004307	1	62812778	62813115	4.16494	4.00606	3.60599	3.3876	1.55649	3.86153	4.9816	5.03401	4.31702	utr_5
ENSSSCG00000004317	1	64142105	64142333	4.27046	4.24756	4.07913	4.33272	3.21389	2.63874	3.88751	4.53318	2.67849	TSS
ENSSSCG00000004337	1	71079857	71080151	4.17234	5.27322	4.68568	6.11127	2.539	4.33002	4.19981	4.80519	5.40979	Stop
ENSSSCG00000004337	1	71041611	71041888	4.58869	5.15517	5.75204	6.74194	3.75339	6.15166	4.74284	5.90918	5.419	CDS
ENSSSCG00000004347	1	74469047	74469324	2.80423	4.39491	4.16046	6.58571	2.63518	4.67729	3.85664	4.33036	5.78199	CDS
ENSSSCG00000004364	1	80376139	80376334	13.7126	12.4705	17.183	5.93835	5.33473	6.30422	13.7054	6.61493	5.75605	intergenic
ENSSSCG00000004364	1	80313073	80313282	7.25475	6.196	13.2467	12.0066	5.43934	9.47078	8.16048	19.2207	5.75605	CDS
ENSSSCG00000004368	1	80817270	80817470	2.33708	3.59319	2.2641	4.26479	1.77184	3.88188	3.19653	3.20646	4.12663	Stop
ENSSSCG00000004371	1	81997503	81997713	2.62359	1.36574	2.80323	2.75806	2.02668	1.08459	1.31779	1.51743	1.67835	CDS
ENSSSCG00000004371	1	82004855	82005077	5.09725	5.94462	8.79446	12.1218	5.27561	14.3071	9.97091	9.20996	15.2504	Stop
ENSSSCG00000004371	1	82059750	82059986	8.37213	12.8539	9.22815	16.8602	6.47733	16.483	10.0436	10.952	17.2636	utr_3
ENSSSCG00000004382	1	83348945	83349347	13.6195	11.8716	13.5367	9.9699	4.02477	12.2615	27.4478	22.2338	9.7502	utr_5
ENSSSCG00000004383	1	83451515	83451737	2.5088	2.29976	2.9608	2.41756	1.96795	1.97779	2.26079	3.71816	3.47284	CDS
ENSSSCG00000004387	1	83887919	83888695	7.19444	7.49399	8.75823	8.36547	4.5139	6.11886	8.14613	9.18297	7.00616	CDS
ENSSSCG00000004387	1	84048500	84048904	3.18959	4.89158	5.67686	3.99416	3.36063	4.38593	3.57244	3.78308	4.93342	Stop
ENSSSCG00000004387	1	83886750	83886956	3.93897	2.67128	3.36074	2.58162	3.16797	2.16918	4.75697	4.41874	2.28168	utr_5
ENSSSCG00000004392	1	86423345	86423539	3.74798	4.5917	4.97728	5.92474	3.10201	4.4197	3.72967	5.52598	5.95649	TSS
ENSSSCG00000004408	1	84789265	84789449	2.99838	4.29299	3.58909	4.99403	1.95561	4.28128	6.03815	3.87909	4.27815	Stop
ENSSSCG00000004421	1	87146513	87146791	5.59698	9.85484	7.29208	9.09822	2.19933	6.85616	6.21528	7.29771	8.07266	Stop
ENSSSCG00000004438	1	92023001	92023982	3.66766	5.56776	5.65528	7.68387	4.86557	6.6945	4.31498	4.624	5.70324	intergenic
ENSSSCG00000004438	1	92024284	92025116	5.95034	5.37372	6.21963	5.35129	4.80306	6.12443	7.17592	6.3859	5.45291	CDS
ENSSSCG00000004441	1	92247085	92247298	7.81828	11.7494	11.4328	7.46835	5.49162	8.0605	7.6025	12.5226	6.53945	CDS
ENSSSCG00000004441	1	92248325	92248577	11.3745	15.9882	17.8088	12.21	7.06068	11.6142	11.6618	14.5835	15.4791	CDS
ENSSSCG00000004441	1	92247844	92248069	8.12337	7.7148	7.91502	6.14009	4.29308	9.32333	7.53275	10.0869	8.29302	CDS
ENSSSCG00000004464	1	95106665	95107271	7.6795	7.87307	8.78453	13.3375	9.76881	10.1446	6.45898	7.06572	9.07782	CDS
ENSSSCG00000004464	1	95104472	95104722	5.22091	6.67699	5.18725	5.48695	9.25331	5.01815	6.59887	5.53325	5.56159	intron
ENSSSCG00000004464	1	95104942	95105544	6.5445	5.60382	6.09124	8.59724	8.91378	5.5297	6.16337	8.29988	6.66403	CDS
ENSSSCG00000004465	1	96716336	96716564	10.7228	8.09041	10.9051	5.85895	2.63948	6.22781	8.28851	9.79088	6.98265	TSS
ENSSSCG00000004484	1	101833121	101833477	8.65527	8.86394	10.9494	12.4374	5.30998	13.8285	9.74475	9.71359	12.4445	intron
ENSSSCG00000004500	1	106026217	106026417	4.96293	5.19645	8.13102	12.0829	5.0807	12.4728	8.00354	9.27434	9.06969	CDS
ENSSSCG00000004500	1	106025739	106025946	6.628	8.72813	9.49803	10.4194	6.53766	7.55341	8.57896	19.6576	10.933	CDS
ENSSSCG00000004506	1	108027066	108027273	13.804	12.2591	15.7201	12.2581	4.04147	9.30374	12.2998	17.4734	14.7169	Stop
ENSSSCG00000004506	1	107930050	107930285	2.29564	3.61433	2.58948	2.99642	1.91771	2.91484	3.0131	2.51511	2.01325	CDS
ENSSSCG00000004507	1	108089204	108089562	2.29261	2.89477	3.21502	4.16776	2.51383	3.182	1.756	2.5664	3.52687	CDS
ENSSSCG00000004507	1	108116816	108117543	10.0046	11.0844	11.2848	9.14442	4.5495	7.52436	12.7483	16.9005	7.99544	CDS
ENSSSCG00000004516	1	109591096	109591342	5.98401	5.37216	7.31443	7.70507	5.23013	7.95649	4.69302	9.523	7.01616	utr_3
ENSSSCG00000004517	1	109627226	109627436	5.61885	3.57286	3.34728	4.12233	3.13808	5.77346	4.96095	3.84415	3.92713	CDS
ENSSSCG00000004524	1	110509236	110509481	8.06103	5.76042	5.78171	5.3421	2.64413	5.23107	7.06659	7.40798	4.54327	utr_5
ENSSSCG00000004525	1	110613972	110614229	4.63631	6.63774	7.37757	5.32231	2.85042	6.23642	5.10553	4.18633	9.9253	CDS
ENSSSCG00000004525	1	110613491	110613764	5.02387	6.48502	6.02513	10.5147	3.75619	10.8007	4.9726	5.00904	9.41192	Stop
ENSSSCG00000004528	1	114063358	114063768	14.3188	10.3622	12.486	10.3017	4.46029	10.8638	21.0091	27.3783	9.88087	TSS
ENSSSCG00000004540	1	117246333	117246776	13.58	17.2838	20.332	22.6856	8.33745	21.2309	20.6721	23.4694	11.9503	TSS
ENSSSCG00000004547	1	118018736	118019028	9.51987	12.0477	10.6489	21.3494	8.12813	17.9466	8.92769	10.3649	17.1126	CDS
ENSSSCG00000004547	1	118018279	118018501	4.61751	4.55545	4.09133	5.44803	3.27218	3.80576	2.6544	5.24202	3.32186	CDS
ENSSSCG00000004550	1	118169045	118169165	3.1811	3.95473	3.42521	3.77171	2.55128	3.42324	4.42399	5.97008	3.42252	Stop
ENSSSCG00000004551	1	118408660	118408905	13.3428	17.5528	12.195	6.90084	3.45993	7.64637	16.4604	37.859	7.70066	TSS
ENSSSCG00000004551	1	118182512	118182711	5.65527	7.12298	6.90175	8.17204	6.10182	9.47078	5.51245	5.5478	4.87709	CDS
ENSSSCG00000004551	1	118378105	118378614	4.63401	5.45399	5.5917	7.17607	4.45699	5.76191	5.49558	5.72482	4.95826	CDS
ENSSSCG00000004551	1	118181306	118181494	7.7396	10.2089	10.4201	8.06992	5.23013	10.2619	6.48653	5.47193	7.39508	CDS
ENSSSCG00000004569	1	120145069	120145268	2.35564	2.57308	2.897	5.41599	2.32028	3.99438	3.34789	4.89255	4.22576	CDS
ENSSSCG00000004569	1	120133554	120134067	4.39289	3.95142	4.29031	5.08952	3.06896	4.76131	5.0347	5.84882	6.14231	Stop
ENSSSCG00000004570	1	120239953	120240126	2.4067	1.70007	1.97703	2.04301	3.12449	2.02495	1.85767	2.59189	3.1373	TSS
ENSSSCG00000004570	1	120234529	120234762	3.68844	3.42851	2.7125	2.90008	2.84203	3.685	3.54783	3.39275	2.99174	intron
ENSSSCG00000004573	1	121351364	121351772	5.7509	3.46288	5.07514	3.66985	2.89401	3.99327	4.20008	5.62061	3.5958	Stop
ENSSSCG00000004573	1	121352091	121352344	6.2966	5.11935	2.97515	3.23738	2.29809	3.56921	2.75392	3.99053	2.67658	CDS
ENSSSCG00000004576	1	123238548	123238960	4.00802	4.69445	5.05966	6.60605	2.73781	6.39965	5.45751	6.20115	5.75274	utr_3
ENSSSCG00000004576	1	123195399	123195621	4.75007	6.86179	6.35155	5.72043	4.18411	3.25378	1.67394	1.74734	2.9947	intron
ENSSSCG00000004576	1	123140618	123140824	5.271	7.02378	7.64852	5.08895	2.94018	5.96523	8.58672	8.59106	5.6264	TSS
ENSSSCG00000004576	1	123195987	123196188	7.66402	10.991	16.9607	13.4839	11.5063	18.7092	3.34789	6.98936	3.85033	intron
ENSSSCG00000004589	1	125013309	125013505	14.0463	13.633	18.058	19.7763	3.5404	15.9977	9.39984	12.144	10.6954	CDS
ENSSSCG00000004589	1	125109269	125109469	6.21588	7.30878	6.83571	3.64027	2.17573	3.45714	8.27125	10.0075	3.17086	TSS
ENSSSCG00000004595	1	125475814	125476099	4.46522	6.95388	5.36689	7.10515	3.57596	5.29605	8.47888	7.95341	6.38158	Stop
ENSSSCG00000004610	1	129025055	129025501	7.78212	7.2231	10.626	17.2626	8.34919	19.7449	7.68437	10.6222	15.4817	CDS
ENSSSCG00000004616	1	131981755	131982185	6.2966	6.3472	6.79984	8.60467	5.52479	7.42842	6.94575	6.20484	6.53577	utr_5
ENSSSCG00000004616	1	131982456	131982636	1.69908	2.95499	3.096	1.74099	2.03551	2.09565	2.44828	2.67141	2.43447	CDS
ENSSSCG00000004616	1	132018554	132019089	7.48411	8.41262	10.8679	14.9939	5.23013	14.4034	8.0493	11.4866	11.1545	intergenic
ENSSSCG00000004643	1	135221426	135221631	1.58079	1.84207	1.85939	2.02247	1.60368	1.67284	1.47713	2.44445	1.71926	CDS
ENSSSCG00000004653	1	136509289	136509830	4.35919	5.76209	5.93626	8.69622	4.75571	6.58742	5.89759	6.19093	7.39428	CDS
ENSSSCG00000004656	1	136636721	136636946	5.98459	4.93405	5.04867	4.13271	3.80637	4.56322	5.31295	4.67077	4.27815	CDS
ENSSSCG00000004663	1	138044958	138045159	11.9373	9.80405	13.8952	14.6075	11.8985	11.8627	6.51642	16.0173	18.8238	CDS
ENSSSCG00000004672	1	140861141	140861417	8.92019	3.96308	10.5533	3.32153	2.84446	4.39001	6.6175	5.62702	3.18917	intron
ENSSSCG00000004672	1	140861302	140861537	6.82132	1.90228	8.79446	2.52086	2.04377	2.95472	3.70968	3.65221	2.51554	intron
ENSSSCG00000004672	1	140861563	140861845	7.47832	8.45907	7.94432	3.13154	1.78656	2.90425	3.22296	4.97688	3.90889	TSS
ENSSSCG00000004690	1	141757219	141757421	4.87548	8.42815	11.3503	10.542	2.95129	10.3607	7.00962	8.7367	9.62583	intron
ENSSSCG00000004691	1	141742452	141742681	15.3871	12.0091	10.4926	12.9571	5.87556	11.1116	19.4488	12.277	11.1061	intron
ENSSSCG00000004691	1	141742452	141742681	15.3871	12.0091	10.4926	12.9571	5.87556	11.1116	19.4488	12.277	11.1061	intron
ENSSSCG00000004697	1	142589073	142589396	5.59176	3.77658	4.02662	4.04123	2.60707	4.28956	6.87738	6.75496	4.28653	TSS
ENSSSCG00000004711	1	142982745	142982957	7.34601	8.2432	9.21903	5.82939	3.90248	4.74509	6.27729	7.25818	5.09656	CDS
ENSSSCG00000004729	1	143989743	143989921	2.34742	3.15778	4.02032	3.85253	6.34153	3.93878	2.09243	4.74278	3.85033	intergenic
ENSSSCG00000004729	1	143982231	143982532	17.9851	22.2664	55.8449	24.0174	14.0321	22.349	11.953	24.1715	22.9186	intron
ENSSSCG00000004735	1	144360893	144361111	33.9755	11.8364	8.28528	6.75082	6.37738	22.9571	33.7181	16.7939	10.8665	TSS
ENSSSCG00000004746	1	144947182	144947465	8.82813	6.1946	7.42901	5.18925	2.12032	6.364	9.05722	7.66888	4.3851	CDS
ENSSSCG00000004747	1	145010250	145010496	17.9548	15.81	10.5271	11.7293	6.1212	11.1904	22.3947	16.2189	15.0933	TSS
ENSSSCG00000004747	1	144960260	144960809	3.31077	4.68808	3.63235	5.10915	3.40445	6.53195	3.53112	4.79501	5.51223	utr_3
ENSSSCG00000004755	1	145541367	145541577	8.76273	9.25779	10.4145	8.89311	6.32164	9.23496	11.048	9.04872	5.35894	CDS
ENSSSCG00000004755	1	145539827	145540077	17.7238	16.8035	21.3136	30.1003	6.72446	21.7461	15.0057	31.4521	30.054	Stop
ENSSSCG00000004757	1	145573976	145574566	7.41209	7.60911	7.23175	7.42748	5.17255	8.46393	5.78422	7.52927	11.1372	CDS
ENSSSCG00000004757	1	145574836	145575202	2.9469	4.61983	5.10078	4.71642	2.92224	2.86212	2.69399	4.75189	3.88018	CDS
ENSSSCG00000004757	1	145571059	145571605	4.82591	7.2851	5.28272	6.93548	4.90395	6.86344	5.29494	6.14271	6.81171	Stop
ENSSSCG00000004762	1	145714302	145714559	3.26939	4.10719	1.13072	2.54775	4.05335	5.44382	10.7285	4.45571	4.22111	intron
ENSSSCG00000004762	1	145714755	145714967	5.29714	6.16173	6.30269	4.75	4.22958	5.74495	4.03269	5.24202	4.27815	intron
ENSSSCG00000004763	1	145714755	145714967	5.29714	6.16173	6.30269	4.75	4.22958	5.74495	4.03269	5.24202	4.27815	CDS
ENSSSCG00000004771	1	145931264	145931486	6.54647	8.08468	11.3595	12.3035	6.93863	9.93078	5.05671	7.1413	7.79575	CDS
ENSSSCG00000004771	1	145931679	145932018	25.7861	20.7137	22.2324	21.8759	9.65563	24.9949	11.754	23.0067	19.9128	CDS
ENSSSCG00000004772	1	145937063	145937295	2.56257	2.55902	2.99386	3.81362	3.0606	3.51524	3.98196	2.5118	3.45543	Stop
ENSSSCG00000004772	1	145943159	145943731	5.642	6.24361	6.01097	6.98338	4.40825	8.21746	5.06683	5.6682	6.91944	CDS
ENSSSCG00000004772	1	145935689	145935944	5.53523	3.35809	3.4772	4.05967	2.27801	5.20603	3.88843	4.50072	2.93689	utr_3
ENSSSCG00000004789	1	146907552	146908009	7.51298	11.2234	13.3469	12.8361	5.67471	9.49018	9.13696	10.8536	6.6549	utr_3
ENSSSCG00000004793	1	148443040	148443293	9.78595	15.5134	16.5808	14.6031	8.94354	21.5776	13.7577	16.4125	22.3319	CDS
ENSSSCG00000004820	1	155373374	155373574	3.12597	5.38977	3.82924	5.72041	3.26883	5.53142	4.48185	8.06856	11.3206	CDS
ENSSSCG00000004821	1	155426652	155426952	10.9043	13.9056	21.9861	24.6387	11.0704	26.0302	12.6814	21.5848	21.3907	CDS
ENSSSCG00000004831	1	157765643	157765875	5.72538	6.44423	5.62216	6.30744	3.37052	7.2177	4.78749	7.88161	7.49607	nc_exon
ENSSSCG00000004832	1	157856170	157856914	3.13523	4.64595	5.5839	5.13576	3.24268	5.53141	4.24883	5.9872	5.03599	CDS
ENSSSCG00000004832	1	157783837	157784106	10.1795	5.44375	7.55397	6.08363	2.92314	7.5752	11.9322	9.17353	7.52604	utr_5
ENSSSCG00000004844	1	159860277	159860737	5.32386	6.29406	7.66303	7.69534	4.09112	6.80759	5.22487	6.74553	8.2784	CDS
ENSSSCG00000004846	1	159967695	159967964	4.5885	6.1708	8.44077	6.37184	3.16796	5.29627	5.41416	7.05468	8.21674	Stop
ENSSSCG00000004847	1	159935585	159935828	3.4459	3.30635	3.57986	4.6556	3.27755	5.04338	4.54755	4.04072	3.97012	CDS
ENSSSCG00000004852	1	160546750	160547033	5.75046	4.26853	3.87584	4.13711	3.61627	4.21248	4.42237	4.33822	4.1712	TSS
ENSSSCG00000004859	1	163944930	163945256	6.81515	8.28849	8.19643	7.05039	6.15547	7.60199	4.76821	7.22336	8.27986	CDS
ENSSSCG00000004859	1	163944345	163944761	8.26658	9.63469	8.28924	12.0401	7.47162	9.8388	6.63039	7.7208	10.9276	CDS
ENSSSCG00000004861	1	164833081	164833572	6.2638	6.91737	7.33832	9.58102	4.77249	6.31304	4.54356	5.12151	6.2632	CDS
ENSSSCG00000004861	1	164835463	164836054	8.48226	12.6818	12.4504	7.84516	5.76032	9.15124	6.33707	7.99245	7.58588	Stop
ENSSSCG00000004861	1	164834603	164834814	3.18645	2.35717	5.08549	2.91859	3.91291	4.70635	2.99753	2.83281	2.25791	CDS
ENSSSCG00000004861	1	164832713	164832912	3.0198	2.88059	3.3254	2.73763	3.09449	3.45714	2.85331	3.43443	3.11449	TSS
ENSSSCG00000004862	1	164783272	164783468	3.73877	4.05989	5.96334	4.13956	3.39857	4.07072	3.16137	4.32532	4.21593	nc_exon
ENSSSCG00000004862	1	164783669	164783921	2.59751	3.75045	3.60721	4.33049	2.71016	3.9027	2.82976	3.50404	4.24647	nc_exon
ENSSSCG00000004863	1	165071830	165072459	16.8093	12.0795	13.8366	12.4215	6.81928	15.2364	11.5587	16.1293	12.1996	nc_exon
ENSSSCG00000004863	1	165071163	165071542	10.3474	9.71408	7.89548	10.1987	5.42284	10.8705	8.80564	8.75967	10.1861	nc_exon
ENSSSCG00000004870	1	165529568	165529854	7.61289	5.77024	5.93771	3.69362	2.67588	4.2567	7.73912	7.21999	5.78806	intron
ENSSSCG00000004878	1	168992089	168993268	10.2989	14.5208	15.8923	18.58	12.2617	13.8911	9.07634	10.2675	11.541	CDS
ENSSSCG00000004886	1	173662673	173662922	22.248	11.8213	21.5464	29.2832	13.5983	44.5361	22.8971	24.6374	49.1511	Stop
ENSSSCG00000004896	1	176120386	176120799	4.5893	9.21103	5.1816	5.63662	3.7192	8.03277	5.34186	5.99516	5.68382	Stop
ENSSSCG00000004897	1	176409003	176409160	1.86566	3.69266	2.42727	3.35484	1.76662	3.00621	2.27178	1.67453	1.82166	CDS
ENSSSCG00000004897	1	176408419	176408620	4.34464	7.64081	6.44063	7.82181	2.68978	7.16847	5.71449	8.86778	5.8468	CDS
ENSSSCG00000004897	1	176409480	176409876	14.5623	15.0749	15.6321	18.966	7.97099	25.029	10.7038	11.9275	18.5386	CDS
ENSSSCG00000004898	1	176595698	176595995	31.3596	16.8179	22.5138	29.4904	12.0044	22.7518	12.468	30.7422	27.3801	Stop
ENSSSCG00000004898	1	176608603	176608958	16.5723	26.3601	20.2822	31.246	12.8034	32.4421	14.0691	20.0944	24.1858	CDS
ENSSSCG00000004899	1	176780801	176781013	5.97089	6.07268	4.99525	5.66206	2.72876	3.99327	3.53688	4.54308	6.64758	CDS
ENSSSCG00000004902	1	177064931	177065169	3.1483	4.57161	3.87991	8.17204	4.18411	7.759	3.90587	3.44118	4.01774	TSS
ENSSSCG00000004926	1	180693756	180693962	11.1095	4.39903	6.69734	7.17326	4.14052	5.78799	9.11702	12.3562	5.94664	CDS
ENSSSCG00000004926	1	180694427	180694627	2.51502	2.60953	2.02085	2.35822	1.04603	2.21534	2.56672	3.43443	2.46318	CDS
ENSSSCG00000004926	1	180682133	180682327	8.25555	11.7942	11.6283	7.7362	2.91786	9.6988	5.72487	12.8668	5.68382	Stop
ENSSSCG00000004927	1	180699751	180699983	2.02513	2.33606	3.85123	3.582	1.84798	2.94326	3.76639	4.39588	3.55877	Stop
ENSSSCG00000004927	1	180747045	180747249	4.22264	4.34167	4.90853	3.83195	1.9659	3.18598	4.67677	8.00097	4.06423	TSS
ENSSSCG00000004934	1	181022340	181022543	2.95396	7.95498	3.07806	8.00857	2.51046	6.364	3.57108	3.89791	9.62583	utr_3
ENSSSCG00000004934	1	181091563	181091759	10.6255	11.4869	11.7626	6.90084	4.09694	9.21903	18.9016	29.9232	5.76124	TSS
ENSSSCG00000004934	1	181024992	181025167	5.84182	7.01467	12.3123	10.3226	4.01894	11.334	5.60407	6.77094	6.6549	Stop
ENSSSCG00000004936	1	181142813	181143324	14.6682	18.1532	15.7762	18.5114	10.4148	15.4554	11.3313	13.105	13.9234	utr_3
ENSSSCG00000004948	1	182399479	182401108	15.7906	14.502	18.5118	16.7143	11.2702	14.707	11.4751	16.4168	14.8648	intergenic
ENSSSCG00000004952	1	182899025	182899223	3.29058	5.81552	3.78428	5.04744	1.79917	5.65537	4.4032	4.67223	9.14867	utr_3
ENSSSCG00000004952	1	182902627	182903215	7.77535	12.5733	13.8199	10.7075	6.36456	8.71799	6.33866	10.2152	9.69712	utr_3
ENSSSCG00000004952	1	182901391	182901600	7.12511	10.1455	7.36128	18.4325	4.7507	9.08345	4.66773	5.5639	6.32218	utr_3
ENSSSCG00000004958	1	183918911	183919570	4.61751	4.27512	4.75717	2.87031	3.11972	3.51679	5.49959	5.72448	3.83487	intron
ENSSSCG00000004958	1	183948646	183948883	7.87883	8.58952	9.82048	8.96831	4.35146	10.311	5.82394	9.18762	10.2248	utr_3
ENSSSCG00000004958	1	183928165	183929113	3.46389	4.85177	5.46197	7.04146	5.35319	4.8292	3.37157	3.88239	4.05115	intron
ENSSSCG00000004958	1	183929417	183929912	8.5354	11.3211	10.8866	12.8029	6.93732	14.3523	9.24051	9.99067	10.4965	intron
ENSSSCG00000004973	1	186647443	186647632	4.98481	3.26413	4.67991	8.30824	4.55021	4.47394	4.71494	4.10625	4.93006	CDS
ENSSSCG00000004980	1	187975760	187976103	29.4796	61.8241	49.6886	47.0264	46.0252	34.4358	24.1737	33.1412	41.1772	intron
ENSSSCG00000004989	1	188627023	188627264	6.47149	7.77311	5.72617	4.99663	2.5617	4.50785	9.08712	11.3091	5.20509	CDS
ENSSSCG00000004996	1	194977511	194977696	2.85679	5.11237	7.97364	7.69534	4.33354	10.7966	3.56814	4.1742	6.9306	CDS
ENSSSCG00000004996	1	194971802	194971980	8.46106	7.92616	6.65866	12.0351	6.40691	12.1277	8.84052	6.92215	8.36615	CDS
ENSSSCG00000004996	1	194967642	194967891	13.4094	15.6938	17.8235	23.3846	6.4581	77.4805	9.8045	22.0602	20.1928	Stop
ENSSSCG00000004996	1	194977246	194977433	6.11141	5.82572	9.27416	9.72473	5.85775	7.69074	6.39686	9.28274	8.55629	CDS
ENSSSCG00000005006	1	199864954	199865180	5.36438	5.71295	5.85981	4.00177	3.40277	4.01351	4.16602	5.38363	4.29734	CDS
ENSSSCG00000005006	1	199864368	199864774	9.05135	8.21	7.30908	6.4177	5.20469	6.38045	7.77327	8.98035	5.54079	TSS
ENSSSCG00000005006	1	199865552	199866152	11.1091	11.4631	11.6479	14.9551	7.73267	13.2418	8.474	9.6275	12.8117	CDS
ENSSSCG00000005007	1	199876881	199877564	12.3409	10.2229	9.51008	8.78829	6.27615	10.6061	8.25812	11.3272	9.98234	TSS
ENSSSCG00000005007	1	199875918	199876165	6.00143	5.19163	6.5727	6.47477	4.44561	7.18542	4.62009	6.34867	7.04249	CDS
ENSSSCG00000005007	1	199876450	199876715	6.44652	5.16332	4.01247	3.90442	4.02318	4.88066	10.1958	5.10761	4.08069	CDS
ENSSSCG00000005012	1	200073909	200075135	8.00647	8.38398	7.59672	9.739	6.24445	8.64789	7.14988	8.74024	7.69547	TSS
ENSSSCG00000005027	1	201695348	201695800	4.61196	5.89707	7.89778	8.70746	6.12672	6.42622	4.99246	4.97021	9.23368	Stop
ENSSSCG00000005027	1	201696057	201696336	14.3423	16.6449	17.9658	13.0311	12.143	18.9997	9.78744	10.7024	17.8154	utr_3
ENSSSCG00000005037	1	202588654	202589013	8.57306	10.3465	14.1111	10.0516	6.96008	9.3967	19.8165	35.5292	13.3234	intergenic
ENSSSCG00000005043	1	203017962	203018166	5.3024	4.95385	7.70808	5.53184	3.32827	3.88235	7.23735	8.15425	2.76434	CDS
ENSSSCG00000005043	1	203018497	203018701	5.84685	4.17822	5.23844	3.94982	3.27755	2.60863	10.8163	6.51892	3.20861	utr_5
ENSSSCG00000005045	1	203774335	203774602	7.87072	8.41162	7.16748	10.7871	8.92199	7.53509	7.33581	12.2937	8.27108	CDS
ENSSSCG00000005053	1	204900823	204901159	5.57007	6.87415	7.91503	13.1297	3.86225	11.5625	3.75194	9.51329	7.27285	CDS
ENSSSCG00000005053	1	204900381	204900551	5.66694	6.54607	5.53725	16.3441	5.0692	14.7582	11.9567	5.24202	17.3978	CDS
ENSSSCG00000005057	1	205238692	205239180	6.67822	12.3864	9.70729	9.10365	5.2656	8.07419	5.99831	8.24288	8.76373	intergenic
ENSSSCG00000005057	1	205237794	205238018	7.47722	10.5305	14.7476	13.8494	10.53	16.0429	10.1034	7.5942	12.7204	nc_exon
ENSSSCG00000005062	1	206501611	206501882	6.05443	8.41613	9.39405	8.98923	5.77407	9.93563	8.25426	9.57542	10.4815	Stop
ENSSSCG00000005064	1	207103203	207103820	7.25245	6.443	7.35035	6.00201	4.17663	5.5277	8.19195	6.84375	6.34265	CDS
ENSSSCG00000005065	1	207011020	207011192	8.32988	18.0716	16.7723	16.5256	9.28348	10.4121	6.44961	16.7245	7.93402	CDS
ENSSSCG00000005084	1	210390805	210391231	2.80334	4.25692	4.01417	5.43648	2.48709	4.08417	4.19007	4.65957	5.33913	CDS
ENSSSCG00000005095	1	211816883	211817201	17.1972	17.6151	19.3762	21.0273	6.51898	27.4944	12.4051	16.2026	16.4403	utr_3
ENSSSCG00000005105	1	212763958	212764206	5.56016	8.47633	5.63395	7.80198	2.53248	4.58486	6.0031	11.1785	6.87559	Stop
ENSSSCG00000005112	1	216446591	216446956	11.1825	12.9745	12.3122	15.1051	6.24865	11.6237	9.35614	11.1635	18.7169	CDS
ENSSSCG00000005112	1	216447423	216447623	4.561	6.27752	6.25033	6.37418	4.11873	7.47352	3.74176	5.71856	9.31685	TSS
ENSSSCG00000005122	1	218224850	218225064	4.44389	6.70025	9.28307	6.22951	2.62185	6.10084	4.5653	6.26128	6.12105	Stop
ENSSSCG00000005127	1	218721132	218721320	4.65088	5.65249	6.07315	7.82796	6.32597	9.10041	6.81977	10.484	9.17856	Stop
ENSSSCG00000005127	1	218678118	218678321	4.35206	4.47828	3.90865	3.52565	2.45589	5.15181	4.21834	5.475	3.99294	TSS
ENSSSCG00000005128	1	219726452	219726847	7.6151	6.49945	5.44029	3.15207	2.90272	4.88066	5.50639	4.12669	6.63969	CDS
ENSSSCG00000005135	1	224076832	224077033	1.30314	2.55398	2.71529	4.11078	1.71168	4.7757	3.7863	3.28577	5.56158	Stop
ENSSSCG00000005150	1	224957322	224958046	8.84005	11.1133	10.8274	13.5061	7.9751	12.951	8.12285	10.1394	12.92	CDS
ENSSSCG00000005150	1	224957322	224958046	8.84005	11.1133	10.8274	13.5061	7.9751	12.951	8.12285	10.1394	12.92	intron
ENSSSCG00000005150	1	224958362	224958976	6.61143	9.20425	10.3451	11.6513	7.25054	9.25056	7.22318	8.14991	8.98411	CDS
ENSSSCG00000005150	1	224958362	224958976	6.61143	9.20425	10.3451	11.6513	7.25054	9.25056	7.22318	8.14991	8.98411	intron
ENSSSCG00000005174	1	227420648	227420880	3.64903	3.63209	4.87042	3.78495	2.28155	3.99096	2.96688	2.99063	3.44073	CDS
ENSSSCG00000005204	1	241785104	241785884	8.7377	12.083	11.5035	10.5435	8.32462	10.3447	8.67287	9.63855	8.89854	CDS
ENSSSCG00000005204	1	241784393	241784945	8.03646	8.5064	8.15981	7.06541	5.02984	8.66207	5.76033	5.67119	6.98432	CDS
ENSSSCG00000005204	1	241783938	241784182	7.91846	11.2778	11.8725	9.85452	6.04371	12.1277	7.20726	8.66949	11.4797	CDS
ENSSSCG00000005205	1	241842271	241842518	12.1934	11.4137	12.8252	12.7121	7.32218	19.2176	20.984	26.5844	25.241	TSS
ENSSSCG00000005205	1	241949140	241949350	6.46584	6.53282	12.9404	15.9355	4.60252	12.9609	6.22705	6.94967	15.7578	utr_5
ENSSSCG00000005205	1	241950645	241950860	4.37764	5.8548	6.92756	7.99693	2.77197	9.30374	4.85446	3.9545	7.23994	CDS
ENSSSCG00000005205	1	241951406	241951572	2.49241	3.18631	2.29481	5.81123	1.70667	3.44517	3.84022	2.465	1.5168	CDS
ENSSSCG00000005205	1	241949699	241950077	1.85525	2.85343	2.39849	2.36081	2.21275	2.81577	1.84912	1.74734	2.26928	CDS
ENSSSCG00000005207	1	242045603	242045899	28.0395	17.8339	15.1504	16.5844	5.18257	17.5775	18.2612	26.8653	11.3371	CDS
ENSSSCG00000005208	1	242117338	242117669	5.4156	5.89982	7.27638	20.0587	6.08002	10.8379	5.58979	5.51503	9.66862	Stop
ENSSSCG00000005217	1	242999114	242999300	3.90114	5.25194	3.79261	3.99522	1.56904	3.75234	5.90403	4.17946	2.74392	intron
ENSSSCG00000005217	1	242978743	242979226	2.87747	4.58749	3.14455	4.16568	2.39678	4.0975	4.59577	4.96768	4.92982	utr_3
ENSSSCG00000005220	1	243189776	243190598	5.176	5.18851	5.47505	4.78648	2.7894	4.36036	4.62102	4.79752	4.96073	CDS
ENSSSCG00000005235	1	247301922	247302163	2.81144	1.80629	2.37311	2.39713	2.59093	2.57978	2.57735	1.76633	2.5894	CDS
ENSSSCG00000005245	1	248524463	248524765	9.27513	8.82943	8.01848	9.12544	4.04713	7.0973	8.8422	8.66949	5.13379	TSS
ENSSSCG00000005245	1	248523603	248523925	10.8941	10.0549	15.7606	12.4744	5.16193	13.4457	8.97654	7.24418	9.24081	intergenic
ENSSSCG00000005247	1	248882991	248883166	3.29822	3.51923	3.46893	2.19011	2.40586	1.26802	3.56814	5.63517	2.41937	Stop
ENSSSCG00000005247	1	248825765	248826025	3.80266	4.17893	3.86327	4.38566	2.51612	5.69412	5.41242	4.09245	3.91688	Stop
ENSSSCG00000005247	1	248848348	248848672	4.08036	4.41108	3.60382	5.05971	2.81296	5.69411	4.93216	6.58418	4.59272	CDS
ENSSSCG00000005247	1	248825765	248826025	3.80266	4.17893	3.86327	4.38566	2.51612	5.69412	5.41242	4.09245	3.91688	intron
ENSSSCG00000005252	1	249498716	249498990	12.1809	16.4645	13.0374	15.2	9.62344	18.7948	11.8073	22.4772	36.5476	Stop
ENSSSCG00000005260	1	251551753	251551970	10.1445	21.8762	19.3897	14.3251	7.62984	12.4051	12.0315	21.8417	11.4084	CDS
ENSSSCG00000005271	1	254991139	254991396	12.7601	10.1622	14.5109	7.61636	3.82453	12.5869	15.5305	13.2714	11.2583	CDS
ENSSSCG00000005301	1	263424105	263424312	6.16543	7.98128	8.20816	14.3692	2.5279	6.54143	6.92404	5.99088	4.33519	CDS
ENSSSCG00000005310	1	264070082	264070238	1.49343	1.71517	1.36926	2.10753	1.53417	2.28644	1.78023	2.53063	2.52968	CDS
ENSSSCG00000005310	1	264070521	264070929	2.9649	4.01856	3.06066	4.22661	2.4715	4.52124	3.05162	3.84266	5.14758	Stop
ENSSSCG00000005316	1	264134530	264134725	3.52474	4.0963	3.16744	3.94074	2.82246	2.45313	2.60391	2.90647	4.06167	TSS
ENSSSCG00000005319	1	264192609	264192859	2.6469	3.61044	4.95619	6.81004	3.0727	6.78237	3.48844	5.12896	4.83339	TSS
ENSSSCG00000005322	1	264234043	264234224	14.2423	9.84431	15.3275	12.4066	6.82994	18.5285	20.2443	14.0411	32.5139	utr_5
ENSSSCG00000005322	1	264234884	264235115	6.24136	12.1024	24.1219	16.3441	5.57881	10.9076	6.22268	10.3921	19.8934	CDS
ENSSSCG00000005338	1	264674082	264674281	5.09357	7.81589	4.03995	5.94743	2.3162	9.96472	6.69578	5.98623	3.49382	Stop
ENSSSCG00000005356	1	266502625	266502839	9.24814	5.98299	7.68356	5.81657	2.48882	5.7393	6.84795	6.63192	4.55039	TSS
ENSSSCG00000005356	1	266612046	266612326	5.20969	12.169	9.21324	15.3712	10.185	11.3882	15.763	11.2329	15.7222	Stop
ENSSSCG00000005361	1	267166543	267166751	3.07947	4.17125	3.7523	3.80644	2.03886	3.36998	2.45444	3.75943	3.09263	CDS
ENSSSCG00000005361	1	267167230	267167903	5.47594	6.03695	6.66434	7.12135	5.50949	6.00786	4.92602	5.41802	5.8242	Stop
ENSSSCG00000005364	1	267393696	267393910	4.15211	3.02251	7.73911	12.1219	2.81972	6.05204	4.54356	5.35475	3.76475	CDS
ENSSSCG00000005370	1	267880010	267880194	3.59229	6.18241	3.42422	9.80647	3.19619	5.59841	4.35225	6.42771	5.23444	CDS
ENSSSCG00000005373	1	268051444	268051651	6.74508	7.31071	6.06559	4.11078	2.54576	4.22506	6.19359	8.9988	4.81292	TSS
ENSSSCG00000005373	1	268081764	268082012	3.61472	2.15835	4.39723	13.7291	2.7894	10.1993	3.59406	5.35123	6.46476	intron
ENSSSCG00000005383	1	269215428	269215642	2.75672	1.91737	2.84662	3.26882	3.47494	2.04353	2.41359	2.84752	2.5859	CDS
ENSSSCG00000005383	1	269211218	269212060	7.55923	8.92485	8.21342	9.16594	5.17155	8.50987	5.97522	7.979	8.74881	CDS
ENSSSCG00000005386	1	270000281	270000657	11.4333	19.4191	14.8349	19.0817	6.52096	25.0134	17.6053	21.0475	13.5734	Stop
ENSSSCG00000005388	1	270382919	270383207	6.34325	8.56023	16.6606	18.7957	8.68203	11.5625	9.86749	8.00864	11.3592	CDS
ENSSSCG00000005436	1	278945686	278945868	2.15048	2.53887	3.0276	3.5265	1.85611	3.55975	3.09736	3.53629	3.44483	Stop
ENSSSCG00000005436	1	278901689	278901941	3.12108	2.21216	2.57297	2.04125	1.26024	2.19986	2.8409	3.08587	1.93555	utr_5
ENSSSCG00000005437	1	279059096	279059309	12.908	29.6756	18.7881	27.9484	10.5765	22.4714	11.2991	19.6576	16.6459	CDS
ENSSSCG00000005444	1	280616263	280616567	2.93325	2.78608	4.99345	6.02856	3.83544	6.33807	3.98853	5.58846	4.30224	intergenic
ENSSSCG00000005451	1	281918796	281919065	8.74525	10.1455	10.5314	9.30355	5.17357	7.93107	5.04175	5.51611	6.38991	nc_exon
ENSSSCG00000005451	1	281919458	281919712	2.01602	1.52862	2.30255	2.16559	3.15782	2.11495	1.43481	1.50798	1.6948	nc_exon
ENSSSCG00000005460	1	283224626	283224826	4.98481	4.17925	4.22133	3.64239	2.12194	4.88065	5.38451	2.83943	3.9831	Stop
ENSSSCG00000005477	1	284607227	284607552	4.44466	6.26439	6.96994	6.72622	3.58881	7.99887	4.5537	6.03626	6.78212	CDS
ENSSSCG00000005478	1	284829898	284830236	4.23254	4.75572	5.22044	5.59175	2.97071	4.43698	6.41678	4.77452	4.64086	Stop
ENSSSCG00000005480	1	284990162	284990400	3.48412	4.18501	5.1301	8.61208	5.27372	6.34489	4.53896	5.24202	8.91281	CDS
ENSSSCG00000005480	1	284950081	284950337	27.5851	19.1179	16.9733	20.1966	7.02927	37.1135	23.1363	46.5957	16.3425	intron
ENSSSCG00000005480	1	284990546	284990716	21.1986	21.4006	13.0158	17.7742	6.35087	14.4386	33.8973	52.857	18.2534	CDS
ENSSSCG00000005480	1	284952354	284952546	4.19774	6.8482	6.74242	7.71804	5.57881	11.7368	6.48653	3.58205	6.47834	intron
ENSSSCG00000005480	1	284951818	284952150	8.92019	11.8213	18.2925	10.5847	7.63214	20.8242	10.5877	10.7961	9.98234	intron
ENSSSCG00000005484	1	285699580	285700086	11.5915	14.1419	10.9166	15.904	8.93148	15.3903	8.69522	11.7813	13.6901	Stop
ENSSSCG00000005484	1	285698998	285699182	16.2258	13.3159	23.4938	25.8237	9.8065	22.7765	10.5086	14.8524	27.2375	CDS
ENSSSCG00000005494	1	286781254	286781869	21.6783	18.0012	30.1281	27.7266	12.2535	20.6232	16.16	11.3577	27.2375	CDS
ENSSSCG00000005503	1	289785082	289785314	6.2966	9.1392	5.63321	12.3602	3.356	8.03017	7.07241	5.89725	8.24109	Stop
ENSSSCG00000005503	1	289784533	289784711	9.93464	7.83291	8.88237	10.2423	4.32838	5.8749	5.52401	7.81445	8.31181	CDS
ENSSSCG00000005506	1	292737835	292738072	11.7537	14.8106	16.3326	9.98805	4.64901	8.94788	8.02098	8.21249	12.9567	CDS
ENSSSCG00000005506	1	292827548	292827700	4.72245	8.44136	8.11043	6.33333	3.23317	10.2494	14.0611	20.5935	4.49205	CDS
ENSSSCG00000005518	1	293630157	293630533	3.13467	3.08477	3.9475	4.6819	3.0226	2.65934	2.13475	3.13564	3.47188	utr_3
ENSSSCG00000005518	1	293629421	293629691	5.66694	5.13615	8.32542	8.96201	4.8252	8.64284	6.56701	9.20713	12.4542	utr_3
ENSSSCG00000005518	1	293631516	293631758	4.79334	4.70691	5.57569	6.32445	3.62621	5.88933	4.32434	4.28514	7.03105	CDS
ENSSSCG00000005524	1	294010924	294011178	4.41118	6.09593	4.35093	5.26279	2.64122	5.09759	4.36422	4.41556	6.25493	CDS
ENSSSCG00000005524	1	294001362	294001829	13.7283	14.4845	15.212	13.0124	9.64668	20.0197	10.8163	18.8809	13.9307	intergenic
ENSSSCG00000005574	1	297214717	297214949	4.84739	5.23128	6.31899	5.61828	2.99451	4.65472	3.90061	3.91071	7.02653	CDS
ENSSSCG00000005576	1	297292243	297292504	21.5658	24.3016	30.8783	33.8323	12.1041	26.7697	11.1796	20.5648	32.6361	CDS
ENSSSCG00000005596	1	299470751	299470950	3.77297	2.45814	2.76953	2.12031	2.39251	2.46391	3.49344	3.31994	2.39226	TSS
ENSSSCG00000005596	1	299478471	299478729	5.892	8.56024	7.87337	12.3102	4.83234	9.3984	7.70355	9.17353	9.46225	Stop
ENSSSCG00000005602	1	299840592	299840834	3.84792	3.33246	3.81093	3.07586	2.11339	3.88893	3.50482	3.90386	2.52089	intron
ENSSSCG00000005614	1	301922253	301922776	4.46453	6.54197	5.78968	7.54212	4.88144	5.44761	5.4752	4.06181	7.57546	Stop
ENSSSCG00000005614	1	301921613	301921789	10.1008	8.28849	10.0122	6.44683	2.89401	9.3998	11.4893	43.6835	3.15027	utr_3
ENSSSCG00000005621	1	302142617	302143089	13.4056	11.115	9.5757	7.74937	4.68521	8.84294	13.2554	16.0216	8.82311	TSS
ENSSSCG00000005621	1	302206900	302207125	7.34604	6.63531	10.6177	7.5829	3.19872	7.01111	5.09461	8.82404	5.6274	Stop
ENSSSCG00000005625	1	302232210	302232757	5.46795	6.28865	5.87121	6.76641	3.78418	6.2272	4.99419	5.57188	7.32475	utr_3
ENSSSCG00000005625	1	302265913	302266116	3.61339	3.91398	3.9575	3.63109	2.0228	3.85214	3.74712	5.16064	3.69107	TSS
ENSSSCG00000005636	1	302566863	302567124	2.31554	1.46224	2.31219	1.73248	1.34233	1.96716	2.2668	2.47185	1.89139	utr_3
ENSSSCG00000005636	1	302561883	302562146	3.79967	3.10706	3.06697	2.49743	1.96971	3.19067	2.54311	3.49468	3.32745	CDS
ENSSSCG00000005636	1	302550032	302550244	5.86236	5.46905	7.27542	9.33948	7.47162	5.38124	0.836972	1.74734	4.27815	intron
ENSSSCG00000005636	1	302565634	302565854	7.8433	10.5698	10.2276	7.1078	4.09037	7.22459	8.82307	9.57396	13.4334	Stop
ENSSSCG00000005645	1	302804139	302804407	8.77026	5.95783	6.96792	6.18425	1.48187	5.56101	9.36721	8.35169	4.99957	intron
ENSSSCG00000005645	1	302764549	302764756	7.30041	3.94546	3.71766	2.6439	1.49432	2.22341	6.16881	5.3428	4.56336	intron
ENSSSCG00000005645	1	302758526	302758803	3.34556	5.88893	6.18411	7.12545	3.93351	7.18981	4.26061	5.61121	7.53071	intron
ENSSSCG00000005645	1	302778511	302778736	4.39451	3.21924	2.77825	1.92043	1.80054	2.67958	3.21473	2.85541	3.13731	intron
ENSSSCG00000005645	1	302736514	302736922	2.78205	3.41776	4.46106	5.89068	4.54421	5.97632	4.85443	5.51383	4.22897	utr_3
ENSSSCG00000005646	1	302758526	302758803	3.34556	5.88893	6.18411	7.12545	3.93351	7.18981	4.26061	5.61121	7.53071	Stop
ENSSSCG00000005649	1	302804139	302804407	8.77026	5.95783	6.96792	6.18425	1.48187	5.56101	9.36721	8.35169	4.99957	utr_3
ENSSSCG00000005657	1	303105146	303105487	11.4598	17.8415	13.0546	12.5996	6.02135	14.3497	9.53069	14.3888	15.9475	utr_3
ENSSSCG00000005661	1	303173299	303173546	1.95116	2.73928	1.46574	2.96547	2.57881	3.52745	1.25546	3.11763	3.11695	intron
ENSSSCG00000005661	1	303173707	303173822	3.01712	4.1533	4.62418	3.62412	1.68411	3.42064	5.18624	3.88632	5.06042	Stop
ENSSSCG00000005661	1	303170181	303170393	4.68679	3.97311	3.61773	2.8319	1.62808	2.78992	4.49595	5.08719	2.67095	CDS
ENSSSCG00000005662	1	303173707	303173822	3.01712	4.1533	4.62418	3.62412	1.68411	3.42064	5.18624	3.88632	5.06042	intron
ENSSSCG00000005662	1	303173299	303173546	1.95116	2.73928	1.46574	2.96547	2.57881	3.52745	1.25546	3.11763	3.11695	intron
ENSSSCG00000005664	1	303254145	303254364	3.37318	5.24059	3.71963	2.72112	2.87854	2.59167	4.47683	4.40633	3.6621	utr_3
ENSSSCG00000005664	1	303245530	303245736	5.0424	5.28248	4.9718	4.11745	3.71656	4.57651	4.42746	4.91311	6.36141	CDS
ENSSSCG00000005664	1	303252805	303253389	13.1544	15.016	14.8165	15.8368	9.11216	13.9933	10.7239	14.3786	18.7098	Stop
ENSSSCG00000005664	1	303245064	303245266	1.96079	2.61152	2.61982	2.03018	2.72148	1.97371	1.85044	1.84207	2.24603	CDS
ENSSSCG00000005666	1	303273652	303273983	14.8978	31.3495	29.1194	17.2823	10.5858	16.3675	17.5764	15.0066	19.2265	Stop
ENSSSCG00000005666	1	303274481	303274700	8.67532	14.7427	11.2679	14.9276	5.04334	11.3882	9.78613	11.9583	13.1456	CDS
ENSSSCG00000005668	1	303330077	303330294	9.90861	7.37133	5.29668	4.7175	2.74804	5.78449	5.68235	7.10697	5.44731	utr_3
ENSSSCG00000005668	1	303333546	303333933	6.92626	4.02405	7.62186	5.14157	2.06931	3.25379	4.49321	4.18115	3.06435	intron
ENSSSCG00000005668	1	303332128	303332798	3.45925	6.11446	2.97659	3.11065	2.63091	4.39767	7.35081	4.51395	3.80756	intron
ENSSSCG00000005668	1	303348255	303348456	10.0635	11.6401	10.6896	6.95881	3.03639	6.25804	9.93292	9.93603	5.26192	TSS
ENSSSCG00000005669	1	303378715	303379487	6.32839	6.51898	6.97568	4.37161	3.09028	5.1031	5.76496	6.43697	4.62673	utr_3
ENSSSCG00000005670	1	303398727	303399115	6.1406	5.14166	6.47271	6.43011	4.22395	7.18744	6.2702	6.68239	7.26216	utr_3
ENSSSCG00000005672	1	303446923	303447123	3.18162	3.26954	3.01319	2.3793	1.34249	2.3857	3.04409	2.73573	2.32134	utr_3
ENSSSCG00000005672	1	303418090	303418290	8.04566	7.3	5.76857	3.17076	1.61885	4.97361	7.61507	6.137	4.02146	utr_5
ENSSSCG00000005672	1	303446367	303446773	6.90108	7.04962	7.05128	4.25627	1.89052	5.55624	7.39001	6.74363	5.51085	utr_3
ENSSSCG00000005673	1	303470162	303470963	20.4718	21.6274	21.8468	36.7587	13.88	30.0404	15.6932	21.2074	27.1016	nc_exon
ENSSSCG00000005678	1	303695599	303696016	9.58179	8.75766	7.457	7.06147	4.9382	8.54118	13.8245	12.8242	9.47531	Stop
ENSSSCG00000005679	1	303697034	303697759	8.15974	10.4692	9.88278	11.7069	7.5041	9.73668	8.8917	11.889	13.2933	Stop
ENSSSCG00000005683	1	303869023	303869719	7.6722	10.4817	8.41937	9.68706	5.95876	10.1031	7.59067	11.1903	9.67623	intergenic
ENSSSCG00000005683	1	303864162	303864412	2.10706	1.70254	2.24322	1.38079	2.19666	1.4642	1.98625	1.6282	1.3779	TSS
ENSSSCG00000005683	1	303865049	303865232	4.68747	6.30755	4.01027	4.67441	3.62373	3.34416	3.83853	5.76622	6.4707	intron
ENSSSCG00000005699	1	304442464	304442959	3.91789	3.72996	5.05681	1.99494	2.02929	6.71091	4.54439	2.62101	3.31651	CDS
ENSSSCG00000005699	1	304443399	304443799	10.2845	15.028	4.83695	6.24047	3.95166	12.9247	11.4934	12.013	8.21076	intron
ENSSSCG00000005699	1	304439511	304439731	3.41066	2.7583	1.75889	6.92221	3.59287	12.6453	1.70655	9.61036	3.68145	intron
ENSSSCG00000005699	1	304438396	304438629	1.57415	7.76763	0.586297	8.78495	2.19666	5.42296	3.33294	2.12177	3.44035	intron
ENSSSCG00000005699	1	304437839	304438100	3.56808	6.34092	6.59584	3.70466	2.05598	5.15181	6.56701	2.83943	4.73327	intron
ENSSSCG00000005699	1	304444955	304445237	5.77189	6.37822	2.55839	7.65594	4.60252	6.66248	5.68609	6.3341	7.97245	CDS
ENSSSCG00000005699	1	304441469	304441802	2.49241	4.71765	1.35299	3.67742	3.39959	6.10083	7.10075	10.2656	6.64759	CDS
ENSSSCG00000005699	1	304436596	304437217	2.72853	5.44447	5.05681	4.44133	3.55015	4.81288	7.78579	10.7025	4.11727	CDS
ENSSSCG00000005699	1	304435199	304435411	12.8031	11.2623	18.0287	39.0895	9.62344	21.2309	14.5973	20.7933	14.2631	intron
ENSSSCG00000005701	1	304478987	304479285	24.062	15.2182	8.59151	7.76344	4.58642	13.0151	35.4318	18.6383	25.0272	intron
ENSSSCG00000005701	1	304479580	304479780	4.94733	7.09028	5.36043	2.52372	4.70712	3.46783	4.12048	5.16605	4.95043	intron
ENSSSCG00000005701	1	304476336	304476543	22.4579	9.41128	14.0711	8.89845	5.92748	9.43595	7.30448	10.7223	6.61168	intron
ENSSSCG00000005701	1	304481184	304481382	16.3066	13.3159	3.81093	5.79472	4.58642	19.1159	7.3235	7.42619	11.3676	intron
ENSSSCG00000005701	1	304506955	304507130	6.80033	6.86179	3.95751	5.35723	2.51046	5.96526	6.13779	5.69965	5.98941	intron
ENSSSCG00000005701	1	304482752	304482954	2.69355	2.88224	2.09714	2.84508	2.77197	3.60745	2.04593	2.38579	3.15513	intron
ENSSSCG00000005701	1	304506162	304506394	5.6544	3.48752	5.52794	2.5259	2.09205	5.47226	4.85984	5.72254	2.83428	intron
ENSSSCG00000005701	1	304487211	304487507	5.27994	3.31259	3.60573	4.63082	1.79319	5.49075	4.03268	7.86303	4.17119	intron
ENSSSCG00000005701	1	304467299	304467686	13.4328	9.51139	7.18214	3.93744	4.57637	10.9001	12.2756	16.5997	10.838	intron
ENSSSCG00000005701	1	304480128	304480386	17.2753	7.43927	8.09092	6.78634	5.28243	8.86655	15.763	11.8716	9.24893	intron
ENSSSCG00000005702	1	304575285	304575483	10.7681	10.5946	9.57166	6.50212	4.56679	6.50753	10.9955	14.5935	6.33165	TSS
ENSSSCG00000005706	1	304826254	304826822	4.74743	4.39123	3.90443	3.38197	3.14875	2.91649	2.55576	3.77734	3.33124	CDS
ENSSSCG00000005706	1	304827037	304828188	4.6502	5.10942	5.14394	5.89186	5.29947	4.52678	4.12078	4.05999	5.38008	Stop
ENSSSCG00000005706	1	304685618	304685930	7.9757	11.6618	12.5108	12.9032	7.97595	13.5289	13.6099	12.5888	12.8344	intergenic
ENSSSCG00000005715	1	305417165	305418709	7.08837	5.99767	7.65554	8.36102	5.52963	6.64575	6.43952	8.25024	7.13188	CDS
ENSSSCG00000005715	1	305435750	305436198	6.74542	8.13832	8.96124	10.4659	4.53614	10.0282	6.48032	7.86302	13.2371	utr_3
ENSSSCG00000005715	1	305438527	305438899	3.13771	3.91812	4.57312	7.67341	3.91554	5.35517	2.69782	3.96868	5.77925	utr_3
ENSSSCG00000005715	1	305435193	305435437	2.53064	3.20851	4.70763	4.74299	2.97167	4.68026	2.91299	3.45356	4.41396	Stop
ENSSSCG00000005717	1	305456275	305456431	2.15611	2.16168	1.82301	1.41439	1.0698	2.80638	2.06453	2.31974	2.38539	utr_3
ENSSSCG00000005717	1	305461904	305462167	23.7434	12.9438	18.1954	13.1336	7.8234	15.6724	34.2278	31.9897	15.6051	CDS
ENSSSCG00000005717	1	305457588	305457785	3.8759	2.81266	2.68055	2.28817	2.05535	2.99346	4.45563	3.01186	2.30362	Stop
ENSSSCG00000005719	1	305504236	305504486	4.63908	4.55661	4.46563	7.55913	3.7883	6.87891	5.63346	5.37791	4.34945	Stop
ENSSSCG00000005719	1	305632920	305633148	14.326	10.843	14.9506	4.83111	3.4684	11.0628	22.9523	15.5642	7.08948	TSS
ENSSSCG00000005719	1	305503847	305504063	2.63164	2.06769	2.97192	1.04008	2.34111	1.9174	2.40361	2.02917	2.36154	utr_3
ENSSSCG00000005719	1	305502418	305502793	5.92545	5.36864	5.52793	3.50799	1.66291	3.96762	5.98901	6.23705	3.35314	utr_3
ENSSSCG00000005724	1	306154461	306155017	11.6487	14.0887	14.3929	17.6976	8.45189	15.1758	14.7611	19.4537	28.4411	intergenic
ENSSSCG00000005725	1	306234753	306235078	7.85435	9.84888	5.75895	13.0512	9.26478	9.18028	7.87613	7.17826	7.95418	CDS
ENSSSCG00000005729	1	306417291	306417671	30.806	42.5389	25.5641	26.6467	24.2012	57.0495	31.184	36.6618	36.079	Stop
ENSSSCG00000005733	1	306795402	306796030	14.98	16.6544	17.5986	18.7957	10.0911	15.2162	18.8916	23.6581	15.588	Stop
ENSSSCG00000005733	1	306795402	306796030	14.98	16.6544	17.5986	18.7957	10.0911	15.2162	18.8916	23.6581	15.588	intron
ENSSSCG00000005738	1	306712837	306713261	6.93878	9.64728	7.84343	8.54921	5.00599	8.63412	5.34186	7.23283	7.11242	Stop
ENSSSCG00000005739	1	306791944	306792331	3.48491	2.58166	2.41848	2.45161	3.59572	2.94873	4.41921	3.17698	1.85386	intron
ENSSSCG00000005739	1	306730375	306730562	8.23221	4.83282	9.82045	6.26523	2.46978	5.9938	9.37986	9.5558	4.27815	Stop
ENSSSCG00000005739	1	306825182	306825469	13.0215	12.5686	12.8056	9.99506	4.3933	16.9806	23.0765	13.0671	12.264	intron
ENSSSCG00000005739	1	306795402	306796030	14.98	16.6544	17.5986	18.7957	10.0911	15.2162	18.8916	23.6581	15.588	intron
ENSSSCG00000005740	1	307260039	307260595	7.69585	4.901	4.19735	5.39355	3.9226	4.74509	8.02098	3.05784	3.3567	intron
ENSSSCG00000005740	1	307258839	307259041	8.14557	2.86954	3.21336	2.45161	9.41424	2.13529	4.01747	9.17353	4.70596	intron
ENSSSCG00000005740	1	307258388	307258689	3.37701	4.07335	3.83912	6.94624	1.56904	2.32413	2.9294	2.62101	2.2995	intron
ENSSSCG00000005740	1	307264515	307264827	6.95344	4.92489	7.54688	3.66441	3.33678	4.77285	5.86759	5.25329	4.3896	CDS
ENSSSCG00000005740	1	307238487	307239275	4.99276	4.14206	4.25065	3.08154	2.08043	3.35368	7.67081	7.83731	3.79725	intron
ENSSSCG00000005740	1	307204229	307204461	7.75094	8.16739	7.90244	4.74219	3.30324	6.17926	7.52373	7.1634	6.24464	utr_3
ENSSSCG00000005740	1	307239656	307239810	9.44491	10.1772	6.15612	4.4129	2.34563	13.7269	7.26735	11.0665	5.76292	intron
ENSSSCG00000005740	1	307210436	307210687	2.22299	2.42108	2.21344	1.44228	1.68082	2.01079	2.04454	2.01232	1.55847	CDS
ENSSSCG00000005743	1	307276120	307276361	7.92153	6.55229	9.49801	5.76344	3.04001	8.02598	7.42475	7.60606	3.38177	utr_3
ENSSSCG00000005743	1	307276641	307277031	12.8481	8.33945	8.80963	9.54565	4.37781	13.9988	12.1421	15.8031	9.82979	utr_3
ENSSSCG00000005743	1	307277780	307278103	4.22649	3.93425	3.33175	2.37253	3.28488	3.00561	3.21912	3.29022	3.19734	utr_3
ENSSSCG00000005743	1	307448655	307449097	11.8436	7.6264	10.9845	10.3586	4.2792	6.47412	17.3317	18.6483	7.37981	utr_5
ENSSSCG00000005749	1	307490975	307491065	6.39376	4.12162	4.55427	2.7318	2.88295	4.82258	5.2501	4.95079	3.72452	CDS
ENSSSCG00000005749	1	307477753	307478170	6.51754	6.13611	5.98453	5.16553	4.20635	6.46417	7.65908	5.83769	4.89083	utr_3
ENSSSCG00000005749	1	307475771	307476023	3.52696	2.60683	4.4256	1.68344	1.12649	2.45882	2.53294	2.41299	2.09404	utr_3
ENSSSCG00000005749	1	307484665	307484925	3.85272	2.67101	2.80428	3.76821	2.97633	3.47725	5.55988	4.14239	3.81638	CDS
ENSSSCG00000005749	1	307481921	307482195	5.43738	3.17313	3.89469	4.28168	3.86886	6.07372	5.28157	3.99574	4.13147	CDS
ENSSSCG00000005749	1	307496060	307496239	4.71754	5.42502	4.22882	2.91592	2.78282	4.50371	7.7297	4.95934	4.098	TSS
ENSSSCG00000005749	1	307478457	307478653	1.62185	1.198	1.84795	2.23914	1.66799	2.34647	1.55086	2.13564	1.51381	Stop
ENSSSCG00000005750	1	307851234	307851509	12.4794	9.80405	11.5916	8.50281	4.03882	9.4858	18.3716	22.628	7.96108	utr_5
ENSSSCG00000005751	1	308173950	308174208	3.90345	3.12746	3.18186	3.87341	2.15525	4.07287	2.93913	5.06213	3.03836	Stop
ENSSSCG00000005753	1	308860193	308860580	11.2351	14.8483	9.00837	16.6301	8.49896	14.8047	11.7525	15.0853	17.7431	CDS
ENSSSCG00000005753	1	308859625	308860081	6.91179	7.59009	10.6484	11.8835	6.03288	8.17511	8.18139	10.0181	7.76649	CDS
ENSSSCG00000005753	1	308853115	308853430	9.32609	11.6401	12.692	16.2326	5.26003	13.5303	8.84474	12.099	9.95383	Stop
ENSSSCG00000005753	1	308860912	308861453	18.1902	12.6977	14.3166	17.1613	6.53129	11.9931	11.7176	11.6416	15.2243	CDS
ENSSSCG00000005759	1	308638374	308638623	5.6706	5.25446	7.93435	7.82237	2.87657	7.28611	3.64035	3.76041	7.73619	Stop
ENSSSCG00000005759	1	308636056	308636265	8.39547	5.23126	6.53303	4.49462	2.00488	6.40587	15.9025	6.98936	5.01154	intron
ENSSSCG00000005761	1	308621621	308621856	5.60789	5.63889	4.60662	5.31183	4.7725	5.05013	5.30082	4.69597	3.08027	CDS
ENSSSCG00000005761	1	308622226	308624269	10.8612	13.5369	10.3682	14.2207	8.89126	13.1527	9.54018	12.4295	11.6005	CDS
ENSSSCG00000005773	1	310068986	310069388	6.81833	9.20537	8.83701	13.7183	5	13.1778	7.09334	10.2785	14.8532	Stop
ENSSSCG00000005774	1	310007146	310007461	4.40762	7.92614	5.81293	12.0177	4.93127	9.05401	4.16163	4.58677	11.7156	CDS
ENSSSCG00000005774	1	310005067	310005699	11.089	16.1004	12.9356	22.9144	9.29262	15.6646	10.3464	16.4144	18.2534	CDS
ENSSSCG00000005781	1	311022224	311022416	4.23811	2.50543	3.14272	2.40354	1.47256	3.71011	2.99612	3.20345	2.39187	CDS
ENSSSCG00000005787	1	311558910	311559556	30.6825	18.1566	16.2697	17.2809	8.24515	18.2255	26.2077	26.1587	30.2432	CDS
ENSSSCG00000005787	1	311578575	311578822	8.15933	3.67602	5.91068	5.84946	4.49791	8.08361	7.34676	6.02372	5.0421	Stop
ENSSSCG00000005787	1	311581763	311581967	14.5835	8.16396	9.079	8.06311	5.39529	13.0891	10.0437	7.60818	8.22357	Stop
ENSSSCG00000005828	1	313736843	313737182	1.85758	2.31331	2.0846	1.82889	1.15977	1.93411	1.88807	2.22986	2.26828	utr_3
ENSSSCG00000005828	1	313730012	313730228	40.0283	29.4853	67.1309	54.5893	11.231	59.7881	66.0013	77.6109	56.8137	intron
ENSSSCG00000005828	1	313734198	313734397	3.71965	2.16337	2.81248	2.11058	2.14473	3.76793	2.76075	2.45546	2.97295	CDS
ENSSSCG00000005828	1	313734762	313735180	8.74527	9.00939	8.45346	6.15978	3.13808	9.9288	8.24798	10.2918	9.08424	intron
ENSSSCG00000005837	1	313854680	313855087	12.9336	13.7122	14.3174	11.5778	8.39169	12.9236	7.82594	13.4868	11.8586	intergenic
ENSSSCG00000005838	1	313774831	313775151	6.27328	5.90499	5.37007	3.80561	3.20279	5.85491	5.38844	5.3591	4.43625	CDS
ENSSSCG00000005838	1	313772458	313772828	4.82467	2.57367	3.47504	3.47312	1.76611	3.57916	4.63324	4.36003	3.00207	Stop
ENSSSCG00000005840	1	313758231	313758571	3.3822	3.30749	2.93594	2.37124	1.68009	3.17196	3.68052	3.02946	2.97421	Stop
ENSSSCG00000005841	1	313920900	313921443	19.741	12.5729	15.488	12.8219	5.97728	13.685	24.4035	21.7389	13.0823	Stop
ENSSSCG00000005845	1	314112744	314113210	9.67614	9.95897	11.5891	10.5598	6.59547	9.44567	4.69432	7.6817	10.5009	CDS
ENSSSCG00000005845	1	314112255	314112516	5.36641	5.68472	6.62966	5.96187	3.67604	7.77857	5.36646	8.33104	6.72838	Stop
ENSSSCG00000005846	1	314125576	314125965	29.6513	33.4597	25.9227	12.3061	8.20084	25.0014	34.3159	54.4102	22.0489	utr_5
ENSSSCG00000005846	1	314117532	314117749	4.4426	4.85973	6.49115	4.77208	3.13808	5.11164	3.28449	7.17524	4.86248	Stop
ENSSSCG00000005849	1	314137556	314137753	4.25021	3.85461	3.30439	3.03023	2.4962	3.4267	4.82255	3.89181	3.46459	CDS
ENSSSCG00000005849	1	314136288	314136520	6.02331	5.15201	4.65979	3.22967	3.0003	3.86644	4.80349	6.84638	4.23061	CDS
ENSSSCG00000005853	1	314013165	314013296	10.1795	2.04861	3.81093	2.4808	2.09205	2.37254	2.21551	5.67885	2.9947	CDS
ENSSSCG00000005853	1	314014155	314014551	2.09887	5.27089	10.1136	9.54962	4.4892	6.46619	7.17658	11.3577	6.10349	intron
ENSSSCG00000005853	1	314013459	314013865	1.96561	3.49774	1.75889	4.41291	3.51642	4.06723	6.0855	4.96403	2.13907	intron
ENSSSCG00000005890	4	178664	178842	8.25072	8.13749	8.88237	17.2294	5.69503	8.56257	5.44032	20.0944	8.27108	CDS
ENSSSCG00000005896	4	368671	369075	12.544	8.57791	8.69024	7.28056	3.53905	9.57848	11.9618	10.5012	8.63065	utr_5
ENSSSCG00000005896	4	372898	373014	4.26333	3.24972	2.49948	3.26882	1.74338	6.91427	4.70797	3.3976	8.55629	CDS
ENSSSCG00000005899	4	386038	386289	3.54753	4.61831	5.5489	4.19952	2.24658	4.71069	3.05247	6.14687	4.09147	nc_exon
ENSSSCG00000005901	4	394353	394563	3.4378	3.21575	2.67831	2.16737	2.28576	2.37776	3.08157	2.78229	2.8831	CDS
ENSSSCG00000005901	4	397692	398103	2.43895	2.0976	1.86882	1.91167	2.28818	2.05209	2.37439	1.97635	1.45222	CDS
ENSSSCG00000005901	4	393661	394020	6.60814	5.00932	7.30949	7.16728	4.48075	6.83535	4.8363	8.35486	8.82887	Stop
ENSSSCG00000005906	4	478819	478999	3.91151	2.41307	3.55777	2.22874	2.94789	2.09171	3.2613	2.35626	2.76009	CDS
ENSSSCG00000005906	4	473456	473667	6.5616	7.00299	8.47271	5.01076	2.46755	3.88645	9.45778	10.0181	4.27815	TSS
ENSSSCG00000005906	4	477847	478137	11.0608	9.58185	8.29192	7.11875	5.18111	10.6165	12.9807	11.9984	9.59019	intron
ENSSSCG00000005909	4	512972	513190	6.78384	4.89403	6.48013	7.64668	2.13753	7.23966	4.11101	7.31701	5.20926	CDS
ENSSSCG00000005909	4	515227	515434	3.71338	3.22052	5.55308	4.87768	2.24513	4.81287	4.69786	4.7116	5.4076	CDS
ENSSSCG00000005914	4	754211	754413	9.18253	4.25748	5.97574	4.39246	3.19313	4.58488	7.98341	6.61493	7.21582	TSS
ENSSSCG00000005915	4	750656	750907	4.45003	5.64631	5.2122	6.35695	3.73717	5.82722	4.32112	7.19244	7.3249	utr_3
ENSSSCG00000005917	4	633109	633606	3.09512	3.20682	3.10073	2.48404	1.76366	2.3289	3.37102	4.18061	1.8291	intergenic
ENSSSCG00000005917	4	610480	610646	2.61859	2.33958	1.95088	2.36989	1.78886	1.87617	2.17859	2.04376	2.52887	Stop
ENSSSCG00000005918	4	599736	600104	13.8445	8.29004	11.3496	7.74115	3.5016	8.76631	11.0915	11.6962	8.44607	CDS
ENSSSCG00000005918	4	607933	608146	0.874528	0.811638	0.506348	0.486431	0.632481	0.766961	1.27365	0.731993	0.790809	CDS
ENSSSCG00000005921	4	680884	681081	1.61163	2.41182	1.92568	1.7287	1.27848	1.78332	2.43174	1.64172	1.19493	Stop
ENSSSCG00000005921	4	682166	682495	4.05544	3.40508	3.30064	1.75115	1.69145	2.57591	3.70659	3.9752	3.51759	utr_3
ENSSSCG00000005921	4	678262	678447	8.54539	6.60202	5.20339	4.15412	4.82781	10.8188	6.57621	4.60357	6.31849	intron
ENSSSCG00000005925	4	828953	829223	2.4534	2.66998	3.46259	3.69892	2.52865	3.14587	2.60842	2.90931	4.0807	CDS
ENSSSCG00000005926	4	795586	795834	11.9635	6.97502	8.40359	8.66237	5.95916	9.05401	12.3035	13.378	11.189	CDS
ENSSSCG00000005926	4	794284	794737	8.06407	4.68609	5.04725	5.55444	3.27002	5.86158	10.0893	8.77387	6.45014	CDS
ENSSSCG00000005926	4	796857	797072	27.1104	11.6514	75.6323	26.8043	6.66839	16.9016	14.4145	16.9492	13.904	TSS
ENSSSCG00000005926	4	796171	796397	13.5552	14.386	14.9506	4.33747	5.49164	12.9473	14.0716	10.5932	14.8666	CDS
ENSSSCG00000005943	4	7776073	7776295	5.17891	3.31887	4.78128	2.10387	2.01159	3.45165	4.73486	4.73101	2.29845	utr_3
ENSSSCG00000005943	4	7762301	7762496	3.36357	3.79959	3.98127	3.30107	1.7828	4.54071	3.18621	3.53628	3.04709	utr_5
ENSSSCG00000005943	4	7772237	7772840	7.46731	6.72351	6.99125	7.41922	4.45768	6.91291	5.66346	8.18232	8.04002	Stop
ENSSSCG00000005943	4	7773010	7773336	3.83439	4.11985	4.22028	5.15195	3.59163	4.78813	2.88866	4.23442	4.45756	utr_3
ENSSSCG00000005965	4	12778678	12779017	11.8677	15.6778	17.2145	25.4295	7.70093	14.7474	14.4047	16.7046	14.5814	Stop
ENSSSCG00000005965	4	12783242	12783496	3.14329	2.80525	2.23996	1.98464	1.85349	1.77479	2.51092	2.23271	1.86971	TSS
ENSSSCG00000005967	4	13885399	13885610	6.20535	14.6475	11.6482	11.2005	4.86402	9.63292	8.31392	11.8281	11.4654	Stop
ENSSSCG00000005979	4	16484978	16485149	3.83586	6.8482	2.63834	7.93856	3.81052	5.80257	5.02183	4.33475	4.45429	utr_3
ENSSSCG00000005984	4	16865598	16865958	3.90942	5.21595	5.89113	6.63317	3.48478	6.30419	5.2791	5.15514	5.57362	CDS
ENSSSCG00000005984	4	16863227	16863486	6.60376	10.4625	10.5832	13.5914	5.20066	11.6255	6.72464	9.64531	11.9938	intergenic
ENSSSCG00000005984	4	16863690	16863909	2.61013	2.73452	3.77311	3.86059	2.02801	3.37702	3.48104	2.7199	3.24239	CDS
ENSSSCG00000005994	4	19546901	19547331	2.62079	3.53487	4.21196	4.42597	3.4846	3.55107	3.72308	3.39861	4.83095	Stop
ENSSSCG00000005997	4	19715996	19716239	2.52268	2.97231	2.76105	5.1941	1.95964	4.08951	2.26948	3.22167	4.98626	utr_3
ENSSSCG00000005998	4	20171308	20171509	12.6369	9.70957	15.6102	5.72042	4.06341	4.25089	5.95447	7.28061	6.18686	nc_exon
ENSSSCG00000006009	4	22127795	22128055	3.85178	5.15293	3.95941	5.96715	3.27494	6.6014	5.52027	7.14744	6.5231	Stop
ENSSSCG00000006023	4	30215326	30215598	8.6236	9.82844	15.8301	18.9023	7.62104	14.3224	9.71176	15.1906	16.7948	CDS
ENSSSCG00000006023	4	30216055	30216308	6.96443	9.69352	6.6914	9.69374	4.96254	6.25576	4.98994	6.74412	8.40748	Stop
ENSSSCG00000006024	4	30229345	30229607	3.36112	5.89471	6.23371	6.17443	3.49239	6.74597	6.80428	6.90692	7.43327	utr_3
ENSSSCG00000006024	4	30255436	30255650	4.48923	4.22212	5.24735	3.49866	2.95949	4.45767	6.78878	7.30385	8.05298	TSS
ENSSSCG00000006039	4	35438439	35438748	8.85175	8.17979	10.0508	3.47312	1.1855	5.55853	11.8106	12.5226	2.8521	utr_5
ENSSSCG00000006039	4	35506706	35506913	14.8025	38.6161	20.8753	25.5376	8.23746	10.9363	22.5982	14.1243	7.23396	CDS
ENSSSCG00000006039	4	35515253	35515469	15.2362	21.4006	22.698	12.7781	15.1674	22.2341	9.9149	17.4734	20.1684	CDS
ENSSSCG00000006049	4	36498647	36498905	6.37154	9.77378	11.3448	6.85196	2.36103	8.17317	6.30616	8.37443	10.792	utr_3
ENSSSCG00000006052	4	36665286	36665499	6.2966	6.01068	6.84952	8.28881	3.53034	8.83696	7.62572	6.38159	7.64364	CDS
ENSSSCG00000006061	4	38717296	38717504	6.77535	5.1304	5.50946	3.25279	1.81516	3.22452	6.83955	6.7648	2.97786	TSS
ENSSSCG00000006066	4	39576639	39576880	7.91843	7.60911	7.38734	6.22841	4.33793	8.28429	6.76701	3.4517	3.81904	utr_5
ENSSSCG00000006066	4	39612261	39612498	3.43084	5.05008	5.73398	7.61291	3.55649	4.83785	3.51869	9.01259	6.65904	CDS
ENSSSCG00000006066	4	39645469	39646160	10.2152	12.6042	10.9369	13.7971	7.58971	12.209	12.2892	13.083	10.6486	Stop
ENSSSCG00000006084	4	42165897	42166183	2.72981	2.00444	2.0744	1.31905	1.246	1.40558	2.37651	2.4577	1.48763	CDS
ENSSSCG00000006084	4	42100528	42100814	3.4126	3.61879	3.82896	4.81367	1.9395	4.78124	4.71822	5.21607	3.77832	intergenic
ENSSSCG00000006089	4	43479121	43479301	5.4046	6.12646	5.23481	6.96137	2.40586	7.76471	9.78958	7.37971	4.59247	intergenic
ENSSSCG00000006100	4	45571174	45571398	5.22434	5.2184	6.91984	5.43441	2.61507	4.70635	6.60278	8.09294	4.57762	CDS
ENSSSCG00000006100	4	45559165	45559370	6.14113	8.96074	10.2235	16.8344	4.074	12.1436	12.2756	8.7367	11.2183	CDS
ENSSSCG00000006100	4	45571174	45571398	5.22434	5.2184	6.91984	5.43441	2.61507	4.70635	6.60278	8.09294	4.57762	intron
ENSSSCG00000006100	4	45559165	45559370	6.14113	8.96074	10.2235	16.8344	4.074	12.1436	12.2756	8.7367	11.2183	intron
ENSSSCG00000006107	4	46193110	46193309	9.84854	18.5472	17.6689	26.0339	6.09157	15.6773	17.409	12.377	13.1767	CDS
ENSSSCG00000006107	4	46193890	46194140	13.1929	15.9656	14.0712	18.4986	14.993	19.9294	14.926	11.3577	7.57843	CDS
ENSSSCG00000006110	4	46415168	46415383	6.85219	7.60911	10.7488	5.46898	4.57637	4.6773	5.24502	5.09641	5.73272	CDS
ENSSSCG00000006110	4	46412739	46413611	8.81903	10.9519	10.7665	16.8315	8.79228	9.45307	7.55075	9.06287	10.2676	CDS
ENSSSCG00000006110	4	46413783	46414046	4.77015	7.84689	10.2015	10.3094	4.59504	5.33617	3.25821	7.4886	5.93907	CDS
ENSSSCG00000006110	4	46414686	46414941	19.3562	11.3542	16.9733	14.8118	9.50933	12.6898	9.62518	11.9402	19.2517	CDS
ENSSSCG00000006115	4	48171152	48171491	11.9045	17.0086	17.6476	15.6047	13.4332	28.6924	13.456	17.7116	15.5815	Stop
ENSSSCG00000006140	4	56174266	56174500	6.04805	6.57871	8.2723	3.39519	3.53656	4.59732	7.50014	7.243	5.34331	utr_5
ENSSSCG00000006155	4	61279355	61279588	8.53854	11.8893	16.856	13.8064	9.08735	24.9728	9.20669	18.7839	12.5492	CDS
ENSSSCG00000006155	4	61300010	61300278	9.29055	20.0334	11.9319	14.3434	10.051	24.2678	12.3454	13.9787	18.396	Stop
ENSSSCG00000006155	4	61268277	61269369	21.3753	18.0434	19.3406	16.4895	16.3549	18.0613	25.1431	23.9923	17.0546	CDS
ENSSSCG00000006158	4	61813336	61813571	2.93657	4.11368	4.86751	4.12622	1.96715	3.53848	3.81288	6.29042	7.5619	Stop
ENSSSCG00000006161	4	62948146	62948353	12.1162	30.1194	26.943	27.6623	16.8859	35.3339	22.5983	29.2227	27.3211	Stop
ENSSSCG00000006168	4	64743607	64743884	4.37963	5.46225	4.98918	5.10133	4.32544	4.37823	4.18486	6.40691	6.21588	CDS
ENSSSCG00000006168	4	64745062	64745271	2.65708	2.58462	3.58814	5.76129	2.30847	2.91265	2.60749	3.91252	5.7755	utr_3
ENSSSCG00000006193	4	70399136	70399368	9.7898	8.39273	7.95607	6.11808	3.04277	8.15031	11.6039	10.878	7.09875	TSS
ENSSSCG00000006194	4	70723409	70724127	15.3417	19.4635	14.8492	25.0206	13.7342	25.3988	15.1619	16.4313	19.1648	CDS
ENSSSCG00000006209	4	74188386	74189305	7.25064	8.95939	10.403	8.16441	6.05454	7.87973	9.59063	8.68815	6.5298	CDS
ENSSSCG00000006209	4	74187427	74188013	8.18203	9.75295	14.69	14.4301	7.67085	10.8513	9.52723	10.0472	10.7602	intron
ENSSSCG00000006209	4	74188386	74189305	7.25064	8.95939	10.403	8.16441	6.05454	7.87973	9.59063	8.68815	6.5298	intron
ENSSSCG00000006209	4	74187427	74188013	8.18203	9.75295	14.69	14.4301	7.67085	10.8513	9.52723	10.0472	10.7602	CDS
ENSSSCG00000006209	4	74186850	74186999	1.80736	2.97748	2.94065	4.84875	4.7897	2.49843	2.38692	3.59746	3.09343	intron
ENSSSCG00000006209	4	74186850	74186999	1.80736	2.97748	2.94065	4.84875	4.7897	2.49843	2.38692	3.59746	3.09343	CDS
ENSSSCG00000006214	4	74454256	74454806	8.232	9.88924	8.23354	8.98924	6.7148	9.53633	15.8286	8.58138	10.4547	Stop
ENSSSCG00000006214	4	74455265	74455532	3.65405	3.13316	3.52653	2.76942	2.61507	2.74537	2.82711	4.60133	2.3102	TSS
ENSSSCG00000006220	4	75172562	75172791	2.39321	4.3372	3.81808	4.21736	2.28707	4.3926	3.88843	4.26905	4.88213	Stop
ENSSSCG00000006225	4	77238221	77238436	3.54857	3.82737	3.81989	4.24211	2.25105	4.58704	7.73738	8.54096	4.66775	intergenic
ENSSSCG00000006225	4	77257077	77257466	7.78218	9.52187	10.1606	15.405	5.88241	11.5973	7.38504	9.41347	13.2191	intron
ENSSSCG00000006225	4	77255383	77255566	1.32429	2.46055	2.20934	3.13979	2.88902	2.84705	2.18211	2.10475	2.11177	intron
ENSSSCG00000006225	4	77257799	77258077	10.754	15.3522	15.87	12.0829	7.09374	8.5018	8.7704	13.3739	9.83974	intron
ENSSSCG00000006231	4	79151145	79151410	4.38025	6.5523	7.28685	5.93548	2.40903	7.91752	6.59118	7.40317	5.39933	CDS
ENSSSCG00000006231	4	79044001	79044329	10.0848	9.91024	9.86403	9.71028	5.26501	8.79145	13.5709	12.6682	11.936	CDS
ENSSSCG00000006231	4	79151993	79152192	2.90843	4.01933	3.80046	2.62673	1.70667	2.71148	5.64956	4.8343	3.05582	CDS
ENSSSCG00000006231	4	79031997	79032509	5.45898	6.49944	6.05366	7.07132	4.33794	6.33872	6.00436	6.07408	6.89346	CDS
ENSSSCG00000006242	4	82129596	82129932	13.2953	15.9845	12.2184	12.7177	7.96825	17.489	10.8348	13.7335	12.427	Stop
ENSSSCG00000006242	4	82110586	82111193	7.27295	5.29186	5.4383	4.24336	3.50726	4.38256	7.50938	7.3993	4.78876	CDS
ENSSSCG00000006250	4	82714220	82714684	9.82119	14.1806	10.6124	10.4596	5.70832	10.0617	8.0228	12.3025	15.2918	utr_3
ENSSSCG00000006256	4	83968370	83968570	23.0875	10.304	10.6999	5.55699	3.90517	4.12532	11.4037	12.2314	12.1499	CDS
ENSSSCG00000006256	4	83969455	83970211	7.60435	10.5814	12.5862	11.8809	7.2447	11.5546	8.79581	10.8146	10.9007	CDS
ENSSSCG00000006267	4	85304153	85304412	5.50954	6.13852	7.66374	8.55054	2.67099	7.2525	7.1006	9.83582	7.06913	CDS
ENSSSCG00000006277	4	87369964	87370207	8.67655	11.2942	9.6545	9.62896	6.46792	8.19046	10.2717	8.82373	7.23767	utr_3
ENSSSCG00000006277	4	87369231	87369463	2.17472	2.41362	2.34691	2.11024	2.35141	1.64337	1.73262	2.39469	1.93448	utr_3
ENSSSCG00000006285	4	88844129	88844348	6.32218	7.68837	7.63616	17.0251	6.03003	9.68386	6.58163	11.5761	6.84502	CDS
ENSSSCG00000006306	4	90985109	90985388	12.9748	8.32425	9.84441	7.50107	3.56476	6.71245	9.38258	11.9918	6.59631	TSS
ENSSSCG00000006307	4	91001484	91001825	8.81525	9.54021	11.1843	9.94497	5.56295	7.48368	7.86753	8.7553	8.53378	utr_3
ENSSSCG00000006307	4	91010138	91010650	10.3813	6.5787	8.43983	9.38737	6.45421	9.14896	11.4351	8.05832	9.39609	CDS
ENSSSCG00000006308	4	91144281	91144672	3.95663	4.78893	4.22351	6.71182	3.31377	5.27437	4.55594	5.4648	4.31559	utr_3
ENSSSCG00000006317	4	91825572	91825786	6.75041	7.1721	4.63401	7.21865	4.46305	4.82644	4.48166	6.46316	7.23994	Stop
ENSSSCG00000006319	4	91903974	91904150	2.068	3.76132	3.54221	9.80645	2.64583	5.15181	2.78991	2.31265	3.68579	utr_3
ENSSSCG00000006319	4	91907468	91908355	6.65678	10.3761	9.76005	10.0428	6.28994	7.91516	7.41439	8.65249	8.55629	CDS
ENSSSCG00000006344	4	95906164	95906443	2.59701	4.58025	3.73462	5.89248	2.87101	5.00444	2.76023	3.72259	6.52419	Stop
ENSSSCG00000006346	4	96536923	96537220	4.7974	7.18986	6.39372	11.7347	4.23025	9.21904	5.69298	7.31465	10.5592	intergenic
ENSSSCG00000006350	4	96889184	96889396	1.51933	1.87677	1.76298	2.609	1.67056	2.16418	2.10853	1.7995	2.27446	utr_3
ENSSSCG00000006364	4	97179263	97179514	3.7217	5.68041	4.21157	3.91398	2.62264	5.49433	4.16223	3.70777	4.84857	Stop
ENSSSCG00000006365	4	97179263	97179514	3.7217	5.68041	4.21157	3.91398	2.62264	5.49433	4.16223	3.70777	4.84857	utr_3
ENSSSCG00000006366	4	97183642	97183955	7.3291	4.80758	8.92315	4.70864	4.3972	5.05497	6.34426	6.94455	6.16491	TSS
ENSSSCG00000006369	4	97324652	97324971	2.35347	2.8013	2.72659	3.34032	2.4043	2.62322	2.82513	3.20126	3.04039	utr_3
ENSSSCG00000006371	4	97372937	97373585	8.92376	7.26113	7.44625	9.19853	4.1695	8.28404	6.70486	8.60228	9.64819	utr_3
ENSSSCG00000006372	4	97381494	97381764	19.9392	8.12791	7.31039	6.15306	4.11438	10.8459	25.0294	7.18112	6.41722	CDS
ENSSSCG00000006375	4	97544959	97545369	4.51257	4.74229	5.00306	7.6593	2.51251	7.70553	4.41183	5.91012	6.63549	Stop
ENSSSCG00000006388	4	98104440	98104584	3.76383	2.62283	3.73378	2.72401	2.61507	3.66953	3.27316	3.10984	2.58827	TSS
ENSSSCG00000006388	4	98125328	98125578	4.5077	5.13301	6.6756	8.48182	4.62419	7.20313	5.07036	6.14748	6.984	CDS
ENSSSCG00000006392	4	98341447	98341727	17.097	14.0476	11.8957	6.45383	4.81171	12.671	26.0857	10.8017	15.2457	CDS
ENSSSCG00000006392	4	98339897	98340149	21.5789	10.526	12.664	13.5747	5.10335	13.373	20.7766	14.9443	10.6199	CDS
ENSSSCG00000006403	4	98771217	98771566	5.44873	5.54951	4.36487	5.56298	3.67769	6.11547	5.20951	5.26759	4.96265	CDS
ENSSSCG00000006453	4	100516071	100516393	12.4262	16.5729	14.2498	20.6344	9.49794	16.0074	13.0149	9.01471	18.7526	Stop
ENSSSCG00000006463	4	101751742	101751978	3.58255	4.47291	5.8813	4.32519	2.91914	5.21045	3.76637	5.16921	3.44696	Stop
ENSSSCG00000006468	4	101921649	101921870	2.8695	2.05321	2.45244	2.45161	2.2994	3.00476	3.51629	2.32365	3.2014	Stop
ENSSSCG00000006468	4	101921058	101921400	6.59699	5.13074	4.73467	5.14307	3.60299	5.89331	6.57738	5.03092	4.78329	CDS
ENSSSCG00000006468	4	101913147	101913352	4.47072	3.59551	4.05743	2.3409	1.62223	2.63807	4.89231	5.53557	2.50419	utr_5
ENSSSCG00000006471	4	101943181	101943396	2.89542	2.88361	3.07332	2.0041	1.99907	3.27843	4.23269	2.80633	3.32379	Stop
ENSSSCG00000006471	4	101939136	101939549	7.56228	8.21311	9.32094	15.4485	6.31027	10.5666	7.77053	7.82611	13.6425	CDS
ENSSSCG00000006480	4	102291766	102291962	2.64602	2.91449	2.45867	6.37001	4.29279	7.44424	2.54407	3.22723	8.7495	Stop
ENSSSCG00000006480	4	102292299	102292561	9.48862	10.2351	8.26079	16.9978	6.19867	21.3664	6.50047	12.0858	12.0904	utr_3
ENSSSCG00000006480	4	102292700	102293258	7.54402	5.3531	5.38763	6.62365	5.51405	7.9126	8.70235	8.21897	7.17984	utr_3
ENSSSCG00000006480	4	102289119	102289399	5.55377	4.02453	4.26193	3.26217	1.58244	3.12821	4.61794	4.5272	3.51815	CDS
ENSSSCG00000006481	4	102292700	102293258	7.54402	5.3531	5.38763	6.62365	5.51405	7.9126	8.70235	8.21897	7.17984	CDS
ENSSSCG00000006481	4	102292299	102292561	9.48862	10.2351	8.26079	16.9978	6.19867	21.3664	6.50047	12.0858	12.0904	utr_3
ENSSSCG00000006482	4	102232849	102233261	7.67619	7.8469	7.00107	5.60367	2.21409	9.44304	11.3212	8.46553	6.55981	utr_3
ENSSSCG00000006490	4	102470417	102470623	4.7443	4.92356	5.90694	3.02586	2.38397	3.71859	6.02079	5.09136	5.43325	TSS
ENSSSCG00000006490	4	102486985	102487132	3.22903	3.08169	2.9868	2.81481	2.41391	3.74892	5.06368	4.83088	3.36904	CDS
ENSSSCG00000006494	4	102581646	102582016	3.77494	5.67081	4.11787	5.6932	2.60957	4.38678	4.28371	4.88883	5.51772	Stop
ENSSSCG00000006494	4	102592388	102592583	4.82207	5.814	5.63036	7.81451	3.36337	8.21577	3.88821	6.05869	7.00888	CDS
ENSSSCG00000006494	4	102579499	102579704	2.18118	4.12934	2.59362	4.81868	1.78987	4.38679	3.51869	3.35244	5.57872	utr_3
ENSSSCG00000006496	4	102642639	102642840	4.29071	4.43865	3.70897	2.69306	2.07268	4.43114	3.76636	4.14993	3.08027	Stop
ENSSSCG00000006496	4	102645266	102645405	2.68584	3.67942	2.11362	3.54122	3.03939	3.0863	2.41359	2.95704	2.12751	CDS
ENSSSCG00000006504	4	102858514	102858786	6.55101	8.51977	9.02098	11.4209	4.57153	9.6427	6.00127	7.86303	11.2301	Stop
ENSSSCG00000006504	4	102859229	102859549	9.49053	10.5229	13.8217	16.3271	7.17276	13.7102	9.89812	10.1119	18.1947	utr_3
ENSSSCG00000006519	4	103351780	103352040	7.23085	9.35852	7.59932	8.63394	3.68862	8.37673	7.66901	7.11879	10.0861	Stop
ENSSSCG00000006519	4	103342308	103342632	39.5112	29.8769	49.0091	29.0924	10.9252	36.4423	79.1319	76.3368	25.0765	utr_5
ENSSSCG00000006520	4	103352772	103353024	4.01167	3.63994	3.76149	3.54121	1.42569	4.10019	3.6384	3.91369	3.54623	utr_5
ENSSSCG00000006522	4	103388869	103389043	5.61756	4.00479	7.20046	4.3689	1.53702	5.49889	10.6016	5.97008	3.14872	utr_3
ENSSSCG00000006535	4	103645582	103645921	7.7937	4.99347	7.32471	2.91583	3.18924	4.80318	5.9281	5.58813	3.93268	Stop
ENSSSCG00000006536	4	103619685	103619946	5.49278	5.08314	6.6773	4.53469	3.10027	5.10842	6.59731	5.7625	3.40058	utr_3
ENSSSCG00000006536	4	103618762	103618959	1.64761	1.95453	2.28855	2.9049	2.28434	3.06802	2.61554	2.621	3.98908	Stop
ENSSSCG00000006536	4	103617832	103618625	8.01315	5.96756	5.80853	5.60211	4.82095	6.56121	8.66075	7.39285	5.5518	CDS
ENSSSCG00000006538	4	103567096	103567259	1.9737	2.78783	2.12532	1.98143	2.18592	2.34542	1.77159	2.64133	2.68097	CDS
ENSSSCG00000006539	4	103579719	103580121	17.8108	13.9231	12.8423	7.98269	5.49451	10.7139	15.575	16.3209	11.4084	CDS
ENSSSCG00000006540	4	103590322	103590565	2.85004	4.36256	3.15231	4.4029	2.37519	4.96282	2.51689	3.53186	3.21684	CDS
ENSSSCG00000006540	4	103591131	103591552	6.07602	6.11447	7.0437	5.96559	3.8876	6.25998	5.84256	8.26015	7.19667	Stop
ENSSSCG00000006544	4	104055062	104055423	7.54369	6.73339	8.52824	11.5683	5.43087	10.2034	7.08866	9.80964	12.718	Stop
ENSSSCG00000006544	4	104047119	104047582	9.18255	8.4277	9.72761	8.20131	4.65329	9.35317	17.2879	18.085	8.68143	TSS
ENSSSCG00000006547	4	104111119	104111412	12.1268	22.2566	28.3935	18.2756	8.89122	19.5226	16.4139	20.7933	11.6636	CDS
ENSSSCG00000006550	4	104360050	104360250	5.1748	6.1824	6.22648	8.63905	4.18411	5.60694	5.34732	6.47972	6.91085	Stop
ENSSSCG00000006556	4	104467002	104467278	9.03537	6.08845	6.73391	5.30965	3.73094	7.10047	8.41873	7.33773	7.03667	TSS
ENSSSCG00000006564	4	104610702	104611100	5.51346	3.71843	3.97406	3.58227	2.72396	4.66994	8.70957	6.00467	4.29596	Stop
ENSSSCG00000006571	4	104803442	104803842	1.72081	1.68244	2.65604	2.91259	1.76378	3.00821	2.35758	2.62101	2.61626	intergenic
ENSSSCG00000006619	4	106665337	106665564	42.2397	18.4283	23.2564	11.6294	5.529	12.1	28.7709	68.8013	15.33	CDS
ENSSSCG00000006621	4	106871819	106872353	3.52085	4.09279	3.58573	4.50846	3.46625	4.92933	3.11908	3.76743	4.51863	CDS
ENSSSCG00000006621	4	106862525	106862761	4.71527	4.12159	4.3414	3.56989	3.55649	5.9406	5.31296	5.01286	4.55259	CDS
ENSSSCG00000006621	4	106861973	106862218	8.62034	6.97857	6.60156	7.80429	5.707	8.85026	9.90417	7.06877	4.95314	CDS
ENSSSCG00000006621	4	106865928	106866165	5.4998	3.12956	4.24368	3.09678	3.66109	5.53666	3.88992	3.87514	3.61766	CDS
ENSSSCG00000006621	4	106861359	106861710	22.4197	12.1442	17.1799	15.3015	8.24198	14.2248	21.1417	20.0754	13.2147	CDS
ENSSSCG00000006622	4	107030998	107031902	7.72949	9.66036	9.8612	12.9673	7.90025	9.89467	6.44186	7.78621	9.63322	CDS
ENSSSCG00000006625	4	107107504	107107663	4.43094	4.28012	2.78491	4.90323	3.13808	8.74452	10.5086	6.01861	14.5457	CDS
ENSSSCG00000006626	4	107131247	107131846	3.5326	3.72966	4.5178	4.47576	3.24041	4.35016	3.38933	3.30053	4.38737	CDS
ENSSSCG00000006627	4	107154970	107155152	7.80228	5.33319	5.73552	5.67503	3.48675	5.9938	4.94574	6.25363	5.28477	CDS
ENSSSCG00000006627	4	107154554	107154781	5.00783	8.08468	6.9333	6.81004	2.28224	6.01951	4.72484	4.70437	7.0006	CDS
ENSSSCG00000006638	4	107431360	107431658	9.50969	10.7629	8.43705	10.7942	4.5816	9.86608	9.21756	10.473	12.4592	utr_3
ENSSSCG00000006645	4	107518648	107518873	3.73475	4.17445	5.21806	4.22222	2.1396	5.49074	6.13779	5.08317	5.09488	CDS
ENSSSCG00000006650	4	107756528	107756739	3.2119	4.33095	4.92167	5.02095	2.85198	4.26217	3.34231	3.85482	4.93307	Stop
ENSSSCG00000006651	4	107826496	107826736	10.5347	6.15932	6.71423	4.87552	2.47323	5.56499	7.37582	5.60604	6.30054	CDS
ENSSSCG00000006652	4	107811187	107811707	11.2131	13.0351	11.7152	11.2706	7.85583	9.51892	9.7182	10.4992	10.7706	Stop
ENSSSCG00000006652	4	107809720	107809927	4.30125	3.16902	3.13871	2.25836	2.8528	2.74349	2.95904	3.01868	2.45502	intron
ENSSSCG00000006652	4	107809196	107809496	7.71333	6.54963	6.3397	4.6645	4.35691	4.37289	5.83442	6.69281	4.71159	TSS
ENSSSCG00000006653	4	107783159	107783430	3.12989	2.87719	3.73765	2.55376	2.11583	2.50135	4.11363	3.62632	2.07398	utr_3
ENSSSCG00000006663	4	108612092	108612398	8.03769	10.5517	8.42802	14.8459	8.5528	11.8221	14.8264	11.6661	9.35845	CDS
ENSSSCG00000006663	4	108611326	108611890	6.00374	7.04061	5.89527	7.1356	5.27562	8.13444	5.02183	5.08477	7.90331	CDS
ENSSSCG00000006667	4	108562954	108563146	3.05795	4.04131	3.19075	3.66925	2.85781	4.67361	3.90925	4.88491	6.78853	Stop
ENSSSCG00000006678	4	108779172	108779443	12.8694	9.53577	12.1364	22.1505	8.67329	21.8468	14.4445	14.0333	18.7251	intron
ENSSSCG00000006680	4	108973106	108973387	1.53278	2.02175	1.79887	2.65685	2.19734	2.52291	1.95827	2.41391	2.53906	CDS
ENSSSCG00000006680	4	108974134	108974683	3.17845	3.99288	4.41905	3.9601	3.18837	3.65257	3.99398	4.68856	4.61385	Stop
ENSSSCG00000006685	4	109053411	109053546	2.8169	3.5328	2.09247	3.19453	3.53034	2.09171	2.39135	4.47756	1.71126	intron
ENSSSCG00000006685	4	109053411	109053546	2.8169	3.5328	2.09247	3.19453	3.53034	2.09171	2.39135	4.47756	1.71126	utr_3
ENSSSCG00000006686	4	109063725	109064026	3.21218	3.41671	4.28448	5.59332	1.73918	4.54864	4.33391	4.14702	4.47452	Stop
ENSSSCG00000006689	4	109116208	109116413	4.31018	3.75576	4.33658	5.90203	2.09205	5.57209	3.70659	4.89255	3.69754	Stop
ENSSSCG00000006689	4	109114642	109114820	4.52568	4.36659	2.63834	2.88746	2.33818	3.10125	5.05988	6.05328	4.54835	CDS
ENSSSCG00000006690	4	109114642	109114820	4.52568	4.36659	2.63834	2.88746	2.33818	3.10125	5.05988	6.05328	4.54835	utr_3
ENSSSCG00000006690	4	109116208	109116413	4.31018	3.75576	4.33658	5.90203	2.09205	5.57209	3.70659	4.89255	3.69754	intron
ENSSSCG00000006709	4	110983919	110984473	12.5553	11.1607	13.6863	13.5884	6.93998	13.1035	8.8758	10.8925	14.4316	Stop
ENSSSCG00000006709	4	110982670	110982864	3.11082	2.63968	4.12002	7.19918	3.01051	3.21763	2.93498	3.19021	3.42253	CDS
ENSSSCG00000006709	4	110973037	110973210	2.40354	4.84417	3.47735	4.2783	2.42828	4.56432	4.93134	4.26432	5.01155	CDS
ENSSSCG00000006718	4	111535889	111536094	6.07173	9.21873	4.53609	9.35245	6.20144	5.91596	6.77947	4.80518	6.24609	TSS
ENSSSCG00000006718	4	111538457	111538723	2.44868	5.62037	3.22463	4.97752	5.55199	3.15808	1.90644	4.16673	4.94364	CDS
ENSSSCG00000006718	4	111539097	111539278	8.13311	10.7796	6.85968	10.0789	6.27616	5.20604	47.7074	6.55252	21.3907	utr_3
ENSSSCG00000006718	4	111537650	111538217	9.1587	10.5523	9.55119	11.598	8.48445	9.27836	10.239	11.3253	11.8233	CDS
ENSSSCG00000006729	4	113099894	113100560	7.09008	7.97035	6.82329	10.9334	8.88675	9.97686	5.82551	7.68693	10.7086	CDS
ENSSSCG00000006730	4	113342776	113343101	2.57214	2.96909	5.00607	6.88784	2.93692	5.36874	3.77323	5.49898	3.44696	intergenic
ENSSSCG00000006730	4	113183976	113184597	17.2168	23.3954	18.9875	25.5785	9.8065	23.6591	13.6763	20.1316	22.3604	intergenic
ENSSSCG00000006735	4	113732399	113732626	3.43252	4.81335	5.0254	7.49104	4.36602	5.9444	7.78072	8.88227	5.93592	CDS
ENSSSCG00000006735	4	113712228	113712488	7.39483	7.26323	6.08669	12.0246	7.52144	8.22828	7.49193	4.94075	6.77168	Stop
ENSSSCG00000006738	4	114340706	114340911	4.18206	5.7434	6.90028	6.36939	3.67694	8.30276	6.45969	8.06464	10.2268	utr_3
ENSSSCG00000006742	4	114716079	114716274	3.09378	5.57878	4.91527	7.52995	3.67604	2.60302	5.10285	6.35837	5.08345	TSS
ENSSSCG00000006746	4	115110002	115110236	14.2814	11.5495	20.325	21.5445	14.3306	21.5193	16.1535	27.9574	27.701	CDS
ENSSSCG00000006757	4	116244147	116244453	8.7103	6.61042	5.83801	5.9433	2.98311	3.31477	16.321	10.1176	6.52813	CDS
ENSSSCG00000006759	4	116704546	116704752	1.42511	2.00161	1.5951	1.90758	1.59298	1.99239	1.96644	2.52271	2.26626	utr_3
ENSSSCG00000006759	4	116705295	116705519	5.00284	5.63039	6.09471	7.60399	4.268	6.81389	4.675	5.59975	6.30196	CDS
ENSSSCG00000006760	4	116773630	116773813	10.1445	13.8281	9.32213	9.7043	4.53278	24.6067	14.7068	9.43563	18.8238	intron
ENSSSCG00000006760	4	116786651	116786887	7.89837	7.85569	7.13706	4.37445	3.72931	5.08402	9.35614	7.66888	5.39047	intron
ENSSSCG00000006767	4	117070614	117070820	10.9295	16.645	16.9294	15.7191	7.25681	23.442	12.8614	12.4173	20.6955	CDS
ENSSSCG00000006767	4	117265778	117266000	8.64876	4.10491	6.33201	5.53883	2.7894	5.8568	8.47433	6.91946	8.15703	CDS
ENSSSCG00000006769	4	117612969	117613057	2.42966	2.61563	3.32696	3.76254	1.93593	3.13545	2.60391	4.19361	3.31881	CDS
ENSSSCG00000006769	4	117614882	117615069	1.57078	1.96787	1.78671	2.018	1.4851	1.63265	1.72177	1.77382	1.96795	intergenic
ENSSSCG00000006781	4	118028579	118028825	11.9635	6.42019	11.2569	8.6828	4.25384	10.3979	4.81259	5.43617	8.22721	utr_3
ENSSSCG00000006781	4	118029465	118029658	1.39925	1.6584	2.0667	1.85728	1.20584	2.3861	1.11596	1.32299	1.68681	CDS
ENSSSCG00000006781	4	118030139	118030429	3.14829	6.76365	5.50164	5.6387	3.75619	4.69805	4.72484	5.18907	2.79338	CDS
ENSSSCG00000006783	4	118772135	118772373	8.21026	11.6673	14.134	23.8351	6.58126	18.8109	9.2067	10.5672	14.9735	Stop
ENSSSCG00000006783	4	118772619	118773237	6.53628	7.52265	10.0483	8.5643	4.73717	8.89782	6.90503	6.61347	8.7741	CDS
ENSSSCG00000006784	4	118809858	118810092	24.2869	32.8143	80.0296	25.5785	17.633	40.5095	21.7613	67.2723	27.2375	CDS
ENSSSCG00000006788	4	119039448	119039662	7.52698	9.21873	8.13486	13.8771	6.7563	13.3315	4.50677	6.65057	13.1767	utr_3
ENSSSCG00000006788	4	119036201	119036510	3.44214	4.92863	5.86297	5.94176	7.18935	4.50842	4.38179	4.99628	4.42914	utr_5
ENSSSCG00000006788	4	119038913	119039122	4.31434	8.56025	5.67243	5.31852	4.82954	7.15075	3.96652	4.60446	7.41546	Stop
ENSSSCG00000006809	4	120179082	120179294	5.38899	7.63349	10.7988	10.4291	7.70756	8.00931	4.93523	6.98936	7.11245	CDS
ENSSSCG00000006809	4	120180861	120181065	4.75993	6.62516	6.77413	4.51408	13.218	3.99943	2.98919	6.84374	4.63047	CDS
ENSSSCG00000006809	4	120179891	120180374	14.5203	17.4432	16.8298	29.3213	10.9833	19.8576	11.693	12.601	19.3467	CDS
ENSSSCG00000006809	4	120181448	120181731	15.1241	12.8404	16.165	8.77131	7.27239	8.59201	14.4901	8.19905	6.44574	CDS
ENSSSCG00000006826	4	121081554	121081718	6.47151	8.56025	5.27667	5.72043	4.74735	4.33837	3.92055	6.67166	5.89434	Stop
ENSSSCG00000006826	4	121081136	121081373	15.3917	7.49721	10.5533	8.39492	4.80221	15.0487	7.98613	9.79753	8.42466	CDS
ENSSSCG00000006828	4	121096885	121097197	12.5932	15.2992	20.4144	16.4184	9.41424	19.0075	9.51506	31.1401	20.8346	CDS
ENSSSCG00000006841	4	121590414	121590617	3.84792	2.90855	3.29794	5.85664	4.2695	4.54338	4.23887	3.89791	3.83322	Stop
ENSSSCG00000006845	4	121839068	121839383	4.18611	3.03889	3.00252	3.71418	2.93855	4.96201	7.35428	3.71645	3.20687	CDS
ENSSSCG00000006845	4	121845521	121845739	1.64852	1.74592	1.78922	1.66934	1.4102	1.51225	2.34118	2.20238	1.36266	CDS
ENSSSCG00000006853	4	123466520	123467063	15.6227	12.6757	15.6701	20.1674	13.5262	30.9537	7.9405	14.2811	22.503	nc_exon
ENSSSCG00000006853	4	123467552	123467749	10.6374	7.9488	8.3181	8.06989	7.32218	8.40559	23.5747	24.4627	6.41722	nc_exon
ENSSSCG00000006859	4	128846183	128846614	2.3797	2.2846	2.59836	4.10035	1.83055	3.22875	3.18914	3.68191	2.9119	Stop
ENSSSCG00000006861	4	128960771	128960995	6.4965	10.7219	13.6803	6.44685	3.8703	7.67468	6.97477	8.33346	4.90861	Stop
ENSSSCG00000006862	4	129040830	129041088	8.61876	10.3521	12.3655	19.2741	6.75035	11.663	11.178	11.9893	17.7543	Stop
ENSSSCG00000006883	4	133998090	133998305	2.11867	1.96431	0.973672	2.08387	2.82427	2.12747	1.20896	1.76974	1.46444	intron
ENSSSCG00000006883	4	133997055	133997482	7.86619	9.17748	11.5653	17.4422	8.38234	14.4909	8.59878	11.4866	12.6132	CDS
ENSSSCG00000006883	4	133994792	133994993	2.69086	1.94652	3.87608	6.43955	2.01551	5.55851	5.63054	5.40087	4.16012	Stop
ENSSSCG00000006889	4	134801712	134802532	12.2634	14.659	14.8973	20.6878	9.93728	16.0636	11.8403	15.4485	13.8797	CDS
ENSSSCG00000006893	4	135302951	135303414	8.37738	7.76589	7.7142	15.7349	6.64227	8.85564	6.56926	11.6063	9.34657	CDS
ENSSSCG00000006894	4	135332341	135332607	5.61219	5.56667	5.81411	7.40591	4.03765	7.74467	5.55876	7.37157	7.61719	utr_3
ENSSSCG00000006901	4	136224688	136224899	2.26753	2.6827	2.83377	4.41289	1.60106	3.63338	2.64543	3.66378	3.33695	Stop
ENSSSCG00000006901	4	136027558	136027786	22.5045	18.0037	10.4682	12.4624	8.19387	19.9746	18.2125	35.5707	15.0591	utr_5
ENSSSCG00000006917	4	139001207	139001547	33.2145	34.241	56.7871	48.0265	18.044	26.326	23.7396	34.7284	35.6919	Stop
ENSSSCG00000006927	4	139807852	139808381	7.41925	11.1733	8.93212	11.363	5.82786	9.02089	10.1407	7.45667	9.57705	Stop
ENSSSCG00000006939	4	142666220	142666808	7.33451	4.90289	5.29149	9.4319	4.67401	9.6393	10.7206	7.78112	6.11856	CDS
ENSSSCG00000006947	4	143305053	143305197	3.25325	5.18803	5.04867	5.42326	2.42488	3.57011	2.31777	3.39387	4.04047	CDS
ENSSSCG00000006947	4	143325254	143325466	1.88898	1.56658	1.92568	1.78574	1.7702	1.72259	2.59297	3.46898	1.86006	CDS
ENSSSCG00000006947	4	143304502	143304754	2.83202	4.83961	5.3966	3.83731	5.9856	3.53671	3.21573	4.36835	4.70596	CDS
ENSSSCG00000006947	4	143313706	143313844	2.44232	3.38183	5.69881	4.72811	1.97583	4.60952	4.93813	4.32864	5.19082	CDS
ENSSSCG00000006947	4	143280466	143280708	3.13748	3.78078	3.90865	5.75758	2.96374	4.0418	4.21586	4.49316	5.26745	CDS
ENSSSCG00000006955	4	1054993	1055196	22.338	5.152	11.6282	4.45237	3.84938	10.4586	10.3391	9.06432	5.93236	intron
ENSSSCG00000006960	4	1305804	1306136	14.9052	12.1209	9.34765	5.87462	5.78167	9.05172	11.4093	9.64753	8.24197	CDS
ENSSSCG00000006960	4	1305107	1305423	4.03062	6.11814	3.51187	6.62175	3.67761	6.00899	5.77629	5.29124	5.53429	Stop
ENSSSCG00000006966	17	151711	151935	5.00499	11.2948	4.89977	7.06639	9.8065	9.63614	5.67945	11.9037	9.41192	intergenic
ENSSSCG00000006966	17	152396	152581	12.6515	18.4073	52.7667	12.5305	8.71689	31.9955	7.67224	13.7603	10.6954	CDS
ENSSSCG00000006968	17	744952	745249	6.97435	4.80098	5.35205	4.7573	2.26638	4.65655	6.81533	7.02431	3.93289	TSS
ENSSSCG00000007000	17	9453820	9454392	6.97366	6.72757	7.04549	12.0695	6.24242	9.83664	6.1485	8.0321	10.1606	CDS
ENSSSCG00000007000	17	9422807	9423054	3.84792	6.12533	8.02972	12.5645	4.0795	13.693	5.35662	7.28058	9.19802	CDS
ENSSSCG00000007000	17	9444744	9445000	10.4943	14.172	12.0002	17.067	9.24688	16.5213	13.3915	22.4534	10.8715	CDS
ENSSSCG00000007000	17	9436964	9437207	1.79172	3.19092	2.96141	1.82669	4.03467	3.52492	2.04593	1.82676	2.90914	CDS
ENSSSCG00000007003	17	9703924	9704180	1.25932	9.07241	1.46574	9.78701	4.26583	9.52407	3.0131	10.6545	11.1064	utr_3
ENSSSCG00000007003	17	9702269	9702484	3.88045	5.2033	6.80755	4.46739	1.75096	5.21728	5.23882	5.0193	5.5901	Stop
ENSSSCG00000007019	17	12137781	12138230	5.72725	7.13353	8.30152	8.85261	5.61517	7.15511	6.03834	9.17183	7.18777	utr_5
ENSSSCG00000007019	17	12156781	12157420	9.86585	13.0225	13.4457	13.2914	6.34038	11.7969	13.7996	16.416	13.3383	intergenic
ENSSSCG00000007023	17	12489327	12489641	26.3525	10.2144	13.5058	14.0092	7.08598	18.5058	18.0472	17.7953	11.1682	CDS
ENSSSCG00000007023	17	12496545	12496752	7.73954	8.64672	7.91499	8.0086	5.17508	4.45002	5.67685	5.92154	5.73775	CDS
ENSSSCG00000007023	17	12487073	12487940	5.59697	7.15392	6.48591	8.94838	4.79693	6.88609	5.09054	7.00649	6.16679	CDS
ENSSSCG00000007030	17	13101291	13101588	5.18632	12.4754	8.61858	9.67644	3.90517	12.3995	5.48859	6.89438	11.2612	utr_3
ENSSSCG00000007039	17	14658529	14659056	9.34358	7.28556	8.66815	9.98805	4.84864	9.617	7.9582	7.03416	7.67525	CDS
ENSSSCG00000007064	17	21817176	21817565	11.1107	13.9247	16.9644	18.1708	9.05132	19.0178	17.1734	17.3685	13.5831	Stop
ENSSSCG00000007067	17	22103992	22104175	3.56808	2.69489	3.41118	1.44868	1.99243	2.44033	3.48738	2.52393	1.33098	utr_5
ENSSSCG00000007067	17	22067578	22067834	2.7256	5.93933	3.10444	4.92726	3.61626	10.5748	3.30739	4.04072	6.23387	Stop
ENSSSCG00000007079	17	25671989	25672432	17.1945	25.8922	18.7615	35.276	12.7848	63.1774	12.4224	17.1613	21.1055	Stop
ENSSSCG00000007080	17	28210335	28210563	3.82974	6.21037	5.67091	5.80215	3.78179	5.77158	3.5392	5.81329	5.02336	intron
ENSSSCG00000007080	17	28221425	28221810	4.65475	4.15043	4.6945	5.53363	2.70473	4.65122	3.96888	4.43686	3.99876	CDS
ENSSSCG00000007080	17	28211609	28211873	9.36418	9.74099	9.72888	16.3441	6.27616	13.2863	5.02183	8.29983	6.98762	intron
ENSSSCG00000007080	17	28220765	28221062	10.3344	8.67215	6.96639	6.81004	11.4714	10.1038	12.1671	9.5732	8.84151	CDS
ENSSSCG00000007089	17	29873250	29873598	2.04363	1.57689	3.75763	6.74195	4.45698	5.07333	1.98781	2.08337	3.60587	CDS
ENSSSCG00000007089	17	29883947	29884189	6.1309	6.52942	6.70054	10.5215	5.14757	9.93988	5.50468	5.92576	8.88538	utr_3
ENSSSCG00000007092	17	29988023	29988427	3.20525	4.49212	3.63956	4.57635	2.71468	3.89468	4.06136	3.9456	3.17361	CDS
ENSSSCG00000007092	17	29973744	29974012	4.22212	2.17403	2.86634	2.09631	4.14226	4.21077	3.0509	2.58461	2.65245	CDS
ENSSSCG00000007092	17	29973347	29973561	2.85679	4.01262	3.74275	5.59785	2.80335	5.18035	4.87413	4.41688	6.9306	utr_5
ENSSSCG00000007114	17	34053978	34054717	3.5118	4.18424	3.87117	4.43822	3.52877	4.24959	3.47862	4.35296	4.49822	CDS
ENSSSCG00000007114	17	34055055	34055502	3.26021	3.09951	3.33706	3.05143	2.38145	2.46974	3.45251	3.21242	2.66894	CDS
ENSSSCG00000007115	17	34276820	34277000	5.52702	3.80455	3.42984	5.5672	8.13049	4.3926	4.9077	3.64886	2.15619	CDS
ENSSSCG00000007115	17	34275564	34276671	13.545	17.7462	12.8099	18.1213	8.69125	14.5168	8.84335	10.0425	16.1125	Stop
ENSSSCG00000007116	17	34382017	34382217	2.29834	3.69265	2.55039	2.92831	2.20896	2.61464	2.762	2.93217	1.81108	CDS
ENSSSCG00000007116	17	34384143	34384375	3.9536	3.77757	4.23195	4.86186	3.96343	4.69742	3.77945	3.78107	3.68445	Stop
ENSSSCG00000007116	17	34382780	34383442	11.1511	13.8474	12.7597	10.8538	6.23387	9.48926	9.34159	12.1243	9.6942	CDS
ENSSSCG00000007117	17	34442169	34442560	21.1739	19.8085	20.4641	45.8316	9.48173	26.0302	30.5495	22.1636	25.9322	CDS
ENSSSCG00000007119	17	34430165	34430484	6.25603	6.58288	6.49411	13.1328	4.76524	10.0006	6.38544	9.61036	11.2224	Stop
ENSSSCG00000007132	17	34918400	34918712	7.23254	5.83793	5.68019	3.68433	2.09205	4.95649	6.48654	7.54267	3.824	utr_3
ENSSSCG00000007132	17	34943619	34943822	5.32408	5.99687	5.6007	4.44749	2.32238	3.16701	4.96604	7.47699	3.1797	TSS
ENSSSCG00000007142	17	36169228	36169441	21.606	16.0335	15.1155	9.86484	3.98798	16.0655	17.8379	31.0776	12.99	CDS
ENSSSCG00000007150	17	36263345	36264031	5.90394	5.91517	5.31492	6.35509	4.64096	5.87993	8.12163	5.74346	6.3098	Stop
ENSSSCG00000007153	17	36384419	36384984	2.9486	3.87069	3.87636	3.65266	3.00288	4.37313	3.27221	4.29324	3.68628	utr_3
ENSSSCG00000007153	17	36618702	36618977	11.1724	7.64755	8.39934	6.40511	2.90236	5.27232	10.7055	11.4906	5.49867	CDS
ENSSSCG00000007153	17	36382063	36382290	3.85587	6.21213	4.87359	5.62665	2.97204	4.96743	3.75343	6.08074	4.22013	utr_3
ENSSSCG00000007153	17	36385729	36386031	3.72071	4.32055	4.26723	3.95486	3.86333	4.51092	5.58288	6.03045	5.84305	Stop
ENSSSCG00000007160	17	36853989	36854354	11.9743	9.01317	7.23195	8.85305	6.81799	12.8387	15.087	10.9611	8.62942	CDS
ENSSSCG00000007160	17	36857529	36857822	11.0323	9.40206	9.74823	6.36676	4.99419	8.93854	12.192	10.2852	7.60492	CDS
ENSSSCG00000007161	17	36886061	36886381	35.3309	17.8678	24.2727	13.9668	13.1799	11.1379	14.1762	23.492	20.749	CDS
ENSSSCG00000007161	17	36884810	36885054	17.6747	22.9775	18.8681	58.1849	10.1116	48.8066	12.4785	28.6723	22.713	CDS
ENSSSCG00000007161	17	36885205	36885324	10.5897	13.6964	15.5369	11.2774	6.27616	19.2515	8.25015	6.04288	11.9788	CDS
ENSSSCG00000007162	17	36925222	36925476	20.0232	27.9906	20.829	14.25	16.3877	36.8374	8.82042	19.2207	20.3377	CDS
ENSSSCG00000007165	17	37000095	37000317	2.12973	2.16573	2.5919	1.96683	1.75156	1.9783	2.90291	2.71998	1.99201	Stop
ENSSSCG00000007165	17	37001284	37001642	5.30689	4.09046	4.11829	3.44278	3.58424	4.34635	5.20066	4.87538	3.77344	CDS
ENSSSCG00000007179	17	37779228	37779733	13.9857	16.5292	16.6797	22.4277	10.8602	16.9467	7.82189	11.4994	15.9401	CDS
ENSSSCG00000007179	17	37794250	37794638	13.6815	7.45569	6.15612	4.52451	4.49027	6.57934	9.44899	7.73822	7.73357	CDS
ENSSSCG00000007179	17	37753447	37753716	6.66391	12.5111	10.7292	7.45098	6.86455	5.10505	8.10817	10.6296	16.4125	utr_3
ENSSSCG00000007205	17	39586514	39586779	4.14611	6.09593	3.98763	7.65201	3.32636	9.46551	4.04822	6.11567	5.69606	intron
ENSSSCG00000007205	17	39586514	39586779	4.14611	6.09593	3.98763	7.65201	3.32636	9.46551	4.04822	6.11567	5.69606	Stop
ENSSSCG00000007208	17	39586514	39586779	4.14611	6.09593	3.98763	7.65201	3.32636	9.46551	4.04822	6.11567	5.69606	intron
ENSSSCG00000007208	17	39531406	39531650	7.54038	10.7569	8.44396	7.76346	5.09369	9.01569	9.93205	10.484	11.3285	Stop
ENSSSCG00000007229	17	40304042	40304511	5.59984	7.87791	10.1764	11.9312	8.44476	10.6355	7.13752	8.1036	6.8183	CDS
ENSSSCG00000007232	17	40338562	40338768	12.6739	14.5388	18.594	5.5672	2.47743	6.15894	20.8314	15.2892	6.84504	utr_5
ENSSSCG00000007232	17	40354706	40355034	14.5263	14.7743	13.6942	17.8877	16.0251	21.889	8.45139	15.4348	21.7198	intron
ENSSSCG00000007232	17	40354072	40354289	3.61472	4.05819	7.44146	9.0301	3.61128	9.31394	5.59249	7.06878	4.91987	intron
ENSSSCG00000007239	17	40612022	40612250	27.3806	12.8932	8.65916	13.2387	6.3237	18.3025	34.3158	28.207	13.3692	CDS
ENSSSCG00000007244	17	40883888	40884117	2.38695	1.90228	2.32794	3.48674	3.13808	2.23116	2.1716	2.53364	1.93447	utr_3
ENSSSCG00000007244	17	40880932	40881163	3.85868	4.78849	5.52951	6.68432	3.59731	8.39009	3.26817	7.95037	5.1563	Stop
ENSSSCG00000007244	17	40881668	40881870	2.82764	2.91106	1.98343	4.90323	3.05091	4.25863	3.27511	3.46556	3.50401	utr_3
ENSSSCG00000007246	17	40717928	40718216	5.97721	7.33228	7.81232	9.29458	5.3453	10.15	6.29749	8.65654	10.3721	Stop
ENSSSCG00000007247	GL893783.2	21945	22146	4.88643	16.9303	6.52819	17.5245	6.06695	9.20208	7.24303	7.82142	8.15362	utr_3
ENSSSCG00000007247	GL893783.2	5886	6112	16.9309	14.954	19.2306	29.6918	8.77053	23.1251	16.8511	13.7217	17.9682	CDS
ENSSSCG00000007247	GL893783.2	6861	7118	11.2439	4.20503	6.0933	4.63082	6.35087	6.41717	13.744	11.5324	5.91162	CDS
ENSSSCG00000007248	17	40979363	40979570	14.4535	8.17978	12.6054	9.0914	5.23013	5.58318	16.4047	12.7079	7.84327	CDS
ENSSSCG00000007248	17	40979819	40980181	7.00359	9.78314	10.7379	9.48454	5.93691	9.56348	8.09073	6.56223	11.7506	CDS
ENSSSCG00000007248	17	40981379	40981684	5.68766	6.9569	7.50116	7.07196	5.66598	6.67025	5.62729	6.08997	5.92828	CDS
ENSSSCG00000007272	17	42262649	42262860	3.57727	3.20086	3.43578	2.41646	2.11394	3.11556	3.36673	4.0473	3.02129	intergenic
ENSSSCG00000007272	17	42214619	42214948	10.3585	8.29875	7.4811	6.54202	4.22161	10.7312	9.57908	10.4989	7.93599	utr_5
ENSSSCG00000007275	17	42965408	42965657	8.37213	6.04653	8.71798	5.3702	2.98649	6.36156	9.08421	9.39195	5.75172	utr_5
ENSSSCG00000007275	17	42873784	42874147	7.97052	5.00055	6.174	4.78399	2.79372	5.62525	7.96389	7.10011	4.8262	Stop
ENSSSCG00000007284	17	43337238	43337450	3.27948	3.46486	3.58543	4.72162	2.21511	6.67024	3.64329	3.13493	3.59364	CDS
ENSSSCG00000007284	17	43327854	43328138	13.3674	14.5504	14.6227	18.2703	8.22391	28.7417	13.6793	13.6717	24.6231	CDS
ENSSSCG00000007284	17	43329738	43329940	2.87984	4.43865	4.47051	6.04731	1.46444	7.72772	2.9294	2.91223	3.97257	CDS
ENSSSCG00000007288	17	43579425	43579625	9.64168	5.89706	8.00293	6.30415	5.59932	6.2364	13.3218	18.6383	4.82574	CDS
ENSSSCG00000007288	17	43577567	43577844	38.0795	13.6964	13.6754	15.1554	10.7508	11.3882	20.6918	19.6973	12.0644	CDS
ENSSSCG00000007289	17	43583378	43583594	2.73075	3.03075	3.53656	5.10674	2.22281	5.50586	2.94347	4.393	5.60999	Stop
ENSSSCG00000007289	17	43665288	43665561	5.11431	3.30544	4.83119	2.86022	1.35666	2.23697	4.65563	4.19208	2.25165	TSS
ENSSSCG00000007307	17	44357626	44357817	10.5613	6.16955	6.8377	5.61612	3.82202	7.11763	8.09073	7.77566	5.17266	CDS
ENSSSCG00000007311	17	44646428	44646786	29.6174	28.118	27.9353	39.5229	10.1614	24.9263	17.965	30.3215	25.8115	Stop
ENSSSCG00000007312	17	44651404	44651574	3.74114	3.95438	5.13751	3.46362	3.02988	2.95639	2.36673	3.75629	3.74847	TSS
ENSSSCG00000007312	17	44650907	44651137	1.64332	1.81056	1.48249	1.74507	1.39195	1.20233	1.3494	1.90878	1.292	Stop
ENSSSCG00000007315	17	44907436	44907659	5.38814	6.53772	3.6771	4.54367	3.31999	2.91948	4.5175	7.80842	4.23536	CDS
ENSSSCG00000007315	17	44925664	44925903	5.52394	6.58803	6.14861	8.13314	2.8315	9.64514	6.46629	8.14829	7.96395	utr_3
ENSSSCG00000007317	17	45250964	45251426	3.43982	6.25034	3.83511	6.08098	2.30453	5.97141	4.62797	5.60426	4.44928	intergenic
ENSSSCG00000007334	17	45939902	45940174	8.93183	7.45319	9.15342	8.52958	3.30449	8.17725	6.93494	16.4541	5.9894	Stop
ENSSSCG00000007342	17	46561922	46562151	4.322	8.01152	4.69297	5.56098	2.09205	7.75163	5.52132	4.34016	5.51609	Stop
ENSSSCG00000007347	17	47094563	47094839	14.673	16.2812	16.6249	33.628	13.3606	50.0946	17.0918	37.0824	21.872	Stop
ENSSSCG00000007349	17	47213156	47213362	11.2439	23.7785	17.3302	12.761	5.30485	20.3361	12.6592	15.2406	20.9629	intergenic
ENSSSCG00000007356	17	49236817	49237477	4.72848	5.2841	4.6543	7.67171	4.97909	6.1215	4.87717	6.74911	4.84249	utr_3
ENSSSCG00000007357	17	49250603	49250988	6.25545	5.9031	8.62284	5.76947	4.49958	6.00082	5.55446	4.85656	7.17219	nc_exon
ENSSSCG00000007357	17	49251832	49252119	1.17707	1.89216	1.91089	1.8449	2.38907	1.73341	1.64458	1.8393	1.67957	nc_exon
ENSSSCG00000007357	17	49252376	49252586	3.27948	5.41168	5.41739	3.44216	2.91619	6.58888	2.587	2.48996	5.01154	nc_exon
ENSSSCG00000007357	17	49250237	49250447	6.52614	5.79329	7.60822	3.84567	3.79184	4.76446	4.77771	4.44115	6.27461	nc_exon
ENSSSCG00000007360	17	49519527	49519760	5.77189	7.66195	8.63927	9.47957	4.74199	7.50871	5.24017	8.53508	13.2623	CDS
ENSSSCG00000007360	17	49504218	49505070	7.7845	11.2186	8.40241	9.45233	5.16221	10.1487	7.0364	12.1394	13.3078	CDS
ENSSSCG00000007361	17	49672462	49672702	7.6084	5.10444	4.22136	8.21743	4.59504	7.6309	9.15595	5.97587	5.05936	CDS
ENSSSCG00000007362	17	51513581	51513880	11.777	7.80726	7.25095	6.0186	3.74924	6.69205	13.9966	12.2773	8.14655	intron
ENSSSCG00000007371	17	52279246	52279473	6.60526	4.51791	7.03557	4.66974	2.51046	7.11763	12.6476	11.4825	6.05052	intron
ENSSSCG00000007371	17	52294218	52294877	6.91218	5.9499	5.76448	5.16712	3.85302	6.92877	8.19347	7.11708	5.20142	utr_3
ENSSSCG00000007371	17	52293746	52294054	4.51125	6.06626	5.01793	6.69561	3.63136	6.81201	4.66772	5.55807	6.59202	utr_3
ENSSSCG00000007371	17	52270107	52270378	5.96423	4.6832	4.76619	4.51539	3.62016	4.71921	5.97191	5.46628	5.52966	utr_5
ENSSSCG00000007372	17	52191763	52191940	4.81505	5.94013	5.08029	5.06667	4.08901	4.49331	5.02183	5.11721	5.24537	CDS
ENSSSCG00000007375	17	52392627	52392827	3.88001	4.30081	4.00863	5.72042	1.82498	5.08125	4.06649	4.52349	3.6735	Stop
ENSSSCG00000007381	17	52794115	52794433	5.3806	5.4413	5.69084	4.31205	2.75374	4.27766	6.54286	6.2913	3.82155	TSS
ENSSSCG00000007425	17	53684761	53685557	3.77906	5.26813	5.19327	6.43669	4.57851	5.95918	4.33454	5.57629	4.91352	Stop
ENSSSCG00000007425	17	53679755	53680069	3.24669	2.76695	2.55039	1.5925	2.00303	2.11924	2.51092	2.15505	2.20019	intergenic
ENSSSCG00000007433	17	53771517	53771791	5.30359	6.85379	7.22161	6.15307	3.49267	10.8272	5.11151	9.31914	7.90878	utr_3
ENSSSCG00000007438	17	53877567	53877815	5.18777	10.4212	7.7724	13.8925	2.59703	7.45657	4.86088	6.08206	9.69713	utr_3
ENSSSCG00000007438	17	53878577	53878764	2.08574	4.24048	2.85548	5.07527	1.91771	2.67533	2.18053	3.11688	2.63819	CDS
ENSSSCG00000007438	17	53886952	53887213	4.27425	5.85902	4.92679	6.42089	3.979	5.97239	5.4752	6.98936	10.462	CDS
ENSSSCG00000007451	17	54527073	54527352	12.8431	19.0959	12.8858	14.0741	6.97351	15.6927	11.5854	13.5419	15.4464	CDS
ENSSSCG00000007452	17	54612771	54612927	4.99531	8.79805	9.74718	6.26523	4.64174	7.80906	6.55628	5.53324	6.84504	intergenic
ENSSSCG00000007452	17	54610089	54610340	1.65763	1.35038	1.60813	1.6229	2.73959	0.964782	1.14421	1.3031	1.314	TSS
ENSSSCG00000007452	17	54612199	54612653	5.65613	7.25869	6.34947	8.36896	4.80126	5.77085	4.90849	6.00797	5.39618	CDS
ENSSSCG00000007465	17	57581253	57581640	9.95617	12.0315	8.61433	11.6492	6.0564	12.9315	8.90048	12.3726	10.6917	utr_3
ENSSSCG00000007469	17	58473661	58474106	3.81975	6.79717	5.73674	7.07418	4.31486	8.71548	3.42475	5.50926	5.33602	utr_3
ENSSSCG00000007469	17	58471470	58471650	3.83447	5.18803	4.38256	6.70787	2.71401	3.82074	2.71294	4.16033	3.8755	intron
ENSSSCG00000007469	17	58355119	58355380	4.70863	4.33605	4.29443	2.98169	2.17779	4.22992	2.90572	3.83287	2.56689	TSS
ENSSSCG00000007473	17	58758558	58758959	9.7895	12.8257	10.7125	13.4514	6.10879	12.2135	8.58998	9.45151	11.0652	Stop
ENSSSCG00000007473	17	58790211	58790748	5.54204	4.76006	5.28551	4.7414	2.37733	5.07852	9.80453	8.17217	4.21181	utr_5
ENSSSCG00000007473	17	58759076	58759298	4.34983	4.97105	5.04725	5.23753	4.07516	6.48431	3.83782	4.24702	5.47084	CDS
ENSSSCG00000007475	17	58818226	58819053	3.12235	5.03114	4.67976	4.98139	4.80641	5.20282	3.43866	3.73238	5.11238	Stop
ENSSSCG00000007475	17	58817460	58817740	2.04948	2.53071	2.11376	1.82898	3.45004	2.05621	1.39495	2.44627	2.13907	CDS
ENSSSCG00000007481	17	59951678	59952042	20.9887	17.4887	24.6245	24.7048	12.8312	22.1664	18.7481	11.5842	17.9682	CDS
ENSSSCG00000007482	17	61052247	61052460	6.7776	11.6375	39.2233	17.7061	6.67848	16.8112	6.03815	8.08144	9.28969	Stop
ENSSSCG00000007482	17	60736577	60736794	19.8438	11.2099	18.8453	10.0789	9.15273	20.9869	34.1764	25.3364	22.8881	utr_5
ENSSSCG00000007484	17	61290930	61291331	20.6389	20.3935	31.5501	48.6022	16.9889	45.3902	13.4162	16.425	32.604	CDS
ENSSSCG00000007484	17	61297760	61297941	4.91577	5.38979	7.03557	4.46319	2.27884	2.88773	8.03493	5.71245	2.13907	CDS
ENSSSCG00000007494	17	64091114	64091312	4.31882	4.05485	4.41517	5.22428	4.2158	5.2723	5.63346	5.61162	5.9522	CDS
ENSSSCG00000007504	17	64961639	64962114	7.85383	7.02895	5.25354	6.19354	4.4277	5.23954	6.42796	8.7367	4.02649	utr_3
ENSSSCG00000007504	17	64960933	64961339	5.12102	5.71204	5.32608	4.57635	3.90097	4.684	4.32435	5.8099	4.20209	utr_3
ENSSSCG00000007509	17	65214027	65214234	7.50034	8.56025	7.65119	3.30773	2.8528	5.197	7.45997	14.4155	5.01493	utr_5
ENSSSCG00000007509	17	65163654	65163861	5.85649	15.7731	7.46592	6.16455	3.58636	7.74805	4.7643	7.11414	16.257	CDS
ENSSSCG00000007512	17	65650710	65650915	9.44491	11.1975	13.8366	17.243	9.50141	10.9363	10.348	12.013	13.0977	Stop
ENSSSCG00000007512	17	65653142	65653369	19.9392	18.0716	11.6527	20.6344	8.83311	18.5058	24.5861	76.0092	30.6601	intron
ENSSSCG00000007512	17	65651089	65651284	7.59296	8.42437	8.38856	15.1767	5.63245	12.6084	9.57868	11.5519	7.70066	intron
ENSSSCG00000007513	17	65776591	65777018	7.13958	5.35194	6.20322	4.80459	2.87965	5.46635	5.96509	6.42046	5.35625	nc_exon
ENSSSCG00000007513	17	65726353	65726552	3.33909	2.82839	4.1334	1.46237	1.09833	1.45564	2.07633	3.33289	1.80228	nc_exon
ENSSSCG00000007514	17	65855996	65856231	2.94992	2.28211	2.62044	2.08149	1.54395	2.60371	3.38775	2.0033	2.84125	utr_3
ENSSSCG00000007516	17	66106981	66107182	11.1787	11.0739	6.76263	6.81004	5.63692	6.364	11.0776	6.11569	10.0536	TSS
ENSSSCG00000007516	17	66131510	66131861	7.47907	5.40959	7.09323	4.85514	2.64467	4.27057	6.37385	8.43543	6.87021	utr_3
ENSSSCG00000007516	17	66129480	66129772	7.34604	9.87507	8.79446	10.7508	5.29872	10.6986	10.7635	12.8138	9.26313	Stop
ENSSSCG00000007517	17	66141980	66142289	12.2434	7.60912	9.41408	4.31207	3.36494	7.43449	13.5081	14.2446	5.9049	TSS
ENSSSCG00000007522	17	66512045	66512206	8.37532	6.34666	7.96256	4.27733	3.51306	5.20156	5.37641	7.01747	6.17156	Stop
ENSSSCG00000007522	17	66519478	66519752	10.2498	7.76955	9.8418	4.05986	2.59267	4.384	9.49678	9.24217	4.43187	TSS
ENSSSCG00000007522	17	66513323	66513622	4.41973	3.02567	2.86977	2.61998	2.38214	3.19712	3.64346	3.20346	2.96545	Stop
ENSSSCG00000007530	17	67409023	67409300	24.5867	12.4705	16.8853	9.89247	6.13972	11.6933	17.9568	28.7218	12.9855	CDS
ENSSSCG00000007530	17	67409748	67410318	13.2151	9.32643	13.2434	6.35825	5.64418	12.5745	11.503	10.4326	8.00963	intergenic
ENSSSCG00000007540	17	69174367	69174663	7.34604	8.92843	15.5159	13.552	5.29551	13.6067	8.99747	16.2503	13.2622	utr_3
ENSSSCG00000007540	17	69175200	69175393	8.54535	12.0644	18.0774	9.71565	10.3295	7.18542	9.41593	7.42619	14.6679	utr_3
ENSSSCG00000007540	17	69187178	69187404	7.30406	5.04517	8.79446	3.32719	2.09205	2.82565	13.3916	11.5519	4.52261	CDS
ENSSSCG00000007546	3	729059	729274	2.41826	3.75171	3.36648	5.11828	3.4627	5.49075	3.43948	4.17724	3.11272	intron
ENSSSCG00000007546	3	736988	737247	51.0725	35.1057	11.4328	2.14516	2.6553	2.27764	0.909752	2.18417	0.460724	intron
ENSSSCG00000007546	3	738150	739290	8.89669	9.05343	4.07914	2.32392	2.492	2.00232	0.586842	1.13341	1.05308	intron
ENSSSCG00000007546	3	732051	732328	1.78404	8.87729	9.3991	10.1362	6.18712	9.14265	5.26348	7.77566	8.65938	intron
ENSSSCG00000007546	3	740244	740454	2.62868	2.22839	2.63834	1.68889	1.8044	1.70823	2.11705	2.62101	3.52947	intron
ENSSSCG00000007546	3	726892	727131	2.95589	3.16436	4.01614	1.83871	1.4969	3.22472	3.61692	3.05786	2.9234	intron
ENSSSCG00000007546	3	731324	731715	3.0902	2.78548	2.06719	2.27431	2.0142	2.4051	2.44238	2.35465	2.28658	CDS
ENSSSCG00000007546	3	733101	733308	8.04566	7.17677	7.64441	16.4926	5.14296	8.7155	12.1919	18.0974	4.44927	intron
ENSSSCG00000007546	3	726092	726525	4.61751	4.66922	4.22972	2.98457	3.2377	2.44033	3.56488	5.48303	5.66484	intron
ENSSSCG00000007546	3	733933	734408	2.57004	2.18202	3.4759	5.32593	3.32583	4.04522	6.47258	7.31698	5.24786	intron
ENSSSCG00000007546	3	737543	737968	3.68418	3.45869	3.28046	1.35918	1.73403	1.83726	2.67498	2.82006	2.23706	intron
ENSSSCG00000007546	3	734761	734981	4.48395	2.1841	5.37439	6.65438	5.02093	6.91427	19.0411	19.6576	10.6954	intron
ENSSSCG00000007546	3	742508	742719	6.59173	4.98083	5.55995	3.51462	2.58381	4.23832	4.79584	5.1054	4.36245	Stop
ENSSSCG00000007546	3	730434	730735	3.78962	8.62819	3.25583	3.18368	3.36769	3.10315	3.28242	3.44064	6.07947	intron
ENSSSCG00000007550	3	762437	763011	7.45143	5.3636	5.55864	5.70206	3.81018	5.70326	8.2096	7.15505	5.96133	intergenic
ENSSSCG00000007551	3	809468	810057	4.12916	4.44531	4.29168	4.12704	4.58878	4.13021	3.16813	4.38503	4.23422	Stop
ENSSSCG00000007554	3	873778	873989	2.63738	2.36023	3.35597	3.02365	2.07268	4.26644	4.05611	4.05383	1.79406	utr_3
ENSSSCG00000007559	3	1147160	1147660	3.26206	3.20035	3.15665	2.95034	2.99461	2.83792	3.82883	3.70183	3.6792	Stop
ENSSSCG00000007560	3	1151999	1152706	22.4332	23.0288	27.8545	27.4713	14.9561	24.0853	14.5326	19.0759	18.7243	intergenic
ENSSSCG00000007563	3	2110311	2110560	10.3486	10.9873	10.2602	13.9469	7.26065	11.9146	10.8208	11.2657	18.6683	Stop
ENSSSCG00000007563	3	2110732	2110937	11.9731	11.0967	16.4896	7.41321	3.41335	6.10083	4.22891	11.7548	31.5156	CDS
ENSSSCG00000007565	3	2173740	2173971	6.67716	7.02507	7.37839	5.10254	1.92622	4.60535	10.3656	11.2828	4.50257	intergenic
ENSSSCG00000007567	3	2285261	2285574	11.019	19.3154	13.2503	10.7097	10.53	50.2709	8.06537	10.0808	45.0633	Stop
ENSSSCG00000007576	3	4263705	4264556	9.93386	11.0549	9.85578	11.9467	4.79979	10.9621	10.8583	13.8843	11.7432	intergenic
ENSSSCG00000007577	3	4289482	4289702	3.42986	5.95496	4.42471	3.42342	2.45816	2.72254	4.33905	5.05809	2.7808	Stop
ENSSSCG00000007580	3	4519436	4519687	23.1575	19.0228	22.9755	22.0645	6.42559	27.1148	77.8384	20.3128	52.1934	utr_3
ENSSSCG00000007580	3	4517328	4517724	6.57416	8.53862	10.6369	14.903	6.93715	13.6879	9.25939	10.5265	14.0035	Stop
ENSSSCG00000007583	3	4636465	4636790	3.75172	3.60606	3.7926	5.35268	3.13809	3.54829	5.04575	5.75511	4.59901	intergenic
ENSSSCG00000007599	3	5454219	5454426	3.6872	3.0912	4.42235	4.97752	3.48675	5.28739	2.60391	4.0086	4.64485	CDS
ENSSSCG00000007599	3	5455832	5456410	7.55262	8.17275	10.1513	10.7015	5.49531	9.13827	6.01224	7.90365	5.79732	CDS
ENSSSCG00000007599	3	5455164	5455471	10.6735	13.9433	13.6447	9.84947	6.4126	8.44433	6.82455	11.761	8.65693	CDS
ENSSSCG00000007599	3	5464942	5465258	12.1597	9.81258	9.44449	10.4946	6.86893	11.9693	10.5587	7.60095	14.7471	Stop
ENSSSCG00000007599	3	5456723	5456959	6.19166	4.46453	6.78429	3.8	6.97351	4.57078	9.36366	4.5625	4.46829	CDS
ENSSSCG00000007600	3	5470598	5470807	19.8557	15.4296	18.3902	11.9078	17.7824	14.2934	22.4122	17.3486	10.3745	intron
ENSSSCG00000007600	3	5470598	5470807	19.8557	15.4296	18.3902	11.9078	17.7824	14.2934	22.4122	17.3486	10.3745	TSS
ENSSSCG00000007602	3	5456723	5456959	6.19166	4.46453	6.78429	3.8	6.97351	4.57078	9.36366	4.5625	4.46829	intron
ENSSSCG00000007602	3	5455164	5455471	10.6735	13.9433	13.6447	9.84947	6.4126	8.44433	6.82455	11.761	8.65693	intron
ENSSSCG00000007602	3	5470598	5470807	19.8557	15.4296	18.3902	11.9078	17.7824	14.2934	22.4122	17.3486	10.3745	intron
ENSSSCG00000007602	3	5472943	5473178	5.72239	7.16152	5.27667	5.72043	2.92887	5.96526	2.51092	5.89727	4.37322	intron
ENSSSCG00000007602	3	5471112	5471984	5.04821	4.82244	4.95687	3.19453	4.88146	4.88066	3.7749	4.57923	4.07443	intron
ENSSSCG00000007602	3	5455832	5456410	7.55262	8.17275	10.1513	10.7015	5.49531	9.13827	6.01224	7.90365	5.79732	intron
ENSSSCG00000007602	3	5464942	5465258	12.1597	9.81258	9.44449	10.4946	6.86893	11.9693	10.5587	7.60095	14.7471	intron
ENSSSCG00000007602	3	5454219	5454426	3.6872	3.0912	4.42235	4.97752	3.48675	5.28739	2.60391	4.0086	4.64485	intron
ENSSSCG00000007606	3	6086930	6087425	3.02532	5.07274	3.92309	6.1874	3.24902	4.67428	4.74741	4.12422	4.88931	Stop
ENSSSCG00000007617	3	6535777	6536062	5.7569	7.13354	9.2342	8.98926	4.12071	8.70383	5.28896	7.20777	6.32648	CDS
ENSSSCG00000007617	3	6534928	6535229	2.79054	2.97231	4.32076	4.94214	2.27884	3.77438	1.53621	2.2636	2.83709	CDS
ENSSSCG00000007617	3	6548466	6548663	5.73691	5.152	3.60573	2.70306	1.94262	3.25378	3.31301	3.86911	3.42252	intron
ENSSSCG00000007618	3	6616289	6616511	7.49596	8.03185	6.95311	5.93548	2.4313	4.9194	7.48351	10.4294	7.35839	intron
ENSSSCG00000007618	3	6622525	6622719	5.16885	5.69304	4.16881	3.94302	2.81431	3.41647	2.63048	4.39563	4.68218	intron
ENSSSCG00000007618	3	6623446	6623635	3.03311	3.26762	2.59016	2.84703	2.24149	2.51428	1.93369	2.75113	3.10166	Stop
ENSSSCG00000007618	3	6589762	6589991	16.0913	21.7176	21.0091	20.8387	23.7099	16.7264	13.456	12.2314	16.1619	intron
ENSSSCG00000007618	3	6581309	6582136	7.29607	8.94257	10.5929	10.7184	5.78517	8.97112	4.45969	6.03462	8.085	CDS
ENSSSCG00000007622	3	6693110	6693412	6.21943	7.63483	6.22941	8.47471	3.92793	6.38794	8.62083	5.44365	7.51464	Stop
ENSSSCG00000007622	3	6688943	6689199	9.04363	4.75571	6.94299	5.50725	8.36819	6.8004	9.41593	8.60561	11.1232	CDS
ENSSSCG00000007637	3	7093442	7093640	9.75356	8.61307	10.4734	10.5419	5.1604	10.8459	12.0622	14.9397	8.71186	CDS
ENSSSCG00000007647	3	7359672	7359865	1.79903	2.30849	1.81186	2.08529	1.17359	2.06072	2.12772	2.74991	1.58292	intergenic
ENSSSCG00000007647	3	7359973	7360210	12.4433	7.64081	8.44269	4.05197	2.74229	6.29536	9.01139	10.8519	5.49676	CDS
ENSSSCG00000007664	3	7811329	7811721	14.3902	11.2378	11.1589	8.95472	4.23716	9.33123	17.2207	20.8898	8.90339	CDS
ENSSSCG00000007671	3	7943516	7943821	2.80589	1.88677	1.92001	1.60433	1.91192	1.93999	1.75786	1.88175	1.73967	CDS
ENSSSCG00000007671	3	7947659	7947960	9.98254	8.25192	8.69921	6.7099	3.59172	8.17872	7.08914	8.70296	6.79012	intron
ENSSSCG00000007671	3	7947060	7947433	3.97802	2.9979	3.35574	2.90928	2.14248	3.13336	3.32275	3.23612	3.20059	CDS
ENSSSCG00000007672	3	8003024	8003690	6.76988	8.77184	9.09266	9.48521	4.4709	9.37776	6.93441	8.52654	8.49874	Stop
ENSSSCG00000007675	3	8116371	8116597	5.09544	3.40611	5.35382	4.39009	2.24588	4.06723	4.26534	5.48662	3.61035	TSS
ENSSSCG00000007681	3	9399966	9400153	11.1622	25.1101	15.0483	11.9857	6.97351	13.1168	17.4369	19.9488	12.1927	CDS
ENSSSCG00000007682	3	9467020	9467240	4.26544	7.50343	6.6914	5.99284	3.75339	6.95494	4.14847	5.9539	4.59901	CDS
ENSSSCG00000007684	3	9547703	9547890	3.47121	4.21219	1.90965	2.05349	1.92564	3.22365	3.03402	4.25914	2.45993	Stop
ENSSSCG00000007692	3	9908085	9908312	1.28098	1.77258	1.69817	3.39845	3.05536	1.99533	1.4361	1.71949	1.82942	Stop
ENSSSCG00000007709	3	10587059	10587524	3.44488	4.27343	4.02516	4.70838	3.64694	4.58437	2.70444	3.70416	4.98164	Stop
ENSSSCG00000007710	3	10600798	10601028	3.1483	2.10609	3.13592	2.74635	1.69091	2.42563	3.26907	3.00356	2.19676	intron
ENSSSCG00000007710	3	10598438	10598645	4.74576	3.67401	4.12502	3.36311	2.42189	4.20609	5.30082	5.34974	2.92418	utr_3
ENSSSCG00000007712	3	10655267	10655516	4.87096	6.08729	4.23361	4.79846	4.00977	4.88067	5.30953	6.63989	5.92359	Stop
ENSSSCG00000007718	3	10778280	10778595	3.43451	2.40219	2.68164	2.48893	3.46811	2.18087	1.76233	2.8444	2.79218	utr_5
ENSSSCG00000007718	3	10777088	10777839	7.6058	8.15267	8.65801	11.7158	7.2047	9.98754	6.93923	10.484	9.72678	utr_3
ENSSSCG00000007723	3	11667741	11668123	2.91919	2.29801	2.29868	2.53974	2.10131	2.6704	2.28394	3.26412	3.15186	utr_3
ENSSSCG00000007723	3	11634990	11635266	14.1365	8.49849	10.4591	5.12712	4.93674	6.8773	18.7025	15.1779	6.44915	CDS
ENSSSCG00000007727	3	14943133	14944418	6.1118	6.94229	7.29793	11.5087	5.72045	8.58755	6.42713	8.12189	8.40878	CDS
ENSSSCG00000007727	3	14916993	14917207	4.20291	4.42311	4.12771	3.11167	2.52677	3.16751	7.72437	6.83478	4.2489	CDS
ENSSSCG00000007735	3	16562421	16562725	7.402	11.2002	10.1475	12.4671	5.23013	14.7062	10.536	17.4734	30.2038	Stop
ENSSSCG00000007736	3	16507460	16507668	1.67227	1.82431	2.72628	2.81003	1.04603	2.13282	3.69028	4.0086	3.17208	Stop
ENSSSCG00000007736	3	16505467	16505748	4.97585	6.24825	3.84989	3.7054	2.47947	4.63121	4.15696	5.33194	5.6418	utr_3
ENSSSCG00000007737	3	16739205	16739367	3.81522	4.02219	4.34433	4.38245	1.7677	6.02733	3.38039	4.6313	5.05357	CDS
ENSSSCG00000007738	3	16890259	16890618	4.05072	3.2357	3.76306	2.5197	2.4054	2.58782	3.64083	3.42111	3.18361	intergenic
ENSSSCG00000007738	3	16894660	16894873	8.22756	6.72138	8.50131	4.68322	3.05762	6.57262	8.39959	14.1729	4.77727	intron
ENSSSCG00000007768	3	17761516	17761767	9.87245	5.80356	8.81541	6.28404	2.898	4.93613	16.5951	10.3781	6.95542	utr_5
ENSSSCG00000007776	3	17952119	17952319	13.8	12.3648	7.45614	7.31399	3.71171	13.7777	8.11609	7.32077	7.90601	intron
ENSSSCG00000007776	3	17953388	17953675	6.84039	5.08207	5.2547	3.99523	2.61867	3.57472	6.02227	7.02734	3.84655	utr_5
ENSSSCG00000007780	3	18059592	18059875	11.8061	25.6501	17.7233	19.2451	10.0419	27.8963	9.17031	14.634	18.5957	CDS
ENSSSCG00000007780	3	18063342	18063887	11.2202	11.1552	13.294	22.458	7.71967	15.4328	9.55912	12.175	11.9253	utr_3
ENSSSCG00000007780	3	18062549	18062995	4.34085	3.51743	3.20572	3.17075	4.21487	3.02499	5.75418	3.85442	3.19435	utr_3
ENSSSCG00000007780	3	18061745	18061954	1.79358	2.08441	2.34978	2.41608	2.68978	2.53419	1.55438	2.87063	3.56512	Stop
ENSSSCG00000007780	3	18056448	18056717	46.5249	37.0944	25.328	15.7993	6.06695	13.8285	113.828	39.3151	12.6205	intron
ENSSSCG00000007782	3	17835961	17836506	4.19774	4.57576	5.90352	5.25346	3.07371	5.76191	7.15879	7.97797	4.40336	CDS
ENSSSCG00000007782	3	17823268	17823471	3.8979	4.26729	3.67933	6.30415	3.20781	4.17332	4.67309	6.17029	6.58176	CDS
ENSSSCG00000007785	3	18227217	18227419	4.29033	6.97502	3.05058	4.57634	2.26639	2.80769	3.15259	3.56748	4.88212	intergenic
ENSSSCG00000007785	3	18223186	18223406	4.40179	6.52209	2.99663	1.7621	1.21119	2.09171	3.71179	3.99392	1.71126	TSS
ENSSSCG00000007785	3	18226366	18226629	8.56776	9.88216	8.0178	7.77295	5.27466	10.1274	4.7218	7.91027	9.85197	CDS
[truncated: 4,271 more rows]
