# Supplementary material for: mRNA N6-methyladenosine methylation of postnatal liver development in pig
Source: PLoS One. 2017 Mar 7;12(3):e0173421. doi: 10.1371/journal.pone.0173421 (PMC5340393; doi:10.1371/journal.pone.0173421)
Supplement: S6 Table — (XLSX) [file pone.0173421.s011.xlsx]

## Sheet: S6 Table
Supplementary table 6: Functional categories of consistently modified genes in porcine liver of the three developmental stages.
Category	Term ID	Term discription	Count	Fold Enrichment	P values (Benjamini corrected)	Genes list
GO-MF	GO:0097159	organic cyclic compound binding	1150	1.15367	2.18027e-09	KLF15, MAP3K3, ZBTB7B, FLAD1, HIPK2, ILK, EP400, PHF12, UTP15, JUNB, GPN1, RAB18, PRPF4, CHTOP, NUFIP2, UBE2K, KLF3, ITPKA, MKRN1, ZNF768, ELF2, FMR1, ZNF747, RALB, ACSM2B, SPOUT1, RHOJ, ABCB8, PKN2, FOXA3, SRRT, MAFK, PRDM4, ARID4B, MEN1, DAZAP1, ZNF764, GCLC, DBR1, TERF2IP, RBM47, NUDT1, FOXP2, CDK17, AGAP3, SFSWAP, AASDH, CHD2, TNK2, DDX21, POLR1D, BMS1, ZNF598, ZNF174, GSPT1, E2F6, E4F1, SRC,…
GO-MF	GO:1901363	heterocyclic compound binding	1141	1.16073	5.10653e-10	KLF15, MAP3K3, ZBTB7B, FLAD1, HIPK2, ILK, EP400, PHF12, UTP15, JUNB, GPN1, RAB18, PRPF4, CHTOP, NUFIP2, UBE2K, KLF3, ITPKA, MKRN1, ZNF768, ELF2, FMR1, ZNF747, RALB, ACSM2B, SPOUT1, RHOJ, ABCB8, PKN2, FOXA3, SRRT, MAFK, PRDM4, ARID4B, MEN1, DAZAP1, ZNF764, GCLC, DBR1, TERF2IP, RBM47, NUDT1, FOXP2, CDK17, AGAP3, SFSWAP, AASDH, CHD2, TNK2, DDX21, POLR1D, BMS1, ZNF598, ZNF174, GSPT1, E2F6, E4F1, SRC,…
GO-BP	GO:0010467	gene expression	1092	1.24653	7.43304e-19	KLF15, ZBTB7B, CAPN15, HIPK2, PPP1R15A, ILK, ATG4D, PHF12, UTP15, SCAND1, JUNB, VPS37C, RNF14, MRPL36, PRPF4, CHTOP, KLF3, ZNF768, ELF2, FMR1, ZNF747, PKN2, FOXA3, SRRT, MAFK, MMP14, PRDM4, ARID4B, IRF2BP1, MEN1, DAZAP1, ZNF764, GCLC, DBR1, TERF2IP, FOXP2, APBB2, BIRC8, TNFRSF1A, SFSWAP, CHD2, DDX21, POLR1D, ZNF174, GSPT1, E2F6, E4F1, SRC, MAP3K10, APBB1, PICK1, RUNX1T1, RPRD1B, PEG3, ERBB2, CEBP…
GO-MF	GO:0043167	ion binding	1091	1.066	0.0333413	KLF15, CELSR3, F8, MAP3K3, ZBTB7B, CAPN15, PLD1, FLAD1, HIPK2, UBOX5, ILK, EP400, PHF12, MMP15, RNF14, GPN1, RAB18, USP20, WDR45, UBE2K, KLF3, ITPKA, L1CAM, MKRN1, ZNF768, RALB, ACSM2B, VWCE, RHOJ, ABCB8, CRELD2, PKN2, CDH7, MMP14, PRDM4, IRF2BP1, DCHS1, ZNF764, GCLC, DBR1, NUDT1, FOXP2, CDK17, MAPKAP1, AGAP3, BIRC8, AASDH, CHD2, TNK2, DDX21, BMS1, ZNF598, AMDHD1, ZNF174, GSPT1, E4F1, SRC, MAP3K1…
GO-BP	GO:0034645	cellular macromolecule biosynthetic process	1045	1.25134	2.65482e-18	KLF15, F8, ZBTB7B, CAPN15, HIPK2, PPP6R3, PPP1R15A, ILK, ATG4D, PHF12, SCAND1, JUNB, RNF14, MRPL36, WDR45, CHTOP, KLF3, ZNF768, ELF2, FMR1, ZNF747, PKN2, FOXA3, SRRT, MAFK, PRDM4, ARID4B, IRF2BP1, MEN1, ZNF764, GCLC, TERF2IP, FOXP2, APBB2, TNFRSF1A, SFSWAP, CHD2, DDX21, POLR1D, NANP, FUOM, ZNF174, GSPT1, E2F6, E4F1, SRC, MAP3K10, APBB1, ATG12, RUNX1T1, RPRD1B, PEG3, ERBB2, CEBPA, STAT5A, SESN2, B…
GO-BP	GO:0016070	RNA metabolic process	951	1.26338	2.37888e-17	KLF15, ZBTB7B, CAPN15, HIPK2, PPP1R15A, ILK, PHF12, UTP15, SCAND1, JUNB, RNF14, CHTOP, PRPF4, KLF3, ZNF768, ELF2, ZNF747, PKN2, FOXA3, SRRT, MAFK, PRDM4, ARID4B, IRF2BP1, MEN1, DAZAP1, ZNF764, GCLC, DBR1, TERF2IP, RBM47, FOXP2, APBB2, TNFRSF1A, SFSWAP, CHD2, DDX21, POLR1D, ZNF174, GSPT1, E2F6, E4F1, SRC, MAP3K10, APBB1, RUNX1T1, RPRD1B, DDX28, PEG3, ERBB2, CEBPA, PWP2, STAT5A, SRRM2, SESN2, RBM26…
GO-BP	GO:0010468	regulation of gene expression	898	1.27228	5.96098e-17	KLF15, ZBTB7B, CAPN15, HIPK2, PPP1R15A, ILK, PHF12, SCAND1, JUNB, RNF14, CHTOP, KLF3, ZNF768, ELF2, FMR1, ZNF747, PKN2, FOXA3, SRRT, MAFK, PRDM4, ARID4B, IRF2BP1, MEN1, DAZAP1, ZNF764, GCLC, TERF2IP, FOXP2, APBB2, BIRC8, TNFRSF1A, SFSWAP, CHD2, DDX21, POLR1D, ZNF174, E2F6, E4F1, SRC, APBB1, MAP3K10, PICK1, RUNX1T1, RPRD1B, PEG3, ERBB2, CEBPA, STAT5A, BASP1, TEAD3, ASXL1, BRD2, MAF1, ELMSAN1, MBD3…
GO-BP	GO:0018130	heterocycle biosynthetic process	864	1.21154	1.38032e-10	KLF15, ZBTB7B, CAPN15, FLAD1, HIPK2, PPP1R15A, ILK, SCAND1, PHF12, JUNB, RNF14, CHTOP, KLF3, ZNF768, ELF2, ZNF747, PKN2, FOXA3, SRRT, MAFK, PRDM4, ARID4B, IRF2BP1, MEN1, ZNF764, GCLC, TERF2IP, FOXP2, APBB2, TNFRSF1A, SFSWAP, CHD2, DDX21, POLR1D, ZNF174, E2F6, E4F1, SRC, APBB1, MAP3K10, RUNX1T1, MAT1A, RPRD1B, PEG3, ERBB2, CEBPA, STAT5A, PAICS, SESN2, BASP1, TEAD3, ASXL1, BRD2, MAF1, ELMSAN1, MBD3…
GO-BP	GO:0019438	aromatic compound biosynthetic process	863	1.20901	2.27354e-10	KLF15, ZBTB7B, CAPN15, FLAD1, HIPK2, PPP1R15A, ILK, SCAND1, PHF12, JUNB, RNF14, CHTOP, KLF3, ZNF768, ELF2, ZNF747, PKN2, FOXA3, SRRT, MAFK, PRDM4, ARID4B, IRF2BP1, MEN1, ZNF764, GCLC, TERF2IP, FOXP2, APBB2, TNFRSF1A, SFSWAP, CHD2, DDX21, POLR1D, ZNF174, E2F6, E4F1, SRC, APBB1, MAP3K10, RUNX1T1, MAT1A, RPRD1B, PEG3, ERBB2, CEBPA, STAT5A, PAICS, SESN2, BASP1, TEAD3, ASXL1, BRD2, MAF1, ELMSAN1, MBD3…
GO-BP	GO:0034654	nucleobase-containing compound biosynthetic process	856	1.2191	4.44398e-11	KLF15, ZBTB7B, CAPN15, FLAD1, HIPK2, PPP1R15A, ILK, SCAND1, PHF12, JUNB, RNF14, CHTOP, KLF3, ZNF768, ELF2, ZNF747, PKN2, FOXA3, SRRT, MAFK, PRDM4, IRF2BP1, MEN1, ARID4B, ZNF764, GCLC, TERF2IP, FOXP2, APBB2, TNFRSF1A, SFSWAP, CHD2, DDX21, POLR1D, ZNF174, E2F6, E4F1, SRC, APBB1, MAP3K10, RUNX1T1, MAT1A, RPRD1B, PEG3, ERBB2, CEBPA, STAT5A, PAICS, SESN2, BASP1, TEAD3, ASXL1, BRD2, ELMSAN1, MAF1, MBD3…
GO-BP	GO:0010556	regulation of macromolecule biosynthetic process	845	1.27889	2.71455e-16	KLF15, ZBTB7B, CAPN15, HIPK2, PPP1R15A, ILK, SCAND1, PHF12, JUNB, RNF14, CHTOP, KLF3, ZNF768, ELF2, ZNF747, FMR1, PKN2, FOXA3, SRRT, MAFK, PRDM4, IRF2BP1, MEN1, ARID4B, ZNF764, GCLC, TERF2IP, FOXP2, APBB2, TNFRSF1A, SFSWAP, CHD2, ZNF174, E4F1, E2F6, SRC, APBB1, MAP3K10, RUNX1T1, RPRD1B, PEG3, ERBB2, CEBPA, KDR, STAT5A, BASP1, TEAD3, ASXL1, BRD2, ELMSAN1, MAF1, MBD3, BTG1, RTF1, ZBTB11, IRF2BPL, W…
GO-BP	GO:0019219	regulation of nucleobase-containing compound metabolic process	830	1.25777	9.11493e-14	KLF15, ZBTB7B, CAPN15, HIPK2, PPP1R15A, ILK, SCAND1, PHF12, JUNB, RNF14, CHTOP, KLF3, ZNF768, ELF2, ZNF747, PKN2, FOXA3, SRRT, MAFK, PRDM4, IRF2BP1, MEN1, ARID4B, DAZAP1, ZNF764, GCLC, TERF2IP, FOXP2, APBB2, TNFRSF1A, SFSWAP, CHD2, ZNF174, E4F1, E2F6, SRC, APBB1, MAP3K10, RUNX1T1, RPRD1B, PEG3, ERBB2, CEBPA, STAT5A, BASP1, TEAD3, ASXL1, BRD2, ELMSAN1, MAF1, MBD3, BTG1, RTF1, ZBTB11, IRF2BPL, WHSC…
GO-BP	GO:2000112	regulation of cellular macromolecule biosynthetic process	820	1.27608	1.67906e-15	KLF15, ZBTB7B, CAPN15, HIPK2, PPP1R15A, ILK, SCAND1, PHF12, JUNB, RNF14, CHTOP, KLF3, ZNF768, ELF2, ZNF747, FMR1, PKN2, FOXA3, SRRT, MAFK, PRDM4, IRF2BP1, MEN1, ARID4B, ZNF764, GCLC, TERF2IP, FOXP2, APBB2, TNFRSF1A, SFSWAP, CHD2, ZNF174, E4F1, E2F6, SRC, APBB1, MAP3K10, RUNX1T1, RPRD1B, PEG3, ERBB2, CEBPA, STAT5A, BASP1, TEAD3, ASXL1, BRD2, ELMSAN1, MAF1, MBD3, BTG1, RTF1, ZBTB11, IRF2BPL, WHSC1L…
GO-BP	GO:0009893	positive regulation of metabolic process	818	1.32192	6.29135e-19	KLF15, MAP3K3, ZBTB7B, HIPK2, PPP1R15A, ILK, MMP15, JUNB, RNF14, ABHD6, CHTOP, UBE2K, ELF2, LTBR, RALB, FOXA3, MMP14, MAFK, MEN1, ARID4B, DAZAP1, GCLC, TERF2IP, AGAP3, TNFRSF1A, TNK2, DDX21, POLR1D, SRC, APBB1, MAP3K10, SMPD1, PICK1, CLPX, NTHL1, GPRC5B, RPRD1B, OAZ2, ERBB2, CEBPA, DBNL, KDR, STAT5A, TEAD3, NRP1, ASXL1, CXCR4, GADD45G, RANBP1, RTF1, IRF2BPL, CDC37, EIF5AL1, HERC2, FOS, MAP3K11, T…
GO-BP	GO:0032774	RNA biosynthetic process	792	1.24639	4.77285e-12	KLF15, ZBTB7B, CAPN15, HIPK2, PPP1R15A, ILK, SCAND1, PHF12, JUNB, RNF14, CHTOP, KLF3, ZNF768, ELF2, ZNF747, PKN2, FOXA3, SRRT, MAFK, PRDM4, IRF2BP1, MEN1, ARID4B, ZNF764, GCLC, TERF2IP, FOXP2, APBB2, TNFRSF1A, SFSWAP, CHD2, DDX21, POLR1D, ZNF174, E4F1, E2F6, SRC, APBB1, MAP3K10, RUNX1T1, RPRD1B, PEG3, ERBB2, CEBPA, STAT5A, SESN2, BASP1, TEAD3, ASXL1, BRD2, ELMSAN1, MAF1, MBD3, BTG1, RTF1, IRF2BPL…
GO-MF	GO:0003676	nucleic acid binding	789	1.18228	4.03726e-07	KLF15, ZBTB7B, UTP15, PHF12, EP400, JUNB, CHTOP, PRPF4, NUFIP2, KLF3, MKRN1, ZNF768, ELF2, ZNF747, FMR1, SPOUT1, PKN2, FOXA3, SRRT, MAFK, PRDM4, MEN1, ARID4B, DAZAP1, ZNF764, TERF2IP, DBR1, RBM47, FOXP2, NUDT1, SFSWAP, CHD2, DDX21, POLR1D, BMS1, ZNF598, ZNF174, GSPT1, E4F1, E2F6, ZC3H4, NTHL1, RUNX1T1, DDX28, PEG3, CEBPA, PWP2, UBFD1, STAT5A, TST, SRRM2, RBM26, PDAP1, BASP1, TEAD3, DHX8, PTCD1, A…
GO-BP	GO:0097659	nucleic acid-templated transcription	783	1.27634	1.00201e-14	KLF15, ZBTB7B, CAPN15, HIPK2, PPP1R15A, ILK, SCAND1, PHF12, JUNB, RNF14, CHTOP, KLF3, ZNF768, ELF2, ZNF747, PKN2, FOXA3, SRRT, MAFK, PRDM4, IRF2BP1, MEN1, ARID4B, ZNF764, GCLC, TERF2IP, FOXP2, APBB2, TNFRSF1A, SFSWAP, CHD2, DDX21, POLR1D, ZNF174, E4F1, E2F6, SRC, APBB1, MAP3K10, RUNX1T1, RPRD1B, PEG3, ERBB2, CEBPA, STAT5A, SESN2, BASP1, TEAD3, ASXL1, BRD2, ELMSAN1, MAF1, MBD3, BTG1, RTF1, IRF2BPL…
GO-BP	GO:0051252	regulation of RNA metabolic process	782	1.28904	1.14362e-15	KLF15, ZBTB7B, CAPN15, HIPK2, PPP1R15A, ILK, SCAND1, PHF12, JUNB, RNF14, CHTOP, KLF3, ZNF768, ELF2, ZNF747, PKN2, FOXA3, SRRT, MAFK, PRDM4, IRF2BP1, MEN1, ARID4B, DAZAP1, ZNF764, GCLC, TERF2IP, FOXP2, APBB2, TNFRSF1A, SFSWAP, CHD2, ZNF174, E4F1, E2F6, SRC, APBB1, MAP3K10, RUNX1T1, RPRD1B, PEG3, ERBB2, CEBPA, STAT5A, BASP1, TEAD3, ASXL1, BRD2, ELMSAN1, MAF1, MBD3, BTG1, RTF1, IRF2BPL, ZBTB11, WHSC…
GO-BP	GO:0006351	transcription, DNA-templated	758	1.28544	7.65331e-15	RAD54L2, KLF15, RARA, DDX3X, CHD7, ZBTB7B, GATA6, HIPK2, ZNF703, ATF5, SETD1A, PPP1R15A, ILK, PHF12, JUNB, RNF14, TFE3, EDNRB, IRAK1, ABLIM1, CHTOP, PQBP1, MBD1, KLF3, SMAD4, EED, NR3C1, ZBTB12, TRIM26, PELP1, ZNF768, ELF2, MLLT1, SERPINE1, SMARCAL1, KDM5B, FOXA3, PKN2, SERPINF2, SRRT, MAFK, PRDM4, ARID4B, IRF2BP1, MEN1, NCOR2, ONECUT1, ZNF764, KLF6, GCLC, ONECUT2, HTRA1, TERF2IP, PRKCH, FOXP2, L…
GO-BP	GO:2001141	regulation of RNA biosynthetic process	752	1.27491	1.44551e-13	RAD54L2, KLF15, RARA, DDX3X, CHD7, ZBTB7B, GATA6, CAPN15, HIPK2, ZNF703, ATF5, SETD1A, PPP1R15A, ILK, PHF12, SCAND1, JUNB, RNF14, TFE3, EDNRB, IRAK1, ABLIM1, CHTOP, PQBP1, MBD1, KLF3, SMAD4, EED, NR3C1, ZBTB12, TRIM26, PELP1, ZNF768, ELF2, MLLT1, ZNF747, SERPINE1, SMARCAL1, KDM5B, FOXA3, PKN2, SERPINF2, SRRT, MAFK, PRDM4, ARID4B, IRF2BP1, MEN1, NCOR2, ONECUT1, ZNF764, KLF6, GCLC, ONECUT2, HTRA1, …
GO-BP	GO:1903506	regulation of nucleic acid-templated transcription	749	1.27666	1.5532e-13	RAD54L2, KLF15, RARA, DDX3X, CHD7, ZBTB7B, GATA6, CAPN15, HIPK2, ZNF703, ATF5, SETD1A, PPP1R15A, ILK, PHF12, SCAND1, JUNB, RNF14, TFE3, EDNRB, IRAK1, ABLIM1, CHTOP, PQBP1, MBD1, KLF3, SMAD4, EED, NR3C1, ZBTB12, TRIM26, PELP1, ZNF768, ELF2, MLLT1, ZNF747, SERPINE1, SMARCAL1, KDM5B, FOXA3, PKN2, SERPINF2, SRRT, MAFK, PRDM4, ARID4B, IRF2BP1, MEN1, NCOR2, ONECUT1, ZNF764, KLF6, GCLC, ONECUT2, HTRA1, …
GO-BP	GO:0006355	regulation of transcription, DNA-templated	745	1.27709	1.49769e-13	RAD54L2, KLF15, RARA, DDX3X, CHD7, ZBTB7B, GATA6, CAPN15, HIPK2, ZNF703, ATF5, SETD1A, PPP1R15A, ILK, PHF12, SCAND1, JUNB, RNF14, TFE3, EDNRB, IRAK1, ABLIM1, CHTOP, PQBP1, MBD1, KLF3, SMAD4, EED, NR3C1, ZBTB12, TRIM26, PELP1, ZNF768, ELF2, MLLT1, ZNF747, SERPINE1, SMARCAL1, KDM5B, FOXA3, PKN2, SERPINF2, SRRT, MAFK, PRDM4, ARID4B, IRF2BP1, MEN1, NCOR2, ONECUT1, ZNF764, KLF6, GCLC, ONECUT2, HTRA1, …
GO-BP	GO:0031325	positive regulation of cellular metabolic process	679	1.34769	2.40492e-17	RAD54L2, KLF15, RARA, DDX3X, MAP3K3, ZBTB7B, GATA6, HIPK2, ATF5, PHKG2, PPP1R15A, ILK, JUNB, GAREM1, RNF14, TFE3, EDNRB, IRAK1, ABLIM1, CHTOP, UBE2K, SMAD4, EED, NR3C1, DUSP7, TRIM26, PELP1, PRKCE, ELF2, LTBR, SERPINE1, RALB, SPRY2, HPX, FOXA3, SERPINF2, PLIN5, MAFK, TERF2, FGR, MMP14, ARID4B, MEN1, RBM22, DAZAP1, ONECUT1, BCAR3, KLF6, GCLC, ONECUT2, PYM1, TERF2IP, PRKCH, LGR4, TNFRSF11A, TNFRSF1…
GO-BP	GO:0010604	positive regulation of macromolecule metabolic process	666	1.37833	4.18399e-19	RAD54L2, KLF15, RARA, DDX3X, MAP3K3, ZBTB7B, GATA6, HIPK2, ATF5, PHKG2, PPP1R15A, ILK, JUNB, GAREM1, RILP, RNF14, TFE3, EDNRB, IRAK1, ABLIM1, CHTOP, UBE2K, SMAD4, EED, NR3C1, DUSP7, TRIM26, PELP1, PRKCE, ELF2, LTBR, SERPINE1, RALB, KDM5B, SPRY2, HPX, FOXA3, SERPINF2, MAFK, TERF2, MMP14, ARID4B, MEN1, RBM22, DAZAP1, ONECUT1, BCAR3, KLF6, GCLC, ONECUT2, PYM1, TERF2IP, PRKCH, LGR4, TNFRSF11A, TNFRSF…
GO-BP	GO:0023051	regulation of signaling	642	1.29045	4.13525e-12	RARA, DDX3X, MAP3K3, CHD7, GATA6, HIPK2, ZNF703, PPP1R15A, ILK, ANKRD10, GAREM1, RNF14, USP20, IRAK1, FAM109A, ABHD6, ITGAL, UBE2K, SMAD4, ITPKA, L1CAM, NR3C1, KIAA0922, DUSP7, BAIAP2L1, PRKCE, LTBR, SERPINE1, ARHGAP5, VWCE, AKT1S1, KDM5B, RHOJ, SPRY2, HPX, SERPINF2, PLIN5, FGR, MMP14, MEN1, ONECUT1, PPP1CC, GCLC, ONECUT2, UACA, HTRA1, TERF2IP, PRKCH, LGR4, TNFRSF11A, DEDD2, MAPKAP1, RGS12, BIRC8…
GO-BP	GO:0010033	response to organic substance	633	1.2918	4.97313e-12	KLF15, RARA, SEL1L, GATA6, HIPK2, ZNF703, PPP1R15A, ILK, MMP15, JUNB, GAREM1, EDNRB, IRAK1, MBD1, UBE2K, KLF3, SMAD4, NR3C1, DUSP7, TRIM26, PELP1, LIFR, BAIAP2L1, PRKCE, LTBR, RALA, JAGN1, SERPINE1, RALB, AKT1S1, KDM5B, SPRY2, HPX, HLA-DQB1, SERPINF2, UROD, SRRT, MMP14, PRDM4, MEN1, NCOR2, ONECUT1, PPP1CC, KLF6, GCLC, ONECUT2, HTRA1, TNFRSF11A, MAPKAP1, TNFRSF1A, MAP3K1, INSR, DDX21, STX4, GLG1, …
GO-BP	GO:0006796	phosphate-containing compound metabolic process	617	1.2174	3.50559e-07	RARA, CELSR3, MAP3K3, GATA6, PLD1, FLAD1, HIPK2, PHKG2, PPP6R3, MOCS1, SNRK, PPP1R15A, ILK, GAREM1, EDNRB, PLPP5, SIK3, IRAK1, ABHD6, MTMR1, UBE2K, SMAD4, ITPKA, DUSP7, PRKCE, DGAT1, LTBR, UQCC3, MLLT1, RALB, AKT1S1, SPRY2, HPX, SAMD8, PKN2, SERPINF2, FGR, WDR81, MEN1, PPP1CC, BCAR3, TERF2IP, PRKCH, NUDT1, CDK17, TNFRSF11A, TNFRSF1A, MAP3K1, TNK2, INSR, NANP, AIDA, RPIA, SMAD3, FGFR1, SRC, MAP3K1…
GO-BP	GO:0009892	negative regulation of metabolic process	612	1.35475	5.51133e-16	KLF15, RARA, DDX3X, GATA6, HIPK2, ZNF703, ATF5, PPP1R15A, ILK, PHF12, JUNB, DNAJC1, RILP, EDNRB, IRAK1, CRIM1, MBD1, SMAD4, EED, DUSP7, PRKCE, ELF2, MLLT1, FMR1, SERPINE1, AKT1S1, KDM5B, SPRY2, SERPINF2, SRRT, PLIN5, TERF2, WDR81, ARID4B, MEN1, NCOR2, GCLC, TERF2IP, FOXP2, LGR4, DEDD2, BIRC8, SFSWAP, TNK2, INSR, HIC1, POLR1D, SIAH2, AIDA, GLG1, ZNF174, SMAD3, E2F6, E4F1, FGFR1, SRC, APBB1, MAP3K1…
GO-BP	GO:0070887	cellular response to chemical stimulus	597	1.28234	1.10294e-10	KLF15, RARA, DDX3X, GATA6, HIPK2, ZNF703, PPP1R15A, ILK, JUNB, GAREM1, EDNRB, IRAK1, UBE2K, KLF3, SMAD4, NR3C1, DUSP7, TRIM26, PELP1, LIFR, BAIAP2L1, PRKCE, LTBR, RALA, JAGN1, SERPINE1, ACSM2B, RALB, AKT1S1, KDM5B, SPRY2, HPX, HLA-DQB1, UROD, SRRT, PRDM4, MEN1, RBM22, NAT1, NCOR2, ONECUT1, PPP1CC, KLF6, GCLC, ONECUT2, HTRA1, TNFRSF11A, MAPKAP1, TNFRSF1A, MAP3K1, INSR, STX4, GLG1, SMAD3, ERO1A, FG…
GO-BP	GO:0035556	intracellular signal transduction	591	1.30778	4.59022e-12	DDX3X, MAP3K3, PLD1, HIPK2, LCP1, SNRK, PPP1R15A, ILK, GAREM1, EDNRB, RAB18, IRAK1, UBE2K, ITGAL, SMAD4, L1CAM, DUSP7, PRKCE, LTBR, RALA, RALB, TANK, ARHGAP5, AKT1S1, RHOJ, SPRY2, HPX, PKN2, SERPINF2, FGR, MEN1, DCHS1, PPP1CC, BCAR3, UACA, TERF2IP, PRKCH, TNFRSF11A, DEDD2, MAPKAP1, RGS12, AGAP3, APBB2, TNFRSF1A, RALGAPB, MAP3K1, TNK2, INSR, HIC1, SIAH2, AIDA, SMAD3, WSB2, FGFR1, ERO1A, SRC, CTD-2…
GO-BP	GO:0051246	regulation of protein metabolic process	582	1.34948	7.94431e-15	KLF15, RARA, CELSR3, DDX3X, MAP3K3, HIPK2, PPP6R3, PPP1R15A, ILK, GAREM1, DNAJC1, RILP, RNF14, EDNRB, IRAK1, CRIM1, CHTOP, UBE2K, SMAD4, EED, DUSP7, PRKCE, LTBR, MLLT1, FMR1, RALB, SERPINE1, AKT1S1, SPRY2, HPX, SERPINF2, FGR, MMP14, WDR81, MEN1, DDX6, GCLC, BCAR3, PYM1, TERF2IP, TNFRSF11A, BIRC8, TNFRSF1A, MAP3K1, TNK2, INSR, SIAH2, AIDA, GLG1, SMAD3, FGFR1, FEM1B, SRC, APBB1, MAP3K10, SMPD1, CLP…
GO-BP	GO:0009966	regulation of signal transduction	581	1.33941	8.73746e-14	DDX3X, MAP3K3, GATA6, ZNF703, HIPK2, PPP1R15A, ILK, ANKRD10, GAREM1, RNF14, USP20, IRAK1, ABHD6, UBE2K, ITGAL, SMAD4, L1CAM, NR3C1, KIAA0922, DUSP7, PRKCE, BAIAP2L1, LTBR, SERPINE1, ARHGAP5, VWCE, AKT1S1, RHOJ, SPRY2, HPX, SERPINF2, PLIN5, FGR, MMP14, MEN1, ONECUT1, PPP1CC, GCLC, ONECUT2, UACA, HTRA1, TERF2IP, PRKCH, LGR4, TNFRSF11A, DEDD2, MAPKAP1, RGS12, BIRC8, TNFRSF1A, RALGAPB, MAP3K1, INSR, …
GO-BP	GO:0065009	regulation of molecular function	581	1.23692	1.08928e-07	RARA, DDX3X, MAP3K3, AGFG2, HIPK2, PPP6R3, EVI5, PPP1R15A, DENND5A, ILK, MMP15, DNAJC1, CCM2L, EDNRB, IRAK1, CRIM1, CHTOP, SMAD4, DUSP7, TRIM26, PRKCE, MLLT1, RALB, SERPINE1, ARHGAP5, AKT1S1, SPRY2, CPN2, SERPINF2, PLIN5, TERF2, FGR, MMP14, WDR81, MEN1, BCAR3, TERF2IP, PRKCH, TNFRSF11A, RGS12, AGAP3, BIRC8, RALGAPB, MAP3K1, TNK2, INSR, STX4, SIAH2, AFDN, AIDA, SMAD3, FGFR1, FEM1B, SRC, CTD-2207O2…
GO-BP	GO:0010605	negative regulation of macromolecule metabolic process	563	1.38447	2.6277e-16	RARA, KLF15, DDX3X, GATA6, ZNF703, ATF5, HIPK2, PPP1R15A, ILK, PHF12, JUNB, DNAJC1, RILP, EDNRB, IRAK1, CRIM1, MBD1, SMAD4, EED, DUSP7, PRKCE, ELF2, MLLT1, FMR1, SERPINE1, AKT1S1, KDM5B, SPRY2, SERPINF2, SRRT, TERF2, WDR81, ARID4B, MEN1, NCOR2, GCLC, TERF2IP, FOXP2, LGR4, DEDD2, BIRC8, SFSWAP, HIC1, INSR, POLR1D, SIAH2, AIDA, GLG1, ZNF174, SMAD3, E2F6, E4F1, FGFR1, SRC, APBB1, MAP3K10, SMPD1, ZNF…
GO-BP	GO:0007166	cell surface receptor signaling pathway	548	1.19982	1.9924e-05	CELSR3, SEL1L, DDX3X, GATA6, ZNF703, HIPK2, PPP1R15A, ILK, ANKRD10, JUNB, GAREM1, EDNRB, IRAK1, CRIM1, UBE2K, ITGAL, SMAD4, L1CAM, KIAA0922, DUSP7, TRIM26, LIFR, PRKCE, BAIAP2L1, LTBR, RALA, JAGN1, RALB, SERPINE1, AKT1S1, SPRY2, HPX, HLA-DQB1, FGR, MMP14, PRDM4, MEN1, NCOR2, PPP1CC, ONECUT1, GCLC, ONECUT2, HTRA1, PRKCH, LGR4, TNFRSF11A, DEDD2, MAPKAP1, BIRC8, TNFRSF1A, MAP3K1, TNK2, HIC1, INSR, S…
GO-BP	GO:0032268	regulation of cellular protein metabolic process	545	1.35182	1.21014e-13	RARA, KLF15, CELSR3, DDX3X, MAP3K3, HIPK2, PPP6R3, PPP1R15A, ILK, DNAJC1, GAREM1, RNF14, EDNRB, IRAK1, CRIM1, CHTOP, UBE2K, SMAD4, EED, DUSP7, PRKCE, LTBR, MLLT1, FMR1, RALB, SERPINE1, AKT1S1, SPRY2, HPX, SERPINF2, FGR, MMP14, WDR81, MEN1, DDX6, GCLC, BCAR3, PYM1, TERF2IP, TNFRSF11A, BIRC8, TNFRSF1A, MAP3K1, TNK2, INSR, SIAH2, AIDA, GLG1, SMAD3, FGFR1, FEM1B, SRC, MAP3K10, SMPD1, CLPX, BIRC2, SPR…
GO-BP	GO:0031324	negative regulation of cellular metabolic process	537	1.34981	3.04423e-13	RARA, KLF15, DDX3X, GATA6, ZNF703, ATF5, HIPK2, PPP1R15A, ILK, PHF12, JUNB, DNAJC1, EDNRB, IRAK1, CRIM1, MBD1, SMAD4, EED, DUSP7, PRKCE, ELF2, MLLT1, FMR1, SERPINE1, AKT1S1, KDM5B, SPRY2, SERPINF2, PLIN5, TERF2, WDR81, MEN1, NCOR2, GCLC, TERF2IP, FOXP2, LGR4, DEDD2, BIRC8, SFSWAP, HIC1, INSR, SIAH2, AIDA, GLG1, ZNF174, SMAD3, E2F6, E4F1, FGFR1, SRC, MAP3K10, SMPD1, ZNF282, BIRC2, SPRED1, INSIG1, …
GO-BP	GO:0043933	macromolecular complex subunit organization	533	1.2518	1.10549e-07	F8, DDX3X, CHD7, COL5A1, SETD1A, LCP1, PPP6R3, ILK, EP400, MRPL36, IRAK1, CHTOP, MBD1, UBE2K, SMAD4, EED, NR3C1, PRKCE, BAIAP2L1, DGAT1, UQCC3, RALB, KDM5B, DHRS4, SERPINF2, FOXA3, PRDM4, ARID4B, MEN1, RBM22, NCOR2, DDX6, PYM1, BIRC8, TNFRSF1A, MAP3K1, SFSWAP, CHD2, INSR, STX4, BMS1, SMAD3, PEX11B, GSPT1, SRC, APBB1, ARPC5L, PICK1, SLC9A3R2, BIRC2, JADE3, INSIG1, DDX28, DBNL, SETD3, PWP2, CARD10,…
GO-BP	GO:1902589	single-organism organelle organization	521	1.2179	6.70523e-06	CELSR3, F8, ATF5, SETD1A, LCP1, PPP6R3, TMED9, EHD2, FBXL7, ATG4D, EP400, RILP, MRPL36, WDR45, ABLIM1, CHTOP, MBD1, EED, ITPKA, SMAD4, PRKCE, BAIAP2L1, UQCC3, RALA, KDM5B, RHOJ, SPRY2, SERPINF2, TERF2, PRDM4, WDR81, ARID4B, MEN1, ONECUT1, ONECUT2, TERF2IP, TACC1, ATG9A, BIRC8, MAP3K1, INSR, STX4, SMAD3, CEP164, E4F1, SRC, CTD-2207O23.3, APBB1, ATG12, ARPC5L, PICK1, BIRC2, JADE3, NTHL1, INSIG1, FN…
GO-BP	GO:0033036	macromolecule localization	517	1.15295	0.00266903	SEL1L, DDX3X, OSBPL1A, LCP1, TMED9, EHD2, PPP1R15A, ATG4D, VPS37C, DNAJC1, RILP, DSCR3, RAB18, WDR45, SLC27A2, CHTOP, ITGAL, SMAD4, NPC1L1, PRKCE, DGAT1, JAGN1, FMR1, SLC15A4, RALB, KDM5B, GAS8, PLIN5, FGR, TERF2, RBM22, TERF2IP, LGR4, TNFRSF11A, AGAP3, MON1A, ATG9A, TNFRSF1A, RALGAPB, STX4, SMAD3, UNC93B1, SRC, APBB1, PICK1, CDK16, RNF19B, OAZ2, ERBB2, HSPH1, RUFY1, IPO9, ABCA3, STAT5A, WNK4, TS…
GO-BP	GO:0044085	cellular component biogenesis	513	1.1556	0.00234094	CELSR3, F8, DDX3X, CHD7, PLD1, ZNF703, NOB1, LCP1, PPP6R3, EVI5, ATG4D, ILK, UTP15, NOM1, VPS37C, MRPL36, WDR45, IRAK1, ABLIM1, UBE2K, SMAD4, PRKCE, BAIAP2L1, DGAT1, UQCC3, RALA, RALB, DHRS4, CLDN12, SERPINF2, PKN2, SAMD8, CDH7, MMP14, RBM22, ONECUT1, DDX6, ONECUT2, PRKCH, ATG9A, BIRC8, TNFRSF1A, MAP3K1, SFSWAP, DDX21, INSR, BMS1, AFDN, STX4, SMAD3, PEX11B, CEP164, SRC, ATG12, ARPC5L, PICK1, SLC9…
GO-BP	GO:0071310	cellular response to organic substance	512	1.33614	9.8701e-12	RARA, KLF15, GATA6, ZNF703, HIPK2, PPP1R15A, ILK, JUNB, GAREM1, EDNRB, IRAK1, KLF3, UBE2K, SMAD4, NR3C1, DUSP7, TRIM26, PELP1, LIFR, PRKCE, BAIAP2L1, LTBR, RALA, JAGN1, RALB, SERPINE1, AKT1S1, KDM5B, HPX, SPRY2, HLA-DQB1, SRRT, PRDM4, MEN1, NCOR2, PPP1CC, ONECUT1, KLF6, ONECUT2, HTRA1, TNFRSF11A, MAPKAP1, TNFRSF1A, MAP3K1, INSR, STX4, GLG1, SMAD3, FGFR1, ERO1A, SRC, CTD-2207O23.3, BIRC2, SPRED1, …
GO-MF	GO:0036094	small molecule binding	507	1.15047	0.0037267	RAD54L2, RARA, DDX3X, MAP3K3, CHD7, OSBPL1A, FLAD1, SETD1A, PHKG2, HIPK2, MOCS1, EHD2, SNRK, ILK, EP400, ABCC1, GPN1, RAB18, SIK3, IRAK1, SLC27A2, CHTOP, MBD1, UBE2K, TUBA4A, ITPKA, L1CAM, TUBA8, PRKCE, RALA, ACSM2B, RALB, SMARCAL1, SCAF8, ARHGAP5, RHOJ, ABCB8, PKN2, SRRT, FGR, RBM22, DAZAP1, DDX6, GCLC, PRKCH, RBM47, CDK17, MARS, FPGT, AGAP3, AASDH, MAP3K1, CHD2, TNK2, DDX21, INSR, BMS1, NAXD, G…
GO-BP	GO:0051128	regulation of cellular component organization	505	1.30935	3.54323e-10	DDX3X, PLD1, COL5A1, ZNF703, ATF5, LCP1, TMED9, EHD2, EVI5, ILK, TENM3, CRIM1, CHTOP, PQBP1, EED, ITPKA, SMAD4, L1CAM, PRKCE, BAIAP2L1, SCARF1, RALA, RALB, SERPINE1, RHOJ, SPRY2, SERPINF2, FGR, MMP14, TERF2, PRDM4, HTRA1, TERF2IP, PRKCH, APBB2, MAP3K1, TNK2, INSR, STX4, NEU1, SMAD3, FGFR1, SRC, CTD-2207O23.3, APBB1, ARPC5L, PICK1, BIRC2, NTHL1, INSIG1, GPRC5B, FNBP1L, ERBB2, RUFY1, EXOSC4, KDR, L…
GO-BP	GO:0051649	establishment of localization in cell	492	1.13685	0.0118505	F8, SEL1L, CHD7, LCP1, TMED9, PPP6R3, EHD2, EVI5, DENND5A, ATG4D, VPS37C, DNAJC1, RILP, FAM109A, CHTOP, TUBA4A, SMAD4, PRKCE, RALA, JAGN1, RALB, SERPINE1, KDM5B, SPRY2, SERPINF2, FGR, WDR81, RBM22, LGR4, AGAP3, MON1A, STX4, SMAD3, UNC93B1, ERO1A, SRC, APBB1, PICK1, CDK16, INSIG1, RNF19B, FNBP1L, OAZ2, ERBB2, IPO9, TST, DTNBP1, TLR8, SEC22C, LMNA, SCAMP3, RANBP1, NUDT4, PIK3C2A, STX10, CHIC2, SRP6…
GO-BP	GO:0033554	cellular response to stress	481	1.41223	2.78177e-15	SEL1L, DDX3X, MAP3K3, GATA6, HIPK2, PPP1R15A, ATG4D, WDR45, IRAK1, UBE2K, DUSP7, PRKCE, SCARF1, LTBR, RALB, SMARCAL1, AKT1S1, SERPINF2, FOXA3, TERF2, MEN1, KLF6, TERF2IP, NUDT1, TNFRSF11A, ATG9A, TNFRSF1A, MAP3K1, CHD2, HIC1, AIDA, CEP164, ERO1A, FEM1B, SRC, APBB1, MAP3K10, ATG12, PICK1, SPRED1, NTHL1, INSIG1, HSPH1, DBNL, KDR, DTNBP1, AMFR, LMNA, GADD45G, DNAJB9, PSMD1, DYRK1A, CUL4A, USP47, CDC…
GO-BP	GO:0050790	regulation of catalytic activity	478	1.22664	1.02431e-05	DDX3X, MAP3K3, AGFG2, PPP6R3, EVI5, PPP1R15A, DENND5A, ILK, MMP15, DNAJC1, EDNRB, IRAK1, CRIM1, CHTOP, DUSP7, PRKCE, MLLT1, RALB, SERPINE1, ARHGAP5, AKT1S1, CPN2, SPRY2, SERPINF2, PLIN5, MMP14, FGR, TERF2, WDR81, MEN1, BCAR3, TNFRSF11A, RGS12, AGAP3, BIRC8, RALGAPB, MAP3K1, TNK2, INSR, SIAH2, AFDN, STX4, AIDA, SMAD3, FGFR1, FEM1B, SRC, CTD-2207O23.3, MAP3K10, SMPD1, CLPX, BIRC2, SPRED1, GPRC5B, F…
GO-BP	GO:0016310	phosphorylation	472	1.31635	8.99793e-10	RARA, CELSR3, MAP3K3, PHKG2, HIPK2, SNRK, PPP1R15A, ILK, GAREM1, EDNRB, SIK3, IRAK1, UBE2K, ITPKA, SMAD4, DUSP7, PRKCE, LTBR, UQCC3, MLLT1, RALB, AKT1S1, HPX, SPRY2, SERPINF2, PKN2, FGR, MEN1, BCAR3, TERF2IP, PRKCH, CDK17, TNFRSF11A, TNFRSF1A, MAP3K1, TNK2, INSR, AIDA, SMAD3, FGFR1, SRC, MAP3K10, SMPD1, PICK1, CDK16, SPRED1, GPRC5B, RPS6KL1, ERG, CCNY, ERBB2, HSPH1, CEBPA, DBNL, ERBB3, CARD10, KD…
GO-MF	GO:0003677	DNA binding	469	1.12444	0.0344542	RAD54L2, RARA, KLF15, DDX3X, CHD7, ZBTB7B, GATA6, ATF5, PHF12, EP400, JUNB, DNAJC1, TFE3, CHTOP, PQBP1, MBD1, KLF3, SMAD4, NR3C1, ZBTB12, TRIM26, ZNF768, ELF2, MLLT1, KDM5B, FOXA3, SRRT, TERF2, MAFK, PRDM4, MEN1, ARID4B, NCOR2, ONECUT1, ZNF764, KLF6, ONECUT2, TERF2IP, FOXP2, DEDD2, MBD6, CHD2, HIC1, ZNF212, POLR1D, ZNF398, ZNF174, SMAD3, E4F1, E2F6, ZNF276, ZNF282, NTHL1, RUNX1T1, ETS2, FBXL19, E…
GO-MF	GO:0000166	nucleotide binding	465	1.18423	0.000611802	RAD54L2, DDX3X, CHD7, MAP3K3, FLAD1, SETD1A, PHKG2, HIPK2, MOCS1, SNRK, EHD2, ILK, EP400, ABCC1, GPN1, RAB18, SIK3, IRAK1, SLC27A2, CHTOP, MBD1, UBE2K, TUBA4A, ITPKA, TUBA8, PRKCE, RALA, ACSM2B, RALB, SMARCAL1, SCAF8, ARHGAP5, RHOJ, ABCB8, PKN2, SRRT, FGR, RBM22, DAZAP1, DDX6, GCLC, PRKCH, RBM47, CDK17, MARS, FPGT, AGAP3, MAP3K1, AASDH, CHD2, TNK2, DDX21, INSR, BMS1, NAXD, GSPT1, FGFR1, SRC, TMEM…
GO-MF	GO:1901265	nucleoside phosphate binding	465	1.18372	0.000619905	RAD54L2, DDX3X, CHD7, MAP3K3, FLAD1, SETD1A, PHKG2, HIPK2, MOCS1, SNRK, EHD2, ILK, EP400, ABCC1, GPN1, RAB18, SIK3, IRAK1, SLC27A2, CHTOP, MBD1, UBE2K, TUBA4A, ITPKA, TUBA8, PRKCE, RALA, ACSM2B, RALB, SMARCAL1, SCAF8, ARHGAP5, RHOJ, ABCB8, PKN2, SRRT, FGR, RBM22, DAZAP1, DDX6, GCLC, PRKCH, RBM47, CDK17, MARS, FPGT, AGAP3, MAP3K1, AASDH, CHD2, TNK2, DDX21, INSR, BMS1, NAXD, GSPT1, FGFR1, SRC, TMEM…
GO-BP	GO:0022607	cellular component assembly	460	1.12704	0.0289878	CELSR3, F8, DDX3X, PLD1, ZNF703, LCP1, PPP6R3, EVI5, ATG4D, ILK, VPS37C, WDR45, IRAK1, ABLIM1, UBE2K, SMAD4, PRKCE, BAIAP2L1, DGAT1, UQCC3, RALA, RALB, DHRS4, CLDN12, SERPINF2, PKN2, CDH7, MMP14, RBM22, ONECUT1, DDX6, ONECUT2, PRKCH, ATG9A, TNFRSF1A, BIRC8, MAP3K1, SFSWAP, INSR, AFDN, BMS1, STX4, PEX11B, SMAD3, CEP164, SRC, ATG12, ARPC5L, PICK1, SLC9A3R2, BIRC2, INSIG1, FNBP1L, DDX28, DBNL, PWP2,…
GO-BP	GO:0008104	protein localization	459	1.17338	0.00154002	SEL1L, DDX3X, LCP1, TMED9, EHD2, PPP1R15A, ATG4D, VPS37C, DNAJC1, RILP, DSCR3, RAB18, WDR45, ITGAL, SMAD4, PRKCE, JAGN1, SLC15A4, RALB, GAS8, FGR, TERF2, RBM22, TERF2IP, LGR4, AGAP3, ATG9A, MON1A, TNFRSF1A, RALGAPB, STX4, SMAD3, UNC93B1, SRC, APBB1, PICK1, CDK16, RNF19B, OAZ2, ERBB2, HSPH1, RUFY1, IPO9, WNK4, TLR8, SEC22C, SCAMP3, NRP1, LMNA, PAF1, FAM126A, PACSIN2, STX10, SRP68, CDC37, RAB23, PI…
GO-BP	GO:0007399	nervous system development	453	1.13866	0.0161038	RARA, CELSR3, CHD7, COL5A1, ATF5, HIPK2, ILK, NOM1, RAB18, EDNRB, TENM3, CRIM1, ABLIM1, PQBP1, MBD1, EED, ITPKA, SMAD4, L1CAM, DUSP7, LIFR, SCARF1, FAM212A, RALA, FMR1, SRRT, MMP14, MAFK, WDR81, MEN1, DCHS1, PPP1CC, DDX6, ONECUT2, PRKCH, FOXP2, TACC1, MAPKAP1, APBB2, TMEM57, SIAH2, NEU1, FUOM, DGCR14, FGFR1, SRC, APBB1, SMPD1, PICK1, CDK16, SPRED1, GPRC5B, ERBB2, DBNL, ERBB3, DTNBP1, CTNS, BASP1,…
GO-BP	GO:0048584	positive regulation of response to stimulus	444	1.23769	1.08176e-05	RARA, MAP3K3, GATA6, HIPK2, PPP1R15A, ILK, GAREM1, IRAK1, UBE2K, ITGAL, SMAD4, L1CAM, DUSP7, PRKCE, SCARF1, LTBR, RALB, SERPINE1, TANK, HPX, SPRY2, SERPINF2, HLA-DQB1, FGR, MEN1, TERF2IP, PRKCH, LGR4, TNFRSF11A, DEDD2, TNFRSF1A, BIRC8, MAP3K1, HIC1, INSR, STX4, SMAD3, FGFR1, UNC93B1, SRC, APBB1, MAP3K10, BIRC2, SPRED1, NTHL1, GPRC5B, ARRDC3, CANT1, ELF1, GATA4, ERBB2, DBNL, ERBB3, CARD10, KDR, ST…
GO-BP	GO:0006366	transcription from RNA polymerase II promoter	438	1.43768	4.43981e-15	RARA, KLF15, RAD54L2, DDX3X, ZBTB7B, GATA6, ATF5, HIPK2, PPP1R15A, ILK, PHF12, JUNB, TFE3, EDNRB, ABLIM1, MBD1, EED, SMAD4, NR3C1, PELP1, ZNF768, MLLT1, SERPINE1, SERPINF2, FOXA3, MAFK, PRDM4, MEN1, ARID4B, NCOR2, ONECUT1, KLF6, ONECUT2, HTRA1, FOXP2, TNFRSF1A, DDX21, HIC1, ZNF174, SMAD3, FGFR1, E4F1, E2F6, APBB1, INSIG1, ETS2, RPRD1B, ELF1, PEG3, MAZ, GATA4, CEBPA, HSPH1, SETD3, STAT5A, SESN2, T…
GO-MF	GO:0019899	enzyme binding	433	1.50961	1.08996e-18	RARA, RAD54L2, GATA6, ATF5, PHKG2, UBOX5, PPP6R3, LCP1, PPP1R15A, EVI5, DENND5A, ILK, RILP, RNF14, SLC27A2, TUBA4A, UBE2K, ITPKA, PRKCE, NPC1L1, RALA, LTBR, RALB, SERPINE1, TANK, SCAF8, SPRY2, SERPINF2, PKN2, GAS8, PLIN5, FGR, PRDM4, NCOR2, PPP1CC, PRKCH, MAPKAP1, MAP3K1, HIC1, INSR, SIAH2, AFDN, SMAD3, SRC, PICK1, SLC9A3R2, SPRED1, RNF19B, GPRC5B, RPRD1B, CCNY, GATA4, ERBB2, CEBPA, IPO9, RNF19A,…
GO-BP	GO:0006357	regulation of transcription from RNA polymerase II promoter	432	1.44001	5.47807e-15	RARA, KLF15, RAD54L2, DDX3X, ZBTB7B, GATA6, ATF5, HIPK2, PPP1R15A, ILK, PHF12, JUNB, RNF14, TFE3, EDNRB, ABLIM1, MBD1, EED, SMAD4, NR3C1, PELP1, ELF2, SERPINE1, SMARCAL1, SERPINF2, FOXA3, MAFK, MEN1, ARID4B, NCOR2, ONECUT1, KLF6, ONECUT2, HTRA1, FOXP2, TNFRSF1A, CHD2, HIC1, ZNF212, ZNF174, SMAD3, FGFR1, E4F1, E2F6, APBB1, INSIG1, ETS2, RPRD1B, ELF1, ERG, PEG3, MAZ, GATA4, CEBPA, HSPH1, SETD3, STA…
GO-BP	GO:0048468	cell development	427	1.12556	0.045256	RARA, CELSR3, CHD7, GATA6, COL5A1, ATF5, ZNF703, ILK, EDNRB, TENM3, ABLIM1, PQBP1, MBD1, ITPKA, SMAD4, L1CAM, DUSP7, LIFR, SCARF1, FMR1, SRRT, WDR81, MEN1, ARID4B, ONECUT1, DDX6, ONECUT2, PRKCH, APBB2, TNFRSF1A, MAP3K1, AFDN, SIAH2, FUOM, AKIP1, NEU1, SMAD3, FGFR1, FEM1B, SRC, APBB1, PICK1, CDK16, SPRED1, GPRC5B, ERG, GATA4, ERBB2, CEBPA, DBNL, ERBB3, KDR, DTNBP1, BASP1, TEAD3, NRP1, LMNA, PAF1, …
GO-BP	GO:0031399	regulation of protein modification process	423	1.42184	1.74749e-13	KLF15, CELSR3, MAP3K3, HIPK2, PPP6R3, PPP1R15A, ILK, GAREM1, EDNRB, IRAK1, CHTOP, UBE2K, EED, SMAD4, DUSP7, PRKCE, MLLT1, LTBR, RALB, AKT1S1, HPX, SPRY2, SERPINF2, FGR, WDR81, MEN1, GCLC, BCAR3, TERF2IP, TNFRSF11A, TNFRSF1A, MAP3K1, TNK2, INSR, SIAH2, AIDA, SMAD3, FGFR1, FEM1B, SRC, MAP3K10, SMPD1, BIRC2, SPRED1, GPRC5B, ARRDC3, CCNY, ERBB2, CEBPA, HSPH1, DBNL, ERBB3, CARD10, KDR, DTNBP1, TLR8, S…
GO-BP	GO:0051173	positive regulation of nitrogen compound metabolic process	423	1.40767	8.57758e-13	RARA, KLF15, RAD54L2, DDX3X, ZBTB7B, GATA6, ATF5, HIPK2, PPP1R15A, ILK, JUNB, RNF14, TFE3, IRAK1, ABLIM1, SMAD4, NR3C1, TRIM26, PELP1, ELF2, SERPINE1, SERPINF2, FOXA3, TERF2, MAFK, RBM22, MEN1, ARID4B, DAZAP1, ONECUT1, KLF6, ONECUT2, TERF2IP, PYM1, PRKCH, LGR4, TNFRSF11A, TNFRSF1A, INSR, ZNF398, SMAD3, SRC, APBB1, INSIG1, ETS2, RPRD1B, ELF1, GATA4, ERBB2, CEBPA, HSPH1, SETD3, ZFP64, STAT5A, TEAD3…
GO-BP	GO:0010628	positive regulation of gene expression	421	1.43437	4.76286e-14	RARA, KLF15, RAD54L2, DDX3X, ZBTB7B, GATA6, ATF5, HIPK2, PPP1R15A, ILK, JUNB, RNF14, TFE3, IRAK1, ABLIM1, SMAD4, NR3C1, TRIM26, PELP1, ELF2, SERPINE1, KDM5B, SPRY2, SERPINF2, FOXA3, TERF2, MAFK, RBM22, MEN1, ARID4B, DAZAP1, ONECUT1, KLF6, ONECUT2, TERF2IP, PYM1, PRKCH, LGR4, TNFRSF11A, TNFRSF1A, DDX21, INSR, POLR1D, ZNF398, SMAD3, SRC, APBB1, INSIG1, ETS2, RPRD1B, ELF1, GATA4, ERBB2, CEBPA, HSPH1…
GO-BP	GO:0008219	cell death	421	1.27403	8.86919e-07	RARA, DDX3X, MAP3K3, GATA6, ATF5, HIPK2, PPP1R15A, ATG4D, ILK, EDNRB, IRAK1, BCL7C, UBE2K, SMAD4, NR3C1, PRKCE, LIFR, LTBR, RALB, SERPINE1, PAFAH2, AREL1, AKT1S1, SPRY2, PKN2, MTFP1, GCLC, UACA, PRKCH, TNFRSF11A, DEDD2, APBB2, TNFRSF1A, BIRC8, MAP3K1, HIC1, SIAH2, STX4, SMAD3, FGFR1, ERO1A, FEM1B, SRC, CTD-2207O23.3, APBB1, MAP3K10, SMPD1, BIRC2, PEG3, HSPH1, DBNL, ERBB3, CARD10, KDR, STAT5A, STK…
GO-BP	GO:0016265	death	421	1.27403	8.86919e-07	RARA, DDX3X, MAP3K3, GATA6, ATF5, HIPK2, PPP1R15A, ATG4D, ILK, EDNRB, IRAK1, BCL7C, UBE2K, SMAD4, NR3C1, PRKCE, LIFR, LTBR, RALB, SERPINE1, PAFAH2, AREL1, AKT1S1, SPRY2, PKN2, MTFP1, GCLC, UACA, PRKCH, TNFRSF11A, DEDD2, APBB2, TNFRSF1A, BIRC8, MAP3K1, HIC1, SIAH2, STX4, SMAD3, FGFR1, ERO1A, FEM1B, SRC, CTD-2207O23.3, APBB1, MAP3K10, SMPD1, BIRC2, PEG3, HSPH1, DBNL, ERBB3, CARD10, KDR, STAT5A, STK…
GO-BP	GO:0009891	positive regulation of biosynthetic process	420	1.38999	7.49589e-12	RARA, KLF15, RAD54L2, DDX3X, ZBTB7B, GATA6, ATF5, HIPK2, PPP1R15A, ILK, JUNB, RNF14, TFE3, IRAK1, ABLIM1, ABHD6, SMAD4, NR3C1, TRIM26, PELP1, ELF2, SERPINE1, SERPINF2, FOXA3, PLIN5, MAFK, MEN1, ARID4B, ONECUT1, KLF6, ONECUT2, TERF2IP, PYM1, PRKCH, LGR4, TNFRSF11A, TNFRSF1A, INSR, ZNF398, SMAD3, SRC, APBB1, SUCO, INSIG1, ETS2, RPRD1B, ELF1, GATA4, ERBB2, CEBPA, HSPH1, SETD3, KDR, STAT5A, TLR8, TEA…
GO-BP	GO:0031328	positive regulation of cellular biosynthetic process	413	1.39134	1.07834e-11	RARA, KLF15, RAD54L2, DDX3X, ZBTB7B, GATA6, ATF5, HIPK2, PPP1R15A, ILK, JUNB, RNF14, TFE3, IRAK1, ABLIM1, SMAD4, NR3C1, TRIM26, PELP1, ELF2, SERPINE1, SERPINF2, FOXA3, PLIN5, MAFK, MEN1, ARID4B, ONECUT1, KLF6, ONECUT2, TERF2IP, PYM1, PRKCH, LGR4, TNFRSF11A, TNFRSF1A, INSR, ZNF398, SMAD3, SRC, APBB1, INSIG1, ETS2, RPRD1B, ELF1, GATA4, ERBB2, CEBPA, HSPH1, SETD3, STAT5A, TLR8, TEAD3, LMNA, ASXL1, P…
GO-BP	GO:0006468	protein phosphorylation	411	1.36095	2.56838e-10	RARA, MAP3K3, PHKG2, HIPK2, SNRK, PPP1R15A, ILK, GAREM1, EDNRB, SIK3, IRAK1, UBE2K, ITPKA, SMAD4, DUSP7, PRKCE, MLLT1, LTBR, RALB, AKT1S1, HPX, SPRY2, SERPINF2, PKN2, FGR, MEN1, BCAR3, TERF2IP, PRKCH, CDK17, TNFRSF11A, TNFRSF1A, MAP3K1, TNK2, INSR, AIDA, SMAD3, FGFR1, SRC, MAP3K10, SMPD1, PICK1, CDK16, SPRED1, GPRC5B, RPS6KL1, ERG, CCNY, ERBB2, CEBPA, HSPH1, DBNL, ERBB3, CARD10, KDR, STAT5A, WNK4…
GO-BP	GO:0012501	programmed cell death	405	1.29128	3.67357e-07	RARA, DDX3X, MAP3K3, GATA6, ATF5, HIPK2, PPP1R15A, ATG4D, ILK, EDNRB, IRAK1, BCL7C, UBE2K, NR3C1, PRKCE, LIFR, LTBR, RALB, SERPINE1, PAFAH2, AREL1, AKT1S1, SPRY2, PKN2, MTFP1, GCLC, UACA, PRKCH, TNFRSF11A, DEDD2, APBB2, TNFRSF1A, BIRC8, MAP3K1, HIC1, SIAH2, STX4, SMAD3, FGFR1, ERO1A, FEM1B, CTD-2207O23.3, SRC, MAP3K10, APBB1, SMPD1, BIRC2, PEG3, HSPH1, DBNL, ERBB3, CARD10, KDR, STAT5A, STK17B, NR…
GO-BP	GO:0045935	positive regulation of nucleobase-containing compound metabolic process	399	1.39907	1.35802e-11	RARA, KLF15, RAD54L2, DDX3X, ZBTB7B, GATA6, ATF5, HIPK2, ILK, JUNB, RNF14, TFE3, IRAK1, ABLIM1, SMAD4, NR3C1, TRIM26, PELP1, ELF2, SERPINE1, SERPINF2, FOXA3, TERF2, MAFK, RBM22, MEN1, ARID4B, DAZAP1, ONECUT1, KLF6, ONECUT2, TERF2IP, PRKCH, LGR4, TNFRSF11A, TNFRSF1A, INSR, ZNF398, SMAD3, SRC, APBB1, INSIG1, ETS2, RPRD1B, ELF1, GATA4, ERBB2, CEBPA, HSPH1, SETD3, ZFP64, STAT5A, TEAD3, LMNA, ASXL1, P…
GO-BP	GO:0010557	positive regulation of macromolecule biosynthetic process	395	1.4301	7.53508e-13	RARA, KLF15, RAD54L2, DDX3X, ZBTB7B, GATA6, ATF5, HIPK2, PPP1R15A, ILK, JUNB, RNF14, TFE3, IRAK1, ABLIM1, SMAD4, NR3C1, TRIM26, PELP1, ELF2, SERPINE1, SERPINF2, FOXA3, MAFK, MEN1, ARID4B, ONECUT1, KLF6, ONECUT2, TERF2IP, PYM1, PRKCH, LGR4, TNFRSF11A, TNFRSF1A, INSR, ZNF398, SMAD3, SRC, APBB1, SUCO, INSIG1, ETS2, RPRD1B, ELF1, GATA4, ERBB2, CEBPA, HSPH1, SETD3, KDR, STAT5A, TLR8, TEAD3, LMNA, ASXL…
GO-BP	GO:0006915	apoptotic process	382	1.29416	7.88247e-07	RARA, DDX3X, GATA6, ATF5, HIPK2, PPP1R15A, VAV3, ATG4D, CD248, ILK, STEAP3, MAP2K4, STK25, EDNRB, ITGB2, PML, IRAK1, BCL7C, ITGA5, UBE2K, NR3C1, LIFR, PRKCE, DAB2, LTBR, BAG1, CAAP1, RALB, SERPINE1, IRF3, PAFAH2, AKT1S1, AREL1, SPRY2, DSP, PKN2, TEK, B4GALT1, CARD6, MTFP1, GCLC, CFLAR, UACA, IL7, PRKCH, TNFRSF11A, DEDD2, APBB2, BIRC8, SIRT4, TNFRSF1A, MAP3K1, CX3CR1, HIC1, STX4, SIAH2, SMAD3, FGF…
GO-BP	GO:0010629	negative regulation of gene expression	381	1.46878	4.996e-14	RARA, TRIM33, DDX3X, ENC1, GATA6, ZNF703, ATF5, HIPK2, IRAK3, PPP1R15A, PHF12, JUNB, BMP6, FZD6, EDNRB, TIMELESS, PML, IRAK1, NACC1, MBD1, SMAD4, EED, BMI1, DAB2, ELF2, FMR1, MBD2, SERPINE1, IRF3, KDM5B, LRRFIP1, SERPINF2, SRRT, CREBBP, TERF2, MEN1, ARID4B, CIRBP, NCOR2, GCLC, FOXP2, LGR4, USP2, ZNF706, TNRC6C, DEDD2, THAP7, MLXIPL, OTULIN, BIRC8, SIRT4, SIRT7, SFSWAP, SLC35C2, INSR, HIC1, POLR1D…
GO-BP	GO:0046907	intracellular transport	380	1.26178	1.319e-05	NSG1, ALMS1, F8, SEL1L, LCP1, TMED9, PPP6R3, EHD2, EVI5, ATG4D, DENND5A, VPS37C, SNAPIN, RILP, BMP6, HNMT, RAB9A, PML, FAM109A, CHTOP, SMAD4, VPS54, MIEF1, KIDINS220, GOLGA4, PRKCE, DAB2, RAB13, BLOC1S5, FGR, TMEM115, WDR81, TEK, RBM22, SLC8B1, ATP5D, IFT140, CNP, SPCS1, UBASH3B, STX16, AGAP3, SIRT4, LMTK2, STX4, PPP3CB, SMAD3, TIMM8A, UNC93B1, ERO1A, SRC, PKD1, PICK1, JUN, ITGB1BP1, INSIG1, RPS1…
GO-MF	GO:0017076	purine nucleotide binding	380	1.21687	0.000437618	RAD54L2, PALM3, DDX3X, CHD7, MAP3K3, SEPT9, FLAD1, AGAP1, PHKG2, HLCS, HIPK2, CSNK1G2, MOCS1, IRAK3, EHD2, SNRK, G3BP1, ILK, EP400, MAP2K4, ABCC1, GPN1, HSPA14, STK25, RAB18, ROCK2, SIK3, RAB9A, IRAK1, SLC27A2, NPR2, TUBA4A, GIMAP4, UBE2K, MIEF1, ITPKA, TUBA8, PFN2, DHX36, MYO3B, PRKCE, RALA, RRAS, RAB13, ACSM2B, RALB, ARHGAP5, SMARCAL1, BAZ1B, RHOJ, ABCB8, PKN2, DHX34, FGR, TEK, ATP5D, GCLC, DDX…
GO-BP	GO:0051174	regulation of phosphorus metabolic process	379	1.3121	1.9504e-07	CELSR3, MAP3K3, HIPK2, PPP6R3, IRAK3, PPP1R15A, VAV3, ILK, MAP2K4, GAREM1, FZD4, PTGER4, STK25, BMP6, CTDSPL, EDNRB, ROCK2, SH3BP5, ITGB2, PML, IRAK1, GBA, ITGA5, UBE2K, SMAD4, KIDINS220, PFN2, DUSP7, PRKCE, RAPGEF1, DAB2, MLLT1, LTBR, RRAS, RALB, AKT1S1, HPX, SPRY2, SERPINF2, FGR, RICTOR, WDR81, TEK, MEN1, PPP1R7, BCAR3, PMEPA1, TERF2IP, UBASH3B, TNFRSF11A, MLXIPL, TNFRSF1A, SPRY4, MAP3K1, TNK2,…
GO-MF	GO:0032553	ribonucleotide binding	379	1.2091	0.000683763	RAD54L2, PALM3, DDX3X, CHD7, MAP3K3, SEPT9, FLAD1, AGAP1, PHKG2, HLCS, HIPK2, CSNK1G2, MOCS1, IRAK3, EHD2, SNRK, G3BP1, ILK, EP400, MAP2K4, ABCC1, GPN1, HSPA14, STK25, RAB18, ROCK2, SIK3, RAB9A, IRAK1, SLC27A2, NPR2, TUBA4A, GIMAP4, UBE2K, MIEF1, ITPKA, TUBA8, DHX36, MYO3B, PRKCE, RALA, RRAS, RAB13, ACSM2B, RALB, ARHGAP5, SMARCAL1, BAZ1B, RHOJ, ABCB8, PKN2, DHX34, FGR, TEK, ATP5D, GCLC, DDX6, CMP…
GO-BP	GO:0045184	establishment of protein localization	379	1.16751	0.00886161	SEL1L, AGAP1, LCP1, TMED9, ATG4D, STEAP3, VPS37C, SNAPIN, DNAJC1, RILP, PTGER4, DSCR3, BMP6, RAB18, ROCK2, HNMT, RAB9A, PML, SMAD4, VPS54, MIEF1, GOLGA4, PRKCE, DAB2, RAB13, JAGN1, SLC15A4, IRF3, FGR, TMEM115, TEK, RBM22, SLC8B1, SPCS1, STX16, LGR4, AGAP3, ATG9A, MON1A, SIRT4, TNFRSF1A, LMTK2, MYH9, HNRNPM, STX4, PPP3CB, SMAD3, SPIDR, TIMM8A, UNC93B1, SRC, PKD1, APBB1, PICK1, CDK16, JUN, GAPVD1, …
GO-MF	GO:0032555	purine ribonucleotide binding	377	1.21316	0.000560426	RAD54L2, PALM3, DDX3X, CHD7, MAP3K3, SEPT9, FLAD1, AGAP1, PHKG2, HLCS, HIPK2, CSNK1G2, MOCS1, IRAK3, EHD2, SNRK, G3BP1, ILK, EP400, MAP2K4, ABCC1, GPN1, HSPA14, STK25, RAB18, ROCK2, SIK3, RAB9A, IRAK1, SLC27A2, NPR2, TUBA4A, GIMAP4, UBE2K, MIEF1, ITPKA, TUBA8, DHX36, MYO3B, PRKCE, RALA, RRAS, RAB13, ACSM2B, RALB, ARHGAP5, SMARCAL1, BAZ1B, RHOJ, ABCB8, PKN2, DHX34, FGR, TEK, ATP5D, GCLC, DDX6, CMP…
GO-BP	GO:0044093	positive regulation of molecular function	376	1.25404	2.84579e-05	RARA, SMAP2, DDX3X, MAP3K3, AGFG2, AGAP1, HIPK2, IRAK3, EVI5, PPP1R15A, VAV3, DENND5A, ILK, MMP15, MAP2K4, DNAJC1, FZD4, STK25, ITGB2, PML, IRAK1, CHTOP, DCUN1D1, KIDINS220, PFN2, DUSP7, TRIM26, BMI1, PRKCE, RAPGEF1, RALB, ARHGAP5, BAZ1B, SPRY2, PLIN5, MMP14, RAPGEF6, FGR, TERF2, RICTOR, TEK, MEN1, BCAR3, CFLAR, TERF2IP, PRKCH, TNFRSF11A, ARRDC4, RGS12, AGAP3, RALGAPB, MAP3K1, INSR, AFDN, STX4, S…
GO-MF	GO:0032549	ribonucleoside binding	376	1.22927	0.000242023	RAD54L2, PALM3, DDX3X, CHD7, MAP3K3, SEPT9, FLAD1, AGAP1, PHKG2, HLCS, HIPK2, CSNK1G2, MOCS1, IRAK3, EHD2, SNRK, G3BP1, ILK, EP400, MAP2K4, ABCC1, GPN1, HSPA14, STK25, RAB18, ROCK2, SIK3, RAB9A, IRAK1, SLC27A2, NPR2, TUBA4A, GIMAP4, UBE2K, MIEF1, ITPKA, TUBA8, DHX36, MYO3B, PRKCE, RALA, RRAS, RAB13, ACSM2B, RALB, ARHGAP5, SMARCAL1, BAZ1B, RHOJ, ABCB8, PKN2, DHX34, FGR, TEK, ATP5D, GCLC, DDX6, CMP…
GO-MF	GO:0001882	nucleoside binding	376	1.22455	0.000291392	RAD54L2, PALM3, DDX3X, CHD7, MAP3K3, SEPT9, FLAD1, AGAP1, PHKG2, HLCS, HIPK2, CSNK1G2, MOCS1, IRAK3, EHD2, SNRK, G3BP1, ILK, EP400, MAP2K4, ABCC1, GPN1, HSPA14, STK25, RAB18, ROCK2, SIK3, RAB9A, IRAK1, SLC27A2, NPR2, TUBA4A, GIMAP4, UBE2K, MIEF1, ITPKA, TUBA8, DHX36, MYO3B, PRKCE, RALA, RRAS, RAB13, ACSM2B, RALB, ARHGAP5, SMARCAL1, BAZ1B, RHOJ, ABCB8, PKN2, DHX34, FGR, TEK, ATP5D, GCLC, DDX6, CMP…
GO-BP	GO:0019220	regulation of phosphate metabolic process	375	1.30805	3.33709e-07	CELSR3, MAP3K3, HIPK2, PPP6R3, IRAK3, PPP1R15A, VAV3, ILK, MAP2K4, GAREM1, FZD4, PTGER4, STK25, BMP6, CTDSPL, EDNRB, ROCK2, SH3BP5, ITGB2, PML, IRAK1, GBA, ITGA5, UBE2K, SMAD4, KIDINS220, PFN2, DUSP7, PRKCE, RAPGEF1, DAB2, MLLT1, LTBR, RRAS, RALB, AKT1S1, HPX, SPRY2, SERPINF2, FGR, RICTOR, WDR81, TEK, MEN1, PPP1R7, BCAR3, PMEPA1, TERF2IP, UBASH3B, TNFRSF11A, MLXIPL, TNFRSF1A, SPRY4, MAP3K1, TNK2,…
GO-MF	GO:0032550	purine ribonucleoside binding	375	1.22803	0.000263521	RAD54L2, PALM3, DDX3X, CHD7, MAP3K3, SEPT9, FLAD1, AGAP1, PHKG2, HLCS, HIPK2, CSNK1G2, MOCS1, IRAK3, EHD2, SNRK, G3BP1, ILK, EP400, MAP2K4, ABCC1, GPN1, HSPA14, STK25, RAB18, ROCK2, SIK3, RAB9A, IRAK1, SLC27A2, NPR2, TUBA4A, GIMAP4, UBE2K, MIEF1, ITPKA, TUBA8, DHX36, MYO3B, PRKCE, RALA, RRAS, RAB13, ACSM2B, RALB, ARHGAP5, SMARCAL1, BAZ1B, RHOJ, ABCB8, PKN2, DHX34, FGR, TEK, ATP5D, GCLC, DDX6, CMP…
GO-MF	GO:0001883	purine nucleoside binding	375	1.226	0.000287864	RAD54L2, PALM3, DDX3X, CHD7, MAP3K3, SEPT9, FLAD1, AGAP1, PHKG2, HLCS, HIPK2, CSNK1G2, MOCS1, IRAK3, EHD2, SNRK, G3BP1, ILK, EP400, MAP2K4, ABCC1, GPN1, HSPA14, STK25, RAB18, ROCK2, SIK3, RAB9A, IRAK1, SLC27A2, NPR2, TUBA4A, GIMAP4, UBE2K, MIEF1, ITPKA, TUBA8, DHX36, MYO3B, PRKCE, RALA, RRAS, RAB13, ACSM2B, RALB, ARHGAP5, SMARCAL1, BAZ1B, RHOJ, ABCB8, PKN2, DHX34, FGR, TEK, ATP5D, GCLC, DDX6, CMP…
GO-MF	GO:0035639	purine ribonucleoside triphosphate binding	372	1.22497	0.000314222	RAD54L2, PALM3, DDX3X, CHD7, MAP3K3, SEPT9, FLAD1, AGAP1, PHKG2, HLCS, HIPK2, CSNK1G2, MOCS1, IRAK3, EHD2, SNRK, G3BP1, ILK, EP400, MAP2K4, ABCC1, GPN1, HSPA14, STK25, RAB18, ROCK2, SIK3, RAB9A, IRAK1, SLC27A2, NPR2, TUBA4A, GIMAP4, UBE2K, ITPKA, TUBA8, DHX36, MYO3B, PRKCE, RALA, RRAS, RAB13, ACSM2B, RALB, ARHGAP5, SMARCAL1, BAZ1B, RHOJ, ABCB8, PKN2, DHX34, FGR, TEK, ATP5D, GCLC, DDX6, CMPK2, PRK…
GO-BP	GO:0051247	positive regulation of protein metabolic process	371	1.4193	1.44152e-11	DDX3X, MAP3K3, LARP4B, HIPK2, PPP1R15A, ILK, MAP2K4, RILP, GAREM1, FZD4, RNF14, PTGER4, STK25, BMP6, EDNRB, ROCK2, PML, IRAK1, GBA, CHTOP, ITGA5, UBE2K, SMAD4, EED, DCUN1D1, KIDINS220, PFN2, DUSP7, BMI1, PRKCE, RAPGEF1, DAB2, LTBR, RALB, HPX, SPRY2, SERPINF2, MMP14, RICTOR, TEK, CIRBP, PPP1R7, GCLC, BCAR3, CFLAR, PYM1, TERF2IP, TNFRSF11A, ARRDC4, TNFRSF1A, MAP3K1, TNK2, MYH9, INSR, SMAD3, FGFR1, …
GO-BP	GO:0051254	positive regulation of RNA metabolic process	368	1.47348	8.38218e-14	RAD54L2, RARA, KLF15, DDX3X, ZBTB7B, GATA6, ATF5, HIPK2, IRAK3, ILK, JUNB, FZD4, RNF14, BMP6, TFE3, ITGB2, IRAK1, ABLIM1, SMAD4, GCN1, NR3C1, DHX36, TRIM26, PELP1, DAB2, ELF2, SERPINE1, BAZ1B, SERPINF2, ZXDC, FOXA3, CREBBP, MAFK, RBM22, MEN1, ARID4B, DAZAP1, ONECUT1, KLF6, CFLAR, ONECUT2, TERF2IP, PRKCH, SERTAD3, LGR4, TNRC6C, TNFRSF11A, MLXIPL, TNFRSF1A, SIRT7, MYCN, INSR, ZNF398, PPP3CB, SMAD3,…
GO-BP	GO:1902531	regulation of intracellular signal transduction	368	1.35437	7.99892e-09	DDX3X, MAP3K3, HIPK2, IRAK3, VAV3, ILK, GAREM1, FZD4, PTGER4, STK25, BMP6, IRAK1, GBA, ITGAL, L1CAM, KIDINS220, DUSP7, PRKCE, RAPGEF1, LTBR, RRAS, ARHGAP5, IRF3, AKT1S1, RHOJ, HPX, SPRY2, SERPINF2, CREBBP, FGR, RICTOR, TEK, MEN1, CFLAR, UACA, TERF2IP, TKFC, MIB2, TNFRSF11A, MAPKAP1, TNFRSF1A, SPRY4, RALGAPB, MAP3K1, WDR24, INSR, HIC1, AIDA, FGFR1, SRC, CTD-2207O23.3, MAP3K10, SMPD1, BIRC2, JUN, S…
GO-BP	GO:0010647	positive regulation of cell communication	366	1.27517	8.00188e-06	MAP3K3, GATA6, HIPK2, CSNK1G2, VAV3, ILK, GAREM1, FZD4, STAU1, PTGER4, STK25, BMP6, PML, IRAK1, ITGA5, ITGAL, UBE2K, SMAD4, L1CAM, KIDINS220, RFWD3, DUSP7, PRKCE, RAPGEF1, DAB2, LTBR, RALB, MBD2, IRF3, HPX, SPRY2, SERPINF2, CREBBP, FGR, RICTOR, TEK, MEN1, CFLAR, TERF2IP, PRKCH, MIB2, LGR4, TNFRSF11A, DEDD2, BIRC8, TNFRSF1A, MAP3K1, WDR24, CX3CR1, SLC35C2, INSR, HIC1, SYNJ1, STX4, PPP3CB, SMAD3, F…
GO-MF	GO:0003723	RNA binding	359	1.33978	1.09786e-07	RARA, DDX3X, LARP4B, SETD1A, CCDC124, G3BP1, UTP15, NOM1, PINX1, STAU1, ROCK2, SCAF1, PRPF4, CHTOP, CLUH, NUFIP2, CTIF, GCN1, MKRN1, DHX36, PELP1, ZNF768, RCL1, FMR1, MBD2, SCAF8, FAM50A, NAP1L4, SPOUT1, LRRFIP1, DSP, PKN2, DHX34, SRRT, RBM22, CIRBP, DAZAP1, PPP1CC, DDX6, CNP, PYM1, DBR1, KIAA1429, RBM47, NUDT1, DDX54, TNRC6C, MARS, SFSWAP, CHD2, MYH9, DDX21, COL14A1, BCCIP, SYNJ1, HNRNPM, BMS1, …
GO-BP	GO:0009719	response to endogenous stimulus	359	1.26323	2.6353e-05	RARA, TRIM33, KLF15, GATA6, HLCS, HIPK2, ZNF703, IRAK3, PPP1R15A, ILK, MMP15, JUNB, GAREM1, UROS, PTGER4, BMP6, ROCK2, HNMT, ITGB2, PML, IRAK1, GBA, MBD1, KLF3, SMAD4, NR3C1, KIDINS220, DUSP7, PELP1, BAIAP2L1, PRKCE, RAPGEF1, DAB2, RAB13, SERPINE1, AKT1S1, KDM5B, SPRY2, UROD, MMP14, RICTOR, VASN, TEK, MEN1, NCOR2, PPP1CC, ONECUT1, KLF6, GCLC, PMEPA1, ONECUT2, HTRA1, TNRC6C, MAPKAP1, LEMD3, MAP3K1…
GO-BP	GO:0008283	cell proliferation	358	1.17062	0.0104741	RARA, GATA6, ATF5, HLCS, HIPK2, ZNF703, EVI5, PPP1R15A, VAV3, FBXW4, FBXL7, CD248, ILK, JUNB, PINX1, GAREM1, PTGER4, BMP6, FZD6, EDNRB, PML, IRAK1, NACC1, CHTOP, ITGAL, SMAD4, KIAA0922, LIFR, BMI1, RAPGEF1, DAB2, ARHGAP5, VWCE, KDM5B, SPRY2, SERPINF2, GAS8, SRRT, MMP14, CREBBP, TMEM115, PRDM4, RICTOR, TEK, MEN1, DAZAP1, B4GALT1, CFLAR, HTRA1, IL7, PRKCH, FOXP2, LGR4, TACC1, TNFRSF11A, MLXIPL, CX3…
GO-BP	GO:1902680	positive regulation of RNA biosynthetic process	355	1.46034	1.01752e-12	RAD54L2, RARA, KLF15, DDX3X, ZBTB7B, GATA6, ATF5, HIPK2, IRAK3, ILK, JUNB, FZD4, RNF14, BMP6, TFE3, ITGB2, IRAK1, ABLIM1, SMAD4, GCN1, NR3C1, DHX36, TRIM26, PELP1, DAB2, ELF2, SERPINE1, BAZ1B, SERPINF2, ZXDC, FOXA3, CREBBP, MAFK, MEN1, ARID4B, ONECUT1, KLF6, CFLAR, ONECUT2, TERF2IP, PRKCH, SERTAD3, LGR4, TNFRSF11A, MLXIPL, TNFRSF1A, SIRT7, MYCN, INSR, ZNF398, PPP3CB, SMAD3, SRC, PKD1, APBB1, JUN,…
GO-BP	GO:0051172	negative regulation of nitrogen compound metabolic process	354	1.38784	8.48227e-10	RARA, TRIM33, DDX3X, ENC1, GATA6, ATF5, HIPK2, ZNF703, IRAK3, PPP1R15A, PHF12, JUNB, PINX1, BMP6, FZD6, EDNRB, TIMELESS, PML, IRAK1, NACC1, MBD1, SMAD4, EED, BMI1, DAB2, ELF2, FMR1, MBD2, IRF3, KDM5B, LRRFIP1, DHX34, CREBBP, TERF2, MEN1, CIRBP, NCOR2, GCLC, TERF2IP, FOXP2, DDX54, LGR4, USP2, ZNF706, TNRC6C, DEDD2, THAP7, MLXIPL, OTULIN, SIRT4, SIRT7, SFSWAP, HIC1, SIAH2, ZNF174, SMAD3, E2F6, E4F1…
GO-BP	GO:0009890	negative regulation of biosynthetic process	353	1.39026	7.33466e-10	RARA, TRIM33, DDX3X, ENC1, GATA6, ATF5, HIPK2, ZNF703, IRAK3, PPP1R15A, PHF12, JUNB, PINX1, PTGER4, BMP6, FZD6, EDNRB, TIMELESS, PML, IRAK1, NACC1, MBD1, SMAD4, EED, BMI1, DAB2, ELF2, FMR1, MBD2, IRF3, KDM5B, LRRFIP1, CREBBP, TERF2, MEN1, CIRBP, NCOR2, GCLC, FOXP2, DDX54, LGR4, USP2, TNRC6C, ZNF706, DEDD2, THAP7, MLXIPL, OTULIN, SIRT4, SIRT7, HIC1, SIAH2, ZNF174, SMAD3, E2F6, E4F1, FGFR1, SRC, MA…
GO-BP	GO:0015031	protein transport	353	1.16825	0.0124402	SEL1L, AGAP1, LCP1, TMED9, ATG4D, STEAP3, VPS37C, SNAPIN, DNAJC1, RILP, PTGER4, DSCR3, BMP6, RAB18, HNMT, RAB9A, PML, SMAD4, VPS54, MIEF1, GOLGA4, PRKCE, DAB2, RAB13, JAGN1, SLC15A4, IRF3, FGR, TMEM115, TEK, RBM22, SLC8B1, SPCS1, STX16, LGR4, AGAP3, ATG9A, MON1A, SIRT4, LMTK2, MYH9, HNRNPM, STX4, PPP3CB, SMAD3, TIMM8A, UNC93B1, SRC, PKD1, APBB1, PICK1, CDK16, JUN, ITGB1BP1, RNF19B, RPS15, STARD7,…
GO-BP	GO:0032270	positive regulation of cellular protein metabolic process	350	1.42514	3.89286e-11	DDX3X, MAP3K3, LARP4B, HIPK2, PPP1R15A, ILK, MAP2K4, GAREM1, FZD4, RNF14, PTGER4, STK25, BMP6, EDNRB, ROCK2, PML, IRAK1, GBA, CHTOP, ITGA5, UBE2K, SMAD4, EED, DCUN1D1, KIDINS220, PFN2, DUSP7, BMI1, PRKCE, RAPGEF1, DAB2, LTBR, RALB, HPX, SPRY2, SERPINF2, MMP14, RICTOR, TEK, CIRBP, PPP1R7, GCLC, BCAR3, CFLAR, PYM1, TERF2IP, TNFRSF11A, ARRDC4, TNFRSF1A, MAP3K1, TNK2, MYH9, INSR, SMAD3, FGFR1, SRC, P…
GO-BP	GO:0045893	positive regulation of transcription, DNA-templated	347	1.45533	3.65441e-12	RAD54L2, RARA, KLF15, DDX3X, ZBTB7B, GATA6, ATF5, HIPK2, IRAK3, ILK, JUNB, FZD4, RNF14, BMP6, TFE3, ITGB2, IRAK1, ABLIM1, SMAD4, GCN1, NR3C1, DHX36, TRIM26, PELP1, DAB2, ELF2, SERPINE1, BAZ1B, SERPINF2, ZXDC, FOXA3, CREBBP, MAFK, MEN1, ARID4B, ONECUT1, KLF6, CFLAR, ONECUT2, TERF2IP, PRKCH, SERTAD3, LGR4, TNFRSF11A, MLXIPL, SIRT7, TNFRSF1A, MYCN, INSR, ZNF398, PPP3CB, SMAD3, SRC, PKD1, APBB1, JUN,…
GO-BP	GO:1903508	positive regulation of nucleic acid-templated transcription	347	1.45533	3.65441e-12	RAD54L2, RARA, KLF15, DDX3X, ZBTB7B, GATA6, ATF5, HIPK2, IRAK3, ILK, JUNB, FZD4, RNF14, BMP6, TFE3, ITGB2, IRAK1, ABLIM1, SMAD4, GCN1, NR3C1, DHX36, TRIM26, PELP1, DAB2, ELF2, SERPINE1, BAZ1B, SERPINF2, ZXDC, FOXA3, CREBBP, MAFK, MEN1, ARID4B, ONECUT1, KLF6, CFLAR, ONECUT2, TERF2IP, PRKCH, SERTAD3, LGR4, TNFRSF11A, MLXIPL, SIRT7, TNFRSF1A, MYCN, INSR, ZNF398, PPP3CB, SMAD3, SRC, PKD1, APBB1, JUN,…
GO-BP	GO:0018193	peptidyl-amino acid modification	345	1.54852	3.76688e-16	KLF15, SEL1L, F8, SETD1A, HIPK2, CSNK1G2, TMED9, PPP6R3, PPP1R15A, ILK, EP400, MAP2K4, PTGER4, SH3BP5, PML, ITGA5, UBE2K, SMAD4, EED, PFN2, MYO3B, BMI1, PRKCE, MGAT2, BAZ1B, METTL21A, HPX, SPRY2, PKN2, KAT14, CREBBP, FGR, XPC, TMEM115, PRDM4, RICTOR, TEK, MEN1, ARID4B, MDC1, DOLK, B4GALT1, BCAR3, TERF2IP, PRKCH, FPGT, MLXIPL, ALG11, SIRT4, TNFRSF1A, LMTK2, TNK2, INSR, NANP, NEU1, FUOM, FGFR1, SRC…
GO-BP	GO:0010558	negative regulation of macromolecule biosynthetic process	345	1.43592	2.31518e-11	RARA, TRIM33, DDX3X, ENC1, GATA6, ATF5, HIPK2, ZNF703, IRAK3, PPP1R15A, PHF12, JUNB, PINX1, PTGER4, BMP6, FZD6, EDNRB, TIMELESS, PML, IRAK1, NACC1, MBD1, SMAD4, EED, BMI1, DAB2, ELF2, FMR1, MBD2, IRF3, KDM5B, LRRFIP1, CREBBP, TERF2, MEN1, CIRBP, NCOR2, GCLC, FOXP2, DDX54, LGR4, USP2, TNRC6C, ZNF706, DEDD2, THAP7, MLXIPL, OTULIN, SIRT4, SIRT7, HIC1, SIAH2, ZNF174, SMAD3, E2F6, E4F1, FGFR1, SRC, MA…
GO-BP	GO:0031327	negative regulation of cellular biosynthetic process	345	1.37955	3.52465e-09	RARA, TRIM33, DDX3X, ENC1, GATA6, ATF5, HIPK2, ZNF703, IRAK3, PPP1R15A, PHF12, JUNB, PINX1, BMP6, FZD6, EDNRB, TIMELESS, PML, IRAK1, NACC1, MBD1, SMAD4, EED, BMI1, DAB2, ELF2, FMR1, MBD2, IRF3, KDM5B, LRRFIP1, CREBBP, TERF2, MEN1, CIRBP, NCOR2, GCLC, FOXP2, DDX54, LGR4, USP2, TNRC6C, ZNF706, DEDD2, THAP7, MLXIPL, OTULIN, SIRT4, SIRT7, HIC1, SIAH2, ZNF174, SMAD3, E2F6, E4F1, FGFR1, SRC, MAP3K10, B…
GO-BP	GO:0023056	positive regulation of signaling	342	1.29191	5.82568e-06	NSG1, MAP3K3, GATA6, HIPK2, CSNK1G2, VAV3, ILK, GAREM1, FZD4, STAU1, PTGER4, STK25, BMP6, PML, IRAK1, ITGA5, ITGAL, UBE2K, SMAD4, L1CAM, KIDINS220, DUSP7, PRKCE, RAPGEF1, DAB2, LTBR, MBD2, IRF3, HPX, SPRY2, SERPINF2, CREBBP, FGR, RICTOR, TEK, MEN1, CFLAR, TERF2IP, PRKCH, MIB2, LGR4, TNFRSF11A, DEDD2, BIRC8, TNFRSF1A, MAP3K1, WDR24, CX3CR1, SLC35C2, INSR, HIC1, SYNJ1, STX4, PPP3CB, SMAD3, FGFR1, S…
GO-BP	GO:1902582	single-organism intracellular transport	342	1.26879	3.23063e-05	NSG1, ALMS1, SEL1L, F8, TMED9, PPP6R3, EHD2, EVI5, ATG4D, DENND5A, VPS37C, SNAPIN, RILP, BMP6, HNMT, RAB9A, PML, FAM109A, CHTOP, VPS54, MIEF1, SMAD4, GOLGA4, PRKCE, DAB2, RAB13, BLOC1S5, FGR, TMEM115, TEK, WDR81, RBM22, SLC8B1, ATP5D, IFT140, CNP, SPCS1, UBASH3B, STX16, AGAP3, SIRT4, LMTK2, STX4, PPP3CB, SMAD3, TIMM8A, ERO1A, PKD1, PICK1, JUN, ITGB1BP1, INSIG1, RPS15, KIF16B, STARD7, ERBB2, IPO9,…
GO-BP	GO:0042325	regulation of phosphorylation	340	1.3705	1.12704e-08	CELSR3, MAP3K3, HIPK2, IRAK3, PPP1R15A, VAV3, ILK, MAP2K4, GAREM1, FZD4, PTGER4, STK25, BMP6, CTDSPL, EDNRB, ROCK2, SH3BP5, ITGB2, PML, IRAK1, GBA, ITGA5, UBE2K, SMAD4, KIDINS220, PFN2, DUSP7, PRKCE, RAPGEF1, DAB2, MLLT1, LTBR, RRAS, RALB, AKT1S1, HPX, SPRY2, SERPINF2, FGR, RICTOR, TEK, MEN1, BCAR3, PMEPA1, TERF2IP, UBASH3B, TNFRSF11A, MLXIPL, TNFRSF1A, SPRY4, MAP3K1, TNK2, INSR, BCCIP, AIDA, SMA…
GO-BP	GO:0007049	cell cycle	340	1.21995	0.000899495	ALMS1, RARA, DDX3X, MAP3K3, SEPT9, GATA6, ATF5, EVI5, PPP1R15A, CCDC124, FBXL7, ILK, STEAP3, MAP2K4, PINX1, STK25, CTDSPL, ROCK2, TIMELESS, PML, NPR2, TUBA4A, CABLES2, RFWD3, PRKCE, RALA, RALB, SPOUT1, SPRY2, PKN2, KAT14, CREBBP, XPC, TERF2, PRDM4, WDR81, MEN1, PPP1CC, MDC1, USP2, TACC1, APBB2, MLXIPL, SIRT7, BIRC8, MAP3K1, MYH9, INSR, BCCIP, FANCA, SIAH2, SMAD3, GSPT1, CEP164, E2F6, E4F1, FGFR1,…
GO-BP	GO:0045934	negative regulation of nucleobase-containing compound metabolic process	337	1.41437	2.6945e-10	RARA, TRIM33, GATA6, ATF5, HIPK2, ZNF703, IRAK3, PPP1R15A, PHF12, JUNB, PINX1, BMP6, FZD6, EDNRB, TIMELESS, PML, IRAK1, NACC1, MBD1, SMAD4, EED, BMI1, DAB2, ELF2, MBD2, IRF3, KDM5B, LRRFIP1, DHX34, CREBBP, TERF2, MEN1, NCOR2, GCLC, TERF2IP, FOXP2, DDX54, LGR4, USP2, ZNF706, DEDD2, THAP7, MLXIPL, OTULIN, SIRT4, SIRT7, SFSWAP, HIC1, SIAH2, ZNF174, SMAD3, E2F6, E4F1, FGFR1, SRC, MAP3K10, BTG2, ZNF28…
GO-BP	GO:0080134	regulation of response to stress	336	1.33468	2.74977e-07	FEZ2, MAP3K3, SCARA5, SCARA3, HIPK2, IRAK3, PPP1R15A, MAP2K4, FZD4, PTGER4, STK25, EDNRB, ITGB2, PML, IRAK1, GBA, MTMR3, UBE2K, RFWD3, DUSP7, PRKCE, SCARF1, LTBR, BAG1, SERPINE1, RALB, IRF3, TANK, AKT1S1, HPX, SERPINF2, CREBBP, FGR, TERF2, TEK, RICTOR, MEN1, HTRA1, TERF2IP, UBASH3B, TKFC, LGR4, TNFRSF11A, OTULIN, TNFRSF1A, MAP3K1, CX3CR1, PGLYRP2, HIC1, AIDA, PPP3CB, SPIDR, SMAD3, UNC93B1, FEM1B,…
GO-BP	GO:2000026	regulation of multicellular organismal development	336	1.24576	0.000183622	RARA, CELSR3, CHD7, ZBTB7B, ENC1, GATA6, COL5A1, ATF5, HIPK2, ZNF703, IRAK3, PPP1R15A, ILK, SNAPIN, PTGER4, STK25, BMP6, FZD6, TFE3, EDNRB, ROCK2, ITGB2, PML, TENM3, PQBP1, ITGA5, MBD1, ITPKA, SMAD4, L1CAM, KIAA0922, KIDINS220, GOLGA4, RAPGEF1, SCARF1, DAB2, RRAS, SERPINE1, ADGRL2, KDM5B, SRRT, MMP14, VASN, TEK, B4GALT1, DDX6, IL7, UBASH3B, PRKCH, FOXP2, LGR4, USP2, ANKH, TNFRSF1A, CX3CR1, PGLYRP…
GO-BP	GO:0045595	regulation of cell differentiation	333	1.27393	3.20603e-05	RARA, CHD7, ZBTB7B, ENC1, GATA6, COL5A1, ATF5, ZNF703, EHD2, ILK, JUNB, SNAPIN, PTGER4, STK25, BMP6, TFE3, EDNRB, ROCK2, PML, TENM3, PQBP1, NPR2, MBD1, ITPKA, SMAD4, L1CAM, KIAA0922, KIDINS220, GOLGA4, RAPGEF1, SCARF1, DAB2, BLOC1S5, SPRY2, SERPINF2, SRRT, MMP14, CREBBP, VASN, MEN1, B4GALT1, DDX6, CFLAR, IL7, UBASH3B, PRKCH, ZNF706, TNFRSF1A, CX3CR1, PGLYRP2, COL14A1, LTBP3, NEU1, GLG1, FUOM, SMA…
GO-BP	GO:0010941	regulation of cell death	331	1.27766	2.7024e-05	RARA, DDX3X, MAP3K3, GATA6, ATF5, HIPK2, PPP1R15A, VAV3, CD248, ILK, JUNB, MAP2K4, STK25, BMP6, EDNRB, PML, IRAK1, ITGA5, SMAD4, NR3C1, LIFR, DAB2, LTBR, BAG1, SERPINE1, PAFAH2, AKT1S1, AREL1, SPRY2, TEK, B4GALT1, GCLC, CFLAR, CARD6, IL7, PRKCH, TNFRSF11A, DEDD2, APBB2, SIRT4, TNFRSF1A, BIRC8, MAP3K1, CX3CR1, SIAH2, STX4, SMAD3, FGFR1, FEM1B, SRC, CTD-2207O23.3, MAP3K10, APBB1, BTG2, SMPD1, BIRC2…
GO-BP	GO:0022008	neurogenesis	330	1.15983	0.0272996	FEZ2, RARA, CELSR3, CHD7, ENC1, COL5A1, ATF5, HIPK2, VAV3, ILK, NOM1, SNAPIN, FZD4, STK25, BMP6, EDNRB, ROCK2, TENM3, ABLIM1, PQBP1, ITGA5, MBD1, ITPKA, SMAD4, L1CAM, KIDINS220, DUSP7, GOLGA4, LIFR, RAPGEF1, SCARF1, RRAS, RAB13, FMR1, CAMSAP2, BLOC1S5, SRRT, MMP14, TEK, WDR81, DCHS1, PPP1CC, IFT140, DDX6, CNP, ONECUT2, PRKCH, TACC1, APBB2, CX3CR1, MYH9, SIAH2, NEU1, FUOM, PPP3CB, FGFR1, SRC, COL6…
GO-BP	GO:2000113	negative regulation of cellular macromolecule biosynthetic process	328	1.45698	1.4724e-11	RARA, TRIM33, DDX3X, ENC1, GATA6, ATF5, HIPK2, ZNF703, IRAK3, PPP1R15A, PHF12, JUNB, PINX1, BMP6, FZD6, EDNRB, TIMELESS, PML, IRAK1, NACC1, MBD1, EED, SMAD4, BMI1, DAB2, ELF2, FMR1, MBD2, IRF3, KDM5B, LRRFIP1, CREBBP, TERF2, MEN1, CIRBP, NCOR2, GCLC, FOXP2, LGR4, USP2, TNRC6C, ZNF706, DEDD2, THAP7, MLXIPL, OTULIN, SIRT4, SIRT7, HIC1, ZNF174, SMAD3, E2F6, E4F1, FGFR1, SRC, MAP3K10, BTG2, ZNF282, H…
GO-BP	GO:0009967	positive regulation of signal transduction	321	1.34067	3.87321e-07	MAP3K3, GATA6, HIPK2, CSNK1G2, VAV3, ILK, GAREM1, FZD4, PTGER4, STK25, BMP6, PML, IRAK1, ITGA5, ITGAL, UBE2K, SMAD4, L1CAM, KIDINS220, DUSP7, PRKCE, RAPGEF1, DAB2, LTBR, MBD2, IRF3, HPX, SPRY2, SERPINF2, CREBBP, FGR, TEK, RICTOR, MEN1, CFLAR, TERF2IP, PRKCH, MIB2, LGR4, TNFRSF11A, DEDD2, TNFRSF1A, BIRC8, MAP3K1, WDR24, SLC35C2, INSR, HIC1, SMAD3, FGFR1, SRC, MAP3K10, BIRC2, JUN, SPRED1, SOCS2, IT…
GO-BP	GO:0043085	positive regulation of catalytic activity	318	1.24184	0.000446055	SMAP2, DDX3X, MAP3K3, AGFG2, AGAP1, EVI5, VAV3, PPP1R15A, DENND5A, ILK, MMP15, MAP2K4, DNAJC1, FZD4, STK25, PML, IRAK1, CHTOP, DCUN1D1, KIDINS220, PFN2, DUSP7, BMI1, PRKCE, RAPGEF1, RALB, ARHGAP5, SPRY2, PLIN5, MMP14, FGR, TERF2, RAPGEF6, TEK, RICTOR, BCAR3, CFLAR, TNFRSF11A, ARRDC4, RGS12, AGAP3, RALGAPB, MAP3K1, INSR, AFDN, STX4, SMAD3, FGFR1, SRC, CTD-2207O23.3, PKD1, MAP3K10, HNRNPU, CLPX, JU…
GO-BP	GO:0001932	regulation of protein phosphorylation	317	1.36279	9.34792e-08	CELSR3, MAP3K3, HIPK2, IRAK3, PPP1R15A, ILK, MAP2K4, GAREM1, FZD4, PTGER4, STK25, BMP6, CTDSPL, EDNRB, ROCK2, SH3BP5, ITGB2, PML, IRAK1, GBA, ITGA5, UBE2K, SMAD4, KIDINS220, PFN2, DUSP7, PRKCE, RAPGEF1, DAB2, MLLT1, LTBR, RRAS, RALB, AKT1S1, HPX, SPRY2, SERPINF2, FGR, TEK, RICTOR, MEN1, BCAR3, PMEPA1, TERF2IP, UBASH3B, TNFRSF11A, MLXIPL, TNFRSF1A, SPRY4, MAP3K1, TNK2, INSR, BCCIP, AIDA, SMAD3, FG…
GO-BP	GO:0006508	proteolysis	317	1.19074	0.00762651	SEL1L, DDX3X, ENC1, CAPN15, THSD4, FBXW4, PPP1R15A, ATG4D, FBXL7, MMP15, RNF121, VPS37C, DNAJC1, RNF14, FBXL12, USP20, PML, TENM3, GBA, CAPN5, CRIM1, UBE2K, USP38, DAB2, SERPINE1, AREL1, SERPINF2, MMP14, GCLC, CFLAR, SPCS1, HTRA1, USP2, AGAP3, OTULIN, SIRT4, BIRC8, MYH9, SIAH2, GLG1, SMAD3, SRC, PKD1, COL6A3, BABAM1, CLPX, BIRC2, RNF19B, FBXL19, RNF103, UBR2, ADAM17, OTUD5, CEBPA, TRAPPC12, ADAMT…
GO-BP	GO:0051253	negative regulation of RNA metabolic process	315	1.46077	3.21504e-11	TRIM33, RARA, GATA6, ATF5, HIPK2, ZNF703, IRAK3, PPP1R15A, PHF12, JUNB, BMP6, FZD6, EDNRB, TIMELESS, PML, IRAK1, NACC1, MBD1, EED, SMAD4, BMI1, DAB2, ELF2, MBD2, IRF3, KDM5B, LRRFIP1, DHX34, CREBBP, MEN1, NCOR2, GCLC, FOXP2, DDX54, LGR4, USP2, ZNF706, DEDD2, THAP7, MLXIPL, OTULIN, SIRT4, SIRT7, SFSWAP, HIC1, SIAH2, ZNF174, SMAD3, E2F6, E4F1, FGFR1, SRC, MAP3K10, BTG2, ZNF282, JUN, RUNX1T1, ETS2, …
GO-BP	GO:0048585	negative regulation of response to stimulus	315	1.38693	1.53351e-08	FEZ2, TRIM33, PALM3, DDX3X, HIPK2, IRAK3, PPP1R15A, G3BP1, PTGER4, FZD6, GBA, NR3C1, KIAA0922, DUSP7, RAPGEF1, DAB2, SERPINE1, AKT1S1, SPRY2, SERPINF2, PLIN5, MMP14, TERF2, VASN, TEK, MEN1, PPP1CC, ONECUT1, GCLC, CFLAR, PMEPA1, ONECUT2, HTRA1, IL7, UBASH3B, TKFC, LGR4, MAPKAP1, RGS12, OTULIN, LEMD3, TNFRSF1A, SPRY4, CX3CR1, PGLYRP2, HIC1, SIAH2, AIDA, GLG1, PPP3CB, SMAD3, SRC, SMPD1, SPRED1, SOCS…
GO-BP	GO:0048699	generation of neurons	313	1.15549	0.0411357	FEZ2, RARA, CELSR3, CHD7, ENC1, COL5A1, ATF5, HIPK2, VAV3, ILK, SNAPIN, FZD4, STK25, BMP6, EDNRB, ROCK2, TENM3, ABLIM1, PQBP1, ITGA5, MBD1, ITPKA, SMAD4, L1CAM, KIDINS220, GOLGA4, DUSP7, LIFR, RAPGEF1, SCARF1, RRAS, RAB13, FMR1, CAMSAP2, BLOC1S5, SRRT, TEK, PPP1CC, IFT140, DDX6, CNP, ONECUT2, PRKCH, APBB2, CX3CR1, MYH9, SIAH2, NEU1, FUOM, PPP3CB, FGFR1, SRC, COL6A3, APBB1, RAPH1, BTG2, PICK1, CDK…
GO-BP	GO:0043067	regulation of programmed cell death	312	1.27908	5.04579e-05	RARA, DDX3X, MAP3K3, GATA6, ATF5, HIPK2, VAV3, PPP1R15A, CD248, ILK, MAP2K4, STK25, BMP6, EDNRB, PML, IRAK1, ITGA5, NR3C1, LIFR, DAB2, LTBR, BAG1, SERPINE1, PAFAH2, AKT1S1, AREL1, SPRY2, TEK, B4GALT1, GCLC, CFLAR, CARD6, IL7, PRKCH, TNFRSF11A, DEDD2, APBB2, SIRT4, TNFRSF1A, BIRC8, MAP3K1, CX3CR1, SIAH2, STX4, SMAD3, FGFR1, FEM1B, SRC, CTD-2207O23.3, MAP3K10, APBB1, BTG2, SMPD1, BIRC2, JUN, SOCS2,…
GO-BP	GO:1901700	response to oxygen-containing compound	312	1.1654	0.0276841	RARA, KLF15, PALM3, HLCS, ZNF703, IRAK3, PPP1R15A, MMP15, JUNB, FZD4, PTGER4, STK25, BMP6, EDNRB, HNMT, ROCK2, IRAK1, GBA, MBD1, KLF3, CXCL16, DUSP7, BAIAP2L1, PRKCE, RAPGEF1, LTBR, RAB13, SERPINE1, IRF3, AKT1S1, UROD, TEK, MEN1, KLF6, CMPK2, CNP, TNFRSF11A, MLXIPL, TNFRSF1A, CX3CR1, INSR, HNRNPM, STX4, PPP3CB, SPIDR, ERO1A, FGFR1, SRC, BTG2, SMPD1, HNRNPU, BIRC2, JUN, SPRED1, SOCS2, QDPR, CLDN4,…
GO-MF	GO:0044877	macromolecular complex binding	310	1.29178	3.93174e-05	RARA, DDX3X, CHD7, GATA6, COL5A1, ATF5, LCP1, LIMA1, ILK, PHF12, EP400, ITGB2, PQBP1, ITGA5, MBD1, ITGAL, EED, SMAD4, L1CAM, MKRN1, PELP1, SCARF1, RRAS, FMR1, MBD2, CAMSAP2, BAZ1B, MMP14, CREBBP, FGR, TERF2, WDR81, RICTOR, MEN1, PPP1CC, CFLAR, PYM1, EFL1, MBD6, SIRT7, MYH9, INSR, COL14A1, CD2BP2, SMAD3, FGFR1, SRC, APBB1, PICK1, NISCH, HNRNPU, ICAM2, JUN, ITGB1BP1, PDP1, KIF16B, RPRD1B, ADAM17, E…
GO-BP	GO:0042981	regulation of apoptotic process	310	1.28049	4.9231e-05	RARA, DDX3X, MAP3K3, GATA6, ATF5, HIPK2, VAV3, PPP1R15A, CD248, ILK, MAP2K4, STK25, BMP6, EDNRB, PML, IRAK1, ITGA5, NR3C1, LIFR, DAB2, LTBR, BAG1, SERPINE1, PAFAH2, AKT1S1, AREL1, SPRY2, TEK, B4GALT1, GCLC, CFLAR, CARD6, IL7, PRKCH, TNFRSF11A, DEDD2, APBB2, SIRT4, TNFRSF1A, BIRC8, MAP3K1, CX3CR1, SIAH2, STX4, SMAD3, FGFR1, FEM1B, SRC, CTD-2207O23.3, MAP3K10, APBB1, BTG2, SMPD1, BIRC2, JUN, SOCS2,…
GO-MF	GO:0030554	adenyl nucleotide binding	309	1.21348	0.00291745	RAD54L2, PALM3, DDX3X, CHD7, MAP3K3, FLAD1, PHKG2, HLCS, HIPK2, CSNK1G2, IRAK3, SNRK, EHD2, G3BP1, ILK, EP400, MAP2K4, ABCC1, HSPA14, STK25, ROCK2, SIK3, IRAK1, SLC27A2, NPR2, UBE2K, ITPKA, MIEF1, DHX36, PFN2, MYO3B, PRKCE, ACSM2B, SMARCAL1, BAZ1B, ABCB8, PKN2, DHX34, FGR, TEK, ATP5D, GCLC, DDX6, CMPK2, PRKCH, TKFC, DDX54, CDK17, MARS, MAP3K1, AASDH, LMTK2, CHD2, TNK2, MYH9, DDX21, INSR, ATAD3B, …
GO-BP	GO:0070727	cellular macromolecule localization	308	1.23653	0.000843386	DDX3X, SEL1L, LCP1, TMED9, EHD2, PPP1R15A, ATG4D, SNAPIN, PINX1, STAU1, BMP6, HNMT, ROCK2, WDR45, ITGB2, PML, ITGAL, MIEF1, SMAD4, GOLGA4, DAB2, RAB13, RALB, GAS8, TERF2, RAPGEF6, TEK, RBM22, IFT140, SPCS1, TERF2IP, STX16, AGAP3, ATG9A, SIRT4, TNFRSF1A, RALGAPB, HNRNPM, STX4, PPP3CB, SPIDR, SMAD3, TIMM8A, UNC93B1, PKD1, PICK1, JUN, ITGB1BP1, RPS15, STARD7, OAZ2, ERBB2, HSPH1, TAF8, IPO9, UBE2J2, …
GO-BP	GO:0034613	cellular protein localization	306	1.23511	0.00094967	DDX3X, SEL1L, LCP1, TMED9, EHD2, PPP1R15A, ATG4D, SNAPIN, PINX1, BMP6, HNMT, ROCK2, WDR45, ITGB2, PML, ITGAL, MIEF1, SMAD4, GOLGA4, DAB2, RAB13, RALB, GAS8, TERF2, RAPGEF6, TEK, RBM22, IFT140, SPCS1, TERF2IP, STX16, AGAP3, ATG9A, SIRT4, TNFRSF1A, RALGAPB, HNRNPM, STX4, PPP3CB, SPIDR, SMAD3, TIMM8A, UNC93B1, PKD1, PICK1, JUN, ITGB1BP1, RPS15, STARD7, OAZ2, ERBB2, HSPH1, TAF8, IPO9, UBE2J2, ICMT, E…
GO-MF	GO:0032559	adenyl ribonucleotide binding	306	1.20729	0.00406454	RAD54L2, PALM3, DDX3X, CHD7, MAP3K3, FLAD1, PHKG2, HLCS, HIPK2, CSNK1G2, IRAK3, SNRK, EHD2, G3BP1, ILK, EP400, MAP2K4, ABCC1, HSPA14, STK25, ROCK2, SIK3, IRAK1, SLC27A2, NPR2, UBE2K, ITPKA, MIEF1, DHX36, MYO3B, PRKCE, ACSM2B, SMARCAL1, BAZ1B, ABCB8, PKN2, DHX34, FGR, TEK, ATP5D, GCLC, DDX6, CMPK2, PRKCH, TKFC, DDX54, CDK17, MARS, MAP3K1, AASDH, LMTK2, CHD2, TNK2, MYH9, DDX21, INSR, ATAD3B, BMS1, …
GO-BP	GO:0042127	regulation of cell proliferation	304	1.19728	0.00719876	RARA, GATA6, ATF5, HIPK2, ZNF703, VAV3, FBXW4, PPP1R15A, CD248, ILK, JUNB, PINX1, GAREM1, PTGER4, BMP6, EDNRB, TIMELESS, PML, IRAK1, NACC1, CHTOP, ITGAL, SMAD4, KIAA0922, LIFR, BMI1, RAPGEF1, LTBR, SERPINE1, MBD2, ARHGAP5, VWCE, KDM5B, SPRY2, SERPINF2, GAS8, FGR, TMEM115, TEK, RICTOR, MEN1, B4GALT1, CFLAR, HTRA1, IL7, PRKCH, FOXP2, TNFRSF11A, MLXIPL, TNFRSF1A, TNK2, CX3CR1, INSR, LTBP3, FANCA, ST…
GO-BP	GO:1902679	negative regulation of RNA biosynthetic process	303	1.45103	1.97928e-10	TRIM33, RARA, GATA6, ATF5, HIPK2, ZNF703, IRAK3, PPP1R15A, PHF12, JUNB, BMP6, FZD6, EDNRB, TIMELESS, PML, IRAK1, NACC1, MBD1, EED, SMAD4, BMI1, DAB2, ELF2, MBD2, IRF3, KDM5B, LRRFIP1, CREBBP, MEN1, NCOR2, GCLC, FOXP2, DDX54, LGR4, USP2, ZNF706, DEDD2, THAP7, MLXIPL, OTULIN, SIRT4, SIRT7, HIC1, SIAH2, ZNF174, SMAD3, E2F6, E4F1, FGFR1, SRC, MAP3K10, BTG2, ZNF282, JUN, RUNX1T1, ETS2, UBR2, PEG3, CDY…
GO-BP	GO:1903507	negative regulation of nucleic acid-templated transcription	302	1.46373	7.56124e-11	TRIM33, RARA, GATA6, ATF5, HIPK2, ZNF703, IRAK3, PPP1R15A, PHF12, JUNB, BMP6, FZD6, EDNRB, TIMELESS, PML, IRAK1, NACC1, MBD1, EED, SMAD4, BMI1, DAB2, ELF2, MBD2, IRF3, KDM5B, LRRFIP1, CREBBP, MEN1, NCOR2, GCLC, FOXP2, DDX54, LGR4, USP2, ZNF706, DEDD2, THAP7, MLXIPL, OTULIN, SIRT4, SIRT7, HIC1, SIAH2, ZNF174, SMAD3, E2F6, E4F1, FGFR1, SRC, MAP3K10, BTG2, ZNF282, JUN, RUNX1T1, ETS2, UBR2, PEG3, CDY…
GO-MF	GO:0005524	ATP binding	301	1.21751	0.00289754	RAD54L2, PALM3, DDX3X, CHD7, MAP3K3, FLAD1, PHKG2, HLCS, HIPK2, CSNK1G2, IRAK3, SNRK, EHD2, G3BP1, ILK, EP400, MAP2K4, ABCC1, HSPA14, STK25, ROCK2, SIK3, IRAK1, SLC27A2, NPR2, UBE2K, ITPKA, DHX36, MYO3B, PRKCE, ACSM2B, SMARCAL1, BAZ1B, ABCB8, PKN2, DHX34, FGR, TEK, ATP5D, GCLC, DDX6, CMPK2, PRKCH, TKFC, DDX54, CDK17, MARS, MAP3K1, AASDH, LMTK2, CHD2, TNK2, MYH9, DDX21, INSR, ATAD3B, BMS1, NAXD, F…
GO-BP	GO:0051240	positive regulation of multicellular organismal process	296	1.2423	0.000844092	RARA, DDX3X, CHD7, ENC1, GATA6, HIPK2, ZNF703, IRAK3, ILK, CCM2L, STK25, PTGER4, BMP6, EDNRB, ROCK2, ITGB2, PML, IRAK1, TENM3, ITGA5, ITPKA, SMAD4, L1CAM, KIDINS220, DHX36, GOLGA4, PRKCE, RAPGEF1, SCARF1, DAB2, RRAS, SERPINE1, IRF3, ADGRL2, KDM5B, LRRFIP1, SERPINF2, SRRT, MMP14, FGR, CREBBP, TEK, B4GALT1, IL7, PRKCH, TKFC, FOXP2, LGR4, USP2, TNFRSF11A, CX3CR1, POLR1D, NEU1, SMAD3, FGFR1, SRC, APB…
GO-BP	GO:0030182	neuron differentiation	294	1.16939	0.0297307	FEZ2, RARA, CELSR3, ENC1, COL5A1, ATF5, HIPK2, VAV3, ILK, SNAPIN, FZD4, STK25, BMP6, EDNRB, ROCK2, TENM3, ABLIM1, PQBP1, ITGA5, MBD1, ITPKA, SMAD4, L1CAM, KIDINS220, GOLGA4, DUSP7, LIFR, RAPGEF1, SCARF1, RRAS, RAB13, FMR1, CAMSAP2, BLOC1S5, TEK, PPP1CC, IFT140, DDX6, CNP, ONECUT2, APBB2, MYH9, SIAH2, NEU1, FUOM, PPP3CB, FGFR1, SRC, COL6A3, APBB1, RAPH1, PICK1, BTG2, CDK16, SPRED1, JUN, GPRC5B, ER…
GO-BP	GO:0045892	negative regulation of transcription, DNA-templated	293	1.47236	8.52264e-11	TRIM33, RARA, GATA6, ATF5, HIPK2, ZNF703, IRAK3, PPP1R15A, PHF12, JUNB, BMP6, FZD6, EDNRB, TIMELESS, PML, IRAK1, NACC1, MBD1, EED, SMAD4, BMI1, DAB2, ELF2, MBD2, IRF3, KDM5B, LRRFIP1, CREBBP, MEN1, NCOR2, GCLC, FOXP2, LGR4, USP2, ZNF706, DEDD2, THAP7, MLXIPL, OTULIN, SIRT4, SIRT7, HIC1, ZNF174, SMAD3, FGFR1, E4F1, E2F6, SRC, MAP3K10, BTG2, ZNF282, JUN, RUNX1T1, ETS2, UBR2, PEG3, MYBBP1A, CEBPA, M…
GO-MF	GO:0044822	poly(A) RNA binding	290	1.46702	3.87096e-10	RARA, DDX3X, LARP4B, CCDC124, G3BP1, UTP15, NOM1, STAU1, ROCK2, CHTOP, CLUH, NUFIP2, GCN1, DHX36, MKRN1, PELP1, ZNF768, FMR1, MBD2, FAM50A, SPOUT1, NAP1L4, PKN2, DSP, DHX34, SRRT, RBM22, CIRBP, DAZAP1, PPP1CC, DDX6, DBR1, PYM1, KIAA1429, RBM47, DDX54, CHD2, MYH9, DDX21, BCCIP, COL14A1, BMS1, HNRNPM, MRPL21, ZNF598, GSPT1, HDLBP, CARHSP1, HNRNPU, ZC3H4, JUN, HNRNPUL2, RPS15, DDX28, LAS1L, MAZ, MYB…
GO-MF	GO:0046914	transition metal ion binding	289	1.20512	0.00710966	TRIM33, RARA, F8, CAPN15, GATA6, UBOX5, LIMA1, MMP15, PHF12, RNF121, RNF14, USP20, PML, DTX3, ABLIM1, MBD1, NR3C1, MKRN1, RFWD3, TRIM26, BMI1, BAZ1B, KDM5B, UROD, MMP14, CREBBP, PRDM4, B4GALT1, MIB2, BIRC8, THAP11, MAP3K1, PGLYRP2, ZNF212, SIAH2, ZNF598, CYHR1, SMAD3, ZNF276, OGFOD3, ZNF282, BIRC2, TRIM47, JADE3, RNF19B, ALKBH2, FBXL19, ZZZ3, CXXC1, RNF103, UBR2, ADAM17, GATA4, RNF123, RUFY1, SF1…
GO-BP	GO:0071495	cellular response to endogenous stimulus	284	1.32519	8.5792e-06	TRIM33, RARA, KLF15, GATA6, HIPK2, ZNF703, PPP1R15A, ILK, JUNB, GAREM1, UROS, PTGER4, BMP6, ROCK2, ITGB2, PML, KLF3, SMAD4, NR3C1, KIDINS220, DUSP7, PELP1, BAIAP2L1, PRKCE, RAPGEF1, DAB2, RAB13, SERPINE1, AKT1S1, KDM5B, SPRY2, VASN, TEK, RICTOR, MEN1, NCOR2, PPP1CC, ONECUT1, KLF6, PMEPA1, ONECUT2, HTRA1, TNRC6C, MAPKAP1, LEMD3, MAP3K1, CX3CR1, INSR, GLG1, SPIDR, SMAD3, FGFR1, SRC, CTD-2207O23.3, …
GO-BP	GO:0007167	enzyme linked receptor protein signaling pathway	277	1.34691	2.70002e-06	TRIM33, GATA6, HIPK2, ZNF703, VAV3, PPP1R15A, ILK, JUNB, GAREM1, BMP6, ROCK2, PML, IRAK1, CRIM1, NPR2, ITGA5, SMAD4, KIDINS220, DUSP7, LIFR, BAIAP2L1, PRKCE, RAPGEF1, DAB2, RALA, SERPINE1, RALB, AKT1S1, SPRY2, FGR, PRDM4, VASN, TEK, RICTOR, MEN1, NCOR2, PPP1CC, ONECUT1, PMEPA1, ONECUT2, HTRA1, TNRC6C, MAPKAP1, LEMD3, MAP3K1, TNK2, MYH9, INSR, GLG1, SMAD3, FGFR1, SRC, CTD-2207O23.3, SPRED1, JUN, S…
GO-BP	GO:0010648	negative regulation of cell communication	275	1.37501	4.69704e-07	FEZ2, TRIM33, DDX3X, PALM3, HIPK2, IRAK3, PPP1R15A, G3BP1, FZD6, GBA, ABHD6, NR3C1, KIAA0922, DUSP7, RAPGEF1, DAB2, SERPINE1, AKT1S1, SPRY2, PLIN5, MMP14, VASN, MEN1, PPP1CC, ONECUT1, GCLC, CFLAR, PMEPA1, ONECUT2, IL7, HTRA1, UBASH3B, TKFC, LGR4, MAPKAP1, RGS12, SIRT4, SPRY4, LEMD3, CX3CR1, HIC1, SIAH2, AIDA, GLG1, SMAD3, SRC, SMPD1, PICK1, SPRED1, SOCS2, ITGB1BP1, UBR2, ELF1, ADAM17, HSPH1, MED1…
GO-BP	GO:0031401	positive regulation of protein modification process	275	1.36254	1.09917e-06	MAP3K3, HIPK2, PPP1R15A, ILK, MAP2K4, GAREM1, FZD4, STK25, PTGER4, BMP6, EDNRB, ROCK2, PML, IRAK1, GBA, CHTOP, ITGA5, UBE2K, EED, SMAD4, DCUN1D1, KIDINS220, PFN2, DUSP7, BMI1, PRKCE, RAPGEF1, DAB2, LTBR, RALB, HPX, SPRY2, SERPINF2, TEK, RICTOR, PPP1R7, BCAR3, TERF2IP, TNFRSF11A, ARRDC4, TNFRSF1A, MAP3K1, TNK2, INSR, SMAD3, FGFR1, SRC, PKD1, MAP3K10, SMPD1, BIRC2, SPRED1, JUN, ITGB1BP1, GPRC5B, AR…
GO-BP	GO:0023057	negative regulation of signaling	274	1.38382	2.87717e-07	TRIM33, DDX3X, PALM3, HIPK2, IRAK3, PPP1R15A, G3BP1, FZD6, GBA, ABHD6, NR3C1, KIAA0922, DUSP7, RAPGEF1, DAB2, SERPINE1, AKT1S1, SPRY2, PLIN5, MMP14, VASN, MEN1, PPP1CC, ONECUT1, GCLC, CFLAR, PMEPA1, ONECUT2, IL7, HTRA1, UBASH3B, TKFC, LGR4, MAPKAP1, RGS12, SIRT4, SPRY4, LEMD3, CX3CR1, HIC1, SIAH2, AIDA, GLG1, SMAD3, SRC, SMPD1, PICK1, SPRED1, SOCS2, ITGB1BP1, UBR2, ELF1, ADAM17, HSPH1, MED13, ADA…
GO-BP	GO:0009057	macromolecule catabolic process	271	1.39088	2.22791e-07	SEL1L, ENC1, PHKG2, IRAK3, FBXW4, FBXL7, RNF121, RILP, RNF14, FBXL12, USP20, STBD1, PML, GBA, CTIF, UBE2K, SMAD4, USP38, DAB2, AREL1, DHX34, DDX6, GCLC, PYM1, USP2, TNRC6C, DEDD2, AGAP3, PGLYRP2, MGEA5, SIAH2, SMAD3, GSPT1, PKD1, BTG2, CLPX, BIRC2, RNF19B, RPS15, FBXL19, KIF16B, UBR2, RNF103, OAZ2, CEBPA, ZFAND2A, EXOSC4, UBE2J2, ZNRF3, MTPAP, EDEM1, RNF19A, AMFR, DVL1, CUL1, USP7, DNAJB9, UBXN1,…
GO-BP	GO:0048870	cell motility	271	1.24806	0.00130533	CELSR3, PLD1, ZNF703, COL5A1, LCP1, VAV3, ILK, CD248, PTGER4, EDNRB, ROCK2, ITGB2, PML, ABHD6, ITGA5, CXCL16, ITGAL, L1CAM, PFN2, PRKCE, DAB2, RRAS, RAB13, JAGN1, SERPINE1, ARHGAP5, PKN2, GAS8, MMP14, FGR, TEK, DCHS1, ONECUT1, B4GALT1, ONECUT2, TNFRSF11A, APBB2, LEMD3, MAP3K1, TNK2, CX3CR1, MYH9, INSR, STX4, GLG1, SMAD3, FGFR1, SRC, NISCH, JUN, ITGB1BP1, ERG, ADAM17, SELPLG, C5AR2, KDR, HDAC4, MI…
GO-BP	GO:0051674	localization of cell	271	1.24806	0.00130533	CELSR3, PLD1, ZNF703, COL5A1, LCP1, VAV3, ILK, CD248, PTGER4, EDNRB, ROCK2, ITGB2, PML, ABHD6, ITGA5, CXCL16, ITGAL, L1CAM, PFN2, PRKCE, DAB2, RRAS, RAB13, JAGN1, SERPINE1, ARHGAP5, PKN2, GAS8, MMP14, FGR, TEK, DCHS1, ONECUT1, B4GALT1, ONECUT2, TNFRSF11A, APBB2, LEMD3, MAP3K1, TNK2, CX3CR1, MYH9, INSR, STX4, GLG1, SMAD3, FGFR1, SRC, NISCH, JUN, ITGB1BP1, ERG, ADAM17, SELPLG, C5AR2, KDR, HDAC4, MI…
GO-MF	GO:0042802	identical protein binding	264	1.29146	0.000239621	ZBTB7B, HLCS, LCP1, IRAK3, SCAND1, FZD4, STK25, TIMELESS, PML, FAM109A, IRAK1, TENM3, NPR2, CLDN14, EED, MIEF1, SMAD4, L1CAM, LTBR, IRF3, LRRFIP1, CLDN12, SERPINF2, PLIN5, TERF2, TMEM115, SLC8B1, B4GALT1, FOXP2, USP2, MLXIPL, TNK2, MYH9, HOGA1, ZNF212, ZNF174, PEX11B, SMAD3, FGFR1, MAP3K10, PICK1, NISCH, JUN, MTERF2, GRASP, RUNX1T1, QDPR, CLDN4, ERBB2, CEBPA, SF1, ERBB3, DGCR8, CLDN1, PAICS, MTPA…
GO-MF	GO:0098772	molecular function regulator	263	1.24153	0.00239896	SMAP2, AGFG2, AGAP1, VAV3, PPP1R15A, EVI5, DENND5A, MMP15, DNAJC1, PINX1, SH3BP5, CRIM1, PFN2, KIDINS220, PRKCE, RAPGEF1, PPP1R16A, SERPINE1, ARHGAP5, BAZ1B, SPRY2, CPN2, SERPINF2, MMP14, RAPGEF6, RICTOR, PPP1R7, BCAR3, CFLAR, RGS12, AGAP3, BIRC8, RALGAPB, LMTK2, TNK2, BCCIP, STX4, SH3BP5L, CTD-2207O23.3, COL6A3, SLC9A3R2, CLPX, SPRED1, JUN, GAPVD1, BIRC2, SOCS2, CDC42EP2, ITGB1BP1, FNBP1L, GPRC5…
GO-BP	GO:0033043	regulation of organelle organization	262	1.29813	0.000116008	FEZ2, ALMS1, SEPT9, ATF5, LCP1, TMED9, EVI5, LIMA1, ILK, PINX1, PTGER4, HNMT, ROCK2, PML, MTMR3, CHTOP, EED, MIEF1, SMAD4, DHX36, PFN2, RFWD3, PRKCE, BAIAP2L1, RALB, CAMSAP2, SERPINF2, TERF2, TEK, RICTOR, IFT140, TERF2IP, SIRT4, MAP3K1, INSR, SMAD3, SRC, PKD1, ARPC5L, PICK1, HNRNPU, NTHL1, CDC42EP2, ITGB1BP1, INSIG1, STARD7, UBE2J2, KDR, ANKRD27, PYGO2, JARID2, NCK2, LMNA, CDK13, PAF1, TBC1D1, MP…
GO-BP	GO:0009968	negative regulation of signal transduction	259	1.45205	8.0241e-09	TRIM33, DDX3X, PALM3, HIPK2, IRAK3, PPP1R15A, G3BP1, FZD6, GBA, NR3C1, KIAA0922, DUSP7, RAPGEF1, DAB2, SERPINE1, AKT1S1, SPRY2, PLIN5, MMP14, VASN, MEN1, ONECUT1, PPP1CC, GCLC, CFLAR, PMEPA1, ONECUT2, IL7, HTRA1, UBASH3B, TKFC, LGR4, MAPKAP1, RGS12, SPRY4, LEMD3, CX3CR1, HIC1, SIAH2, GLG1, AIDA, SMAD3, SRC, SMPD1, SPRED1, SOCS2, ITGB1BP1, UBR2, ELF1, ADAM17, HSPH1, MED13, ADAMTSL2, ERBB3, LEMD2, …
GO-BP	GO:0070647	protein modification by small protein conjugation or removal	258	1.53372	2.64877e-11	TRIM33, ENC1, UBOX5, FBXL7, RNF121, PINX1, RNF14, FBXL12, USP20, PML, IRAK1, DTX3, MED11, UBE2K, DCUN1D1, MKRN1, RFWD3, PRKCE, BMI1, USP38, AREL1, XPC, MDC1, GCLC, MIB2, USP2, ARRDC4, DCAF5, OTULIN, BIRC8, DCAF8, SIAH2, WSB2, E4F1, FEM1B, FEM1C, BABAM1, BIRC2, SOCS2, RNF19B, ARRDC3, RNF103, UBR2, OTUD5, RNF123, UBE2J2, ZNRF3, HDAC4, RNF19A, RASSF1, AMFR, SOCS3, ASXL1, PAF1, CUL1, USP7, UBXN1, PSM…
GO-BP	GO:0051248	negative regulation of protein metabolic process	258	1.43175	3.56711e-08	RARA, KLF15, DDX3X, ENC1, IRAK3, PPP1R15A, ILK, RILP, DNAJC1, PINX1, CTDSPL, EDNRB, ROCK2, SH3BP5, PML, GBA, CRIM1, SMAD4, DUSP7, PRKCE, RAPGEF1, MLLT1, FMR1, SERPINE1, AKT1S1, SPRY2, SERPINF2, WDR81, CIRBP, MEN1, GCLC, CFLAR, PMEPA1, UBASH3B, TNRC6C, MLXIPL, SIRT4, SPRY4, BIRC8, INSR, SIAH2, AIDA, CD2BP2, GLG1, SMAD3, SRC, SH3BP5L, APBB1, COL6A3, SMPD1, BTG2, BIRC2, SPRED1, JUN, SOCS2, ITGB1BP1,…
GO-BP	GO:0051130	positive regulation of cellular component organization	258	1.24246	0.00246143	SEPT9, ENC1, ZNF703, LCP1, TMED9, EHD2, ILK, STK25, HNMT, ROCK2, PML, TENM3, CHTOP, ITPKA, MIEF1, EED, SMAD4, L1CAM, DHX36, PFN2, KIDINS220, RFWD3, MYO3B, GOLGA4, PRKCE, BAIAP2L1, RAPGEF1, SCARF1, DAB2, RALA, SERPINE1, RALB, ADGRL2, SERPINF2, TERF2, TEK, RICTOR, MAP3K1, INSR, SYNJ1, STX4, NEU1, SPIDR, SMAD3, FGFR1, SRC, APBB1, ARPC5L, PICK1, JUN, NTHL1, CDC42EP2, ITGB1BP1, FNBP1L, GPRC5B, STARD7,…
GO-BP	GO:0051336	regulation of hydrolase activity	256	1.21626	0.00859033	SMAP2, DDX3X, AGFG2, AGAP1, PPP6R3, VAV3, PPP1R15A, EVI5, DENND5A, DNAJC1, ROCK2, PML, CRIM1, CHTOP, PFN2, PRKCE, RAPGEF1, SERPINE1, ARHGAP5, METTL21A, SPRY2, SERPINF2, PLIN5, MMP14, TERF2, RAPGEF6, WDR81, RICTOR, BCAR3, CFLAR, RGS12, AGAP3, BIRC8, RALGAPB, TNK2, AFDN, SIAH2, CD2BP2, SMAD3, FGFR1, SRC, CTD-2207O23.3, COL6A3, HNRNPU, CLPX, SPRED1, JUN, GAPVD1, BIRC2, CDC42EP2, ITGB1BP1, FNBP1L, ER…
GO-BP	GO:0051276	chromosome organization	251	1.38778	9.59526e-07	DDX3X, CHD7, HLCS, SETD1A, G3BP1, EP400, PINX1, PML, CHTOP, MBD1, EED, SMAD4, NR3C1, DHX36, BMI1, MBD2, BAZ1B, KDM5B, NAP1L4, FOXA3, KAT14, XPC, TERF2, CREBBP, PRDM4, ARID4B, MEN1, NCOR2, TERF2IP, SIRT7, CHD2, SRC, APBB1, HNRNPU, BABAM1, JADE3, ZZZ3, CXXC1, UBR2, CDYL, BRMS1, C10orf2, SETD3, INO80B, HDAC4, PYGO2, JARID2, BRD2, ASXL1, PAF1, USP7, MBD3, PHF13, RTF1, WHSC1L1, TNKS1BP1, CUL4A, KDM5C,…
GO-BP	GO:0016477	cell migration	251	1.30045	0.000157065	CELSR3, ZNF703, COL5A1, LCP1, VAV3, ILK, CD248, PTGER4, EDNRB, ROCK2, ITGB2, PML, ABHD6, ITGA5, CXCL16, ITGAL, L1CAM, PFN2, PRKCE, DAB2, RRAS, RAB13, JAGN1, SERPINE1, ARHGAP5, PKN2, MMP14, FGR, TEK, DCHS1, ONECUT1, B4GALT1, ONECUT2, TNFRSF11A, APBB2, LEMD3, TNK2, CX3CR1, MYH9, INSR, STX4, GLG1, SMAD3, FGFR1, SRC, NISCH, JUN, ITGB1BP1, ERG, ADAM17, SELPLG, C5AR2, KDR, HDAC4, MIA3, NCK2, NRP1, CXCR…
GO-MF	GO:0008270	zinc ion binding	251	1.26542	0.00107569	TRIM33, RARA, CAPN15, GATA6, UBOX5, LIMA1, MMP15, PHF12, RNF121, RNF14, USP20, PML, DTX3, ABLIM1, MBD1, NR3C1, MKRN1, RFWD3, TRIM26, BMI1, BAZ1B, KDM5B, MMP14, CREBBP, PRDM4, MIB2, BIRC8, THAP11, MAP3K1, PGLYRP2, ZNF212, SIAH2, ZNF598, CYHR1, SMAD3, ZNF276, ZNF282, TRIM47, BIRC2, JADE3, RNF19B, FBXL19, ZZZ3, CXXC1, UBR2, RNF103, ADAM17, GATA4, RNF123, RUFY1, SF1, ADAMTSL2, ZFAND2A, ZNRF3, HDAC4, …
GO-BP	GO:0016482	cytoplasmic transport	251	1.26025	0.00130322	SEL1L, F8, PPP6R3, TMED9, RILP, SNAPIN, BMP6, HNMT, PML, CHTOP, VPS54, SMAD4, KIDINS220, GOLGA4, PRKCE, DAB2, RAB13, BLOC1S5, TMEM115, TEK, RBM22, SPCS1, UBASH3B, AGAP3, SIRT4, LMTK2, PPP3CB, SMAD3, TIMM8A, ERO1A, SRC, PKD1, JUN, INSIG1, RPS15, KIF16B, STARD7, MYBBP1A, IPO9, UBE2J2, TST, MIA3, SEC22C, EDEM1, ANKRD27, LZTS2, LMNA, RAB35, NUDT4, STX10, CHIC2, SRP68, CALM3, RAB23, PINK1, UBE2G2, COR…
GO-BP	GO:0072358	cardiovascular system development	247	1.53673	6.63289e-11	RARA, MAP3K3, CHD7, GATA6, HIPK2, COL5A1, VAV3, PPP1R15A, ILK, JUNB, FZD4, CCM2L, PTGER4, ROCK2, ITGB2, PML, ITGA5, MBD1, SMAD4, RAPGEF1, RRAS, SERPINE1, BAZ1B, RHOJ, DSP, SERPINF2, MMP14, TEK, DCHS1, B4GALT1, IFT140, OTULIN, LEMD3, CX3CR1, MYH9, INSR, COL14A1, PPP3CB, SMAD3, FGFR1, PKD1, JUN, ITGB1BP1, ERG, GATA4, ERBB2, MAML1, ERBB3, LEMD2, KDR, HIPK1, BASP1, SOCS3, NRP1, LMNA, NUS1, ASXL1, DVL…
GO-BP	GO:0072359	circulatory system development	247	1.53673	6.63289e-11	RARA, MAP3K3, CHD7, GATA6, HIPK2, COL5A1, VAV3, PPP1R15A, ILK, JUNB, FZD4, CCM2L, PTGER4, ROCK2, ITGB2, PML, ITGA5, MBD1, SMAD4, RAPGEF1, RRAS, SERPINE1, BAZ1B, RHOJ, DSP, SERPINF2, MMP14, TEK, DCHS1, B4GALT1, IFT140, OTULIN, LEMD3, CX3CR1, MYH9, INSR, COL14A1, PPP3CB, SMAD3, FGFR1, PKD1, JUN, ITGB1BP1, ERG, GATA4, ERBB2, MAML1, ERBB3, LEMD2, KDR, HIPK1, BASP1, SOCS3, NRP1, LMNA, NUS1, ASXL1, DVL…
GO-BP	GO:0051094	positive regulation of developmental process	246	1.27785	0.000676336	RARA, CHD7, SEPT9, ENC1, GATA6, HIPK2, ZNF703, IRAK3, EHD2, ILK, JUNB, STK25, PTGER4, BMP6, ITGB2, PML, TENM3, ITGA5, ITPKA, MIEF1, SMAD4, L1CAM, KIDINS220, GOLGA4, RAPGEF1, SCARF1, DAB2, RRAS, SERPINE1, ADGRL2, BLOC1S5, KDM5B, SERPINF2, SRRT, MMP14, TEK, B4GALT1, IL7, PRKCH, FOXP2, LGR4, USP2, CX3CR1, INSR, LTBP3, NEU1, SMAD3, FGFR1, SRC, APBB1, JUN, SUCO, GPRC5B, GATA4, CEBPA, MAML1, SETD3, KDR…
GO-MF	GO:0001071	nucleic acid binding transcription factor activity	244	1.22596	0.00795905	KLF15, RARA, ZBTB7B, CAPN15, GATA6, ATF5, SCAND1, JUNB, TFE3, ZNF18, KLF3, SMAD4, NR3C1, ELF2, IRF3, KDM5B, FOXA3, ZXDC, MAFK, CREBBP, ONECUT1, KLF6, ONECUT2, FOXP2, MLXIPL, MYCN, HIC1, ZNF174, SMAD3, E4F1, E2F6, ZNF655, BTG2, JUN, HIVEP2, RUNX1T1, ETS2, ELF1, ERG, PEG3, GATA4, MAZ, CEBPA, HNRNPAB, STAT5A, BHLHE40, JARID2, TEAD3, ZNF281, ZBTB11, ZNF75D, NR1D2, YLPM1, FOS, ELF3, CEBPG, TCFL5, MEIS…
GO-MF	GO:0003700	transcription factor activity, sequence-specific DNA binding	244	1.22596	0.00795905	KLF15, RARA, ZBTB7B, CAPN15, GATA6, ATF5, SCAND1, JUNB, TFE3, ZNF18, KLF3, SMAD4, NR3C1, ELF2, IRF3, KDM5B, FOXA3, ZXDC, MAFK, CREBBP, ONECUT1, KLF6, ONECUT2, FOXP2, MLXIPL, MYCN, HIC1, ZNF174, SMAD3, E4F1, E2F6, ZNF655, BTG2, JUN, HIVEP2, RUNX1T1, ETS2, ELF1, ERG, PEG3, GATA4, MAZ, CEBPA, HNRNPAB, STAT5A, BHLHE40, JARID2, TEAD3, ZNF281, ZBTB11, ZNF75D, NR1D2, YLPM1, FOS, ELF3, CEBPG, TCFL5, MEIS…
GO-BP	GO:0032269	negative regulation of cellular protein metabolic process	243	1.44028	6.8265e-08	KLF15, RARA, DDX3X, ENC1, IRAK3, PPP1R15A, ILK, DNAJC1, PINX1, CTDSPL, EDNRB, ROCK2, SH3BP5, PML, GBA, CRIM1, DUSP7, PRKCE, RAPGEF1, MLLT1, FMR1, SERPINE1, AKT1S1, SPRY2, SERPINF2, WDR81, CIRBP, MEN1, GCLC, CFLAR, PMEPA1, UBASH3B, TNRC6C, MLXIPL, SIRT4, SPRY4, BIRC8, INSR, SIAH2, GLG1, CD2BP2, AIDA, SMAD3, SRC, SH3BP5L, COL6A3, SMPD1, BTG2, SPRED1, JUN, BIRC2, SOCS2, ITGB1BP1, CEBPA, HSPH1, LEMD2…
GO-BP	GO:1902580	single-organism cellular localization	242	1.17959	0.0455693	F8, PPP6R3, TMED9, EHD2, ATG4D, RILP, PINX1, SNAPIN, BMP6, HNMT, ROCK2, ITGB2, PML, CLUH, ITGAL, MIEF1, SMAD4, PFN2, GOLGA4, DAB2, RAB13, BLOC1S5, SPRY2, FGR, RAPGEF6, TEK, WDR81, RBM22, SPCS1, AGAP3, SIRT4, TNFRSF1A, MYH9, SYNJ1, STX4, PPP3CB, SMAD3, TIMM8A, PKD1, PICK1, JUN, ITGB1BP1, INSIG1, FNBP1L, RPS15, STARD7, ERBB2, IPO9, UBE2J2, DTNBP1, ICMT, LDLRAP1, LMNA, DVL1, FAM126A, SRP68, RABGEF1,…
GO-BP	GO:0045944	positive regulation of transcription from RNA polymerase II promoter	240	1.40586	6.64083e-07	KLF15, RARA, RAD54L2, DDX3X, ZBTB7B, GATA6, HIPK2, ATF5, JUNB, BMP6, TFE3, ABLIM1, GCN1, SMAD4, NR3C1, DHX36, PELP1, SERPINE1, FOXA3, SERPINF2, MAFK, CREBBP, ARID4B, MEN1, ONECUT1, KLF6, ONECUT2, MLXIPL, TNFRSF1A, PPP3CB, SMAD3, PKD1, APBB1, JUN, INSIG1, ITGB1BP1, ETS2, RPRD1B, ELF1, GATA4, HSPH1, CEBPA, MED13, MAML1, SETD3, STAT5A, HDAC4, TEAD3, NCK2, LMNA, ASXL1, PAF1, RTF1, IRF2BPL, CRTC3, TET…
GO-BP	GO:0044092	negative regulation of molecular function	239	1.29873	0.000300968	DDX3X, IRAK3, PPP1R15A, ILK, PINX1, CCM2L, FZD6, EDNRB, ROCK2, RAB9A, SH3BP5, PML, IRAK1, GBA, CRIM1, DUSP7, PRKCE, DAB2, MLLT1, SERPINE1, RALB, AKT1S1, SPRY2, SERPINF2, PLIN5, TERF2, WDR81, MEN1, CFLAR, IL7, UBASH3B, OTULIN, BIRC8, LMTK2, TNK2, INSR, SIAH2, CD2BP2, AIDA, SRC, SH3BP5L, MAP3K10, COL6A3, SMPD1, SPRED1, JUN, BIRC2, SOCS2, ITGB1BP1, OAZ2, CEBPA, MED13, BRMS1, ENSA, HDAC4, RBM26, BHLH…
GO-BP	GO:0060429	epithelium development	239	1.29639	0.000346937	KLF15, RARA, CELSR3, CHD7, GATA6, ZNF703, COL5A1, LCP1, ILK, FZD6, BMP6, EDNRB, ROCK2, TIMELESS, PML, CAPN5, ITGA5, SMAD4, NR3C1, RAPGEF1, FAM212A, DAB2, RALA, RAB13, KDM5B, SPRY2, DSP, MMP14, RAPGEF6, ARID4B, MEN1, DCHS1, ONECUT1, B4GALT1, IFT140, ONECUT2, PRKCH, FOXP2, LGR4, TNFRSF1A, MAP3K1, INSR, BCCIP, AFDN, SMAD3, FGFR1, FEM1B, SRC, PKD1, JUN, ADAM17, GATA4, ADAMTSL2, ZNRF3, KDR, STAT5A, WN…
GO-BP	GO:0010562	positive regulation of phosphorus metabolic process	237	1.2258	0.00887919	MAP3K3, HIPK2, VAV3, PPP1R15A, ILK, MAP2K4, GAREM1, FZD4, STK25, PTGER4, BMP6, EDNRB, ROCK2, IRAK1, GBA, ITGA5, UBE2K, SMAD4, PFN2, KIDINS220, DUSP7, PRKCE, RAPGEF1, DAB2, LTBR, RALB, HPX, SPRY2, SERPINF2, FGR, TEK, RICTOR, PPP1R7, BCAR3, TERF2IP, TNFRSF11A, MLXIPL, TNFRSF1A, MAP3K1, TNK2, INSR, SMAD3, FGFR1, SRC, PKD1, MAP3K10, SMPD1, SPRED1, JUN, ITGB1BP1, GPRC5B, ADAM17, CCNY, ERBB2, HSPH1, DB…
GO-BP	GO:0045937	positive regulation of phosphate metabolic process	237	1.2258	0.00887919	MAP3K3, HIPK2, VAV3, PPP1R15A, ILK, MAP2K4, GAREM1, FZD4, STK25, PTGER4, BMP6, EDNRB, ROCK2, IRAK1, GBA, ITGA5, UBE2K, SMAD4, PFN2, KIDINS220, DUSP7, PRKCE, RAPGEF1, DAB2, LTBR, RALB, HPX, SPRY2, SERPINF2, FGR, TEK, RICTOR, PPP1R7, BCAR3, TERF2IP, TNFRSF11A, MLXIPL, TNFRSF1A, MAP3K1, TNK2, INSR, SMAD3, FGFR1, SRC, PKD1, MAP3K10, SMPD1, SPRED1, JUN, ITGB1BP1, GPRC5B, ADAM17, CCNY, ERBB2, HSPH1, DB…
GO-BP	GO:0022603	regulation of anatomical structure morphogenesis	232	1.46463	3.62614e-08	CELSR3, SEPT9, GATA6, HIPK2, ZNF703, COL5A1, EHD2, PPP1R15A, EVI5, ILK, STK25, PTGER4, FZD6, ROCK2, ITGB2, PML, PQBP1, ITGA5, ITPKA, MIEF1, SMAD4, L1CAM, GOLGA4, DAB2, RRAS, SERPINE1, RHOJ, FGR, VASN, TEK, IFT140, B4GALT1, CFLAR, FOXP2, LGR4, CX3CR1, MYH9, SMAD3, FGFR1, SRC, CTD-2207O23.3, CDC42EP2, ITGB1BP1, ERG, GATA4, ERBB2, ZNRF3, KDR, ANKRD27, HIPK1, BASP1, NRP1, DVL1, TBC1D1, ANGPT2, BTG1, …
GO-BP	GO:0051338	regulation of transferase activity	232	1.32793	9.31928e-05	MAP3K3, IRAK3, VAV3, ILK, MAP2K4, FZD4, PINX1, STK25, SH3BP5, IRAK1, PML, GBA, DCUN1D1, KIDINS220, DUSP7, BMI1, RAPGEF1, MLLT1, RALB, AKT1S1, SPRY2, FGR, TEK, MEN1, UBASH3B, TNFRSF11A, ARRDC4, MAP3K1, INSR, BCCIP, AIDA, FGFR1, FEM1B, SRC, SH3BP5L, PKD1, MAP3K10, SMPD1, SPRED1, SOCS2, ITGB1BP1, GPRC5B, ARRDC3, ADAM17, CCNY, ERBB2, CEBPA, HSPH1, DBNL, ERBB3, CARD10, DTNBP1, SESN2, ADCY5, SOCS3, NCK…
GO-BP	GO:0070848	response to growth factor	229	1.45486	8.45598e-08	TRIM33, GATA6, HIPK2, ZNF703, VAV3, PPP1R15A, ILK, JUNB, FZD4, GAREM1, BMP6, IRAK1, PML, ITGA5, SMAD4, KIDINS220, DUSP7, PRKCE, RAPGEF1, DAB2, RALA, SERPINE1, RALB, KDM5B, AKT1S1, SPRY2, VASN, TEK, RICTOR, PRDM4, MEN1, NCOR2, ONECUT1, PPP1CC, PMEPA1, ONECUT2, HTRA1, TNRC6C, MAPKAP1, LEMD3, MAP3K1, CX3CR1, INSR, GLG1, SMAD3, FGFR1, SRC, CTD-2207O23.3, SPRED1, JUN, ITGB1BP1, KIF16B, ADAM17, GATA4, …
GO-BP	GO:0048646	anatomical structure formation involved in morphogenesis	229	1.1947	0.0332719	RARA, CELSR3, SEPT9, GATA6, HIPK2, COL5A1, EHD2, VAV3, ILK, MMP15, JUNB, FZD6, ROCK2, ITGB2, PML, ABLIM1, ITGA5, SMAD4, RALA, RRAS, SERPINE1, MMP14, TEK, DCHS1, ONECUT1, B4GALT1, IFT140, CFLAR, ONECUT2, HTRA1, TNRC6C, OTULIN, LEMD3, MYH9, CX3CR1, PPP3CB, SMAD3, CEP164, FGFR1, JUN, ITGB1BP1, ETS2, FNBP1L, KIF16B, ERG, ADAM17, GATA4, LEMD2, KDR, SH3PXD2A, HIPK1, NRP1, NUS1, DVL1, PAF1, ANGPT2, BTG1…
GO-BP	GO:0032446	protein modification by small protein conjugation	228	1.55715	1.32887e-10	TRIM33, ENC1, UBOX5, FBXL7, RNF121, PINX1, RNF14, FBXL12, IRAK1, DTX3, PML, MED11, UBE2K, DCUN1D1, MKRN1, RFWD3, PRKCE, BMI1, AREL1, XPC, MDC1, GCLC, MIB2, DCAF5, ARRDC4, BIRC8, DCAF8, SIAH2, WSB2, E4F1, FEM1B, FEM1C, BIRC2, SOCS2, RNF19B, ARRDC3, UBR2, RNF103, RNF123, UBE2J2, ZNRF3, HDAC4, RNF19A, RASSF1, AMFR, SOCS3, PAF1, CUL1, UBXN1, PSMD1, CUL4A, DDRGK1, RABGEF1, PINK1, UBE2G2, XIAP, HERC2, …
GO-BP	GO:0009790	embryo development	228	1.37303	1.00676e-05	RARA, CHD7, GATA6, HIPK2, COL5A1, FBXW4, MMP15, JUNB, FZD6, ITGB2, ITGA5, SMAD4, KIDINS220, FAM212A, RALA, SPRY2, MMP14, TERF2, CREBBP, RICTOR, DCHS1, IFT140, TNRC6C, MYH9, SMAD3, FGFR1, E4F1, PKD1, PICK1, INSIG1, ETS2, KIF16B, GATA4, CEBPA, TAF8, KDR, ICMT, HIPK1, PYGO2, BASP1, SOCS3, NRP1, ZNF281, DVL1, PAF1, MBD3, RTF1, CUL4A, RAB23, NAGLU, AKIRIN2, RAD23B, EXT2, ELF3, KDF1, AMBRA1, TTPA, FOXA…
GO-BP	GO:0044265	cellular macromolecule catabolic process	226	1.4358	3.16801e-07	SEL1L, ENC1, FBXW4, FBXL7, RNF121, RNF14, FBXL12, USP20, PML, GBA, CTIF, UBE2K, USP38, DAB2, AREL1, DHX34, DDX6, GCLC, PYM1, USP2, TNRC6C, DEDD2, AGAP3, MGEA5, SIAH2, GSPT1, PKD1, BTG2, CLPX, BIRC2, RNF19B, RPS15, FBXL19, UBR2, RNF103, CEBPA, ZFAND2A, EXOSC4, UBE2J2, ZNRF3, MTPAP, EDEM1, RNF19A, AMFR, DVL1, CUL1, USP7, DNAJB9, UBXN1, PSMD1, TNKS1BP1, USP47, CUL4A, DDRGK1, PINK1, UBE2G2, RAD23B, H…
GO-BP	GO:0071363	cellular response to growth factor stimulus	225	1.46985	4.82826e-08	TRIM33, GATA6, HIPK2, ZNF703, VAV3, PPP1R15A, ILK, JUNB, FZD4, GAREM1, BMP6, IRAK1, PML, ITGA5, SMAD4, KIDINS220, DUSP7, PRKCE, RAPGEF1, DAB2, RALA, SERPINE1, RALB, KDM5B, AKT1S1, SPRY2, VASN, TEK, RICTOR, PRDM4, MEN1, ONECUT1, PPP1CC, NCOR2, PMEPA1, ONECUT2, HTRA1, TNRC6C, MAPKAP1, LEMD3, MAP3K1, CX3CR1, INSR, GLG1, SMAD3, FGFR1, SRC, CTD-2207O23.3, SPRED1, JUN, ITGB1BP1, KIF16B, ADAM17, GATA4, …
GO-BP	GO:0040007	growth	225	1.43857	2.93223e-07	RARA, DDX3X, CHD7, GATA6, ATF5, ILK, CCM2L, PTGER4, BMP6, PML, CRIM1, CXCL16, VPS54, SMAD4, L1CAM, GOLGA4, KDM5B, SPRY2, MMP14, PRDM4, CFLAR, IL7, HTRA1, FOXP2, SERTAD3, APBB2, PGLYRP2, INSR, COL14A1, PPP3CB, SMAD3, FGFR1, RAPH1, APBB1, SOCS2, ADAM17, PTPN12, GATA4, ERBB2, TAF8, EXOSC4, STAT5A, ICMT, PYGO2, BASP1, NRP1, DVL1, BTG1, RTF1, ULK2, PLXND1, SEMA4D, USP47, PLEKHA1, URI1, PPM1F, NET1, PT…
GO-BP	GO:0009887	organ morphogenesis	220	1.38306	9.72104e-06	RARA, CELSR3, CHD7, GATA6, HIPK2, COL5A1, ILK, CCM2L, FZD6, BMP6, PML, GBA, TENM3, ABLIM1, SMAD4, NR3C1, DAB2, BAZ1B, KDM5B, SPRY2, DSP, MMP14, TEK, DCHS1, B4GALT1, IFT140, BCAR3, ONECUT2, IL7, HTRA1, FOXP2, LGR4, INSR, GLG1, SMAD3, FGFR1, FEM1B, SRC, PKD1, JUN, INSIG1, ERG, GATA4, LEMD2, ZNRF3, KDR, STAT5A, WNK4, HIPK1, BASP1, NRP1, ASXL1, DVL1, CUL1, PLXND1, PLEKHA1, RAB23, TET2, NAGLU, MAP2K2,…
GO-BP	GO:0042327	positive regulation of phosphorylation	220	1.26527	0.00281083	MAP3K3, HIPK2, VAV3, PPP1R15A, ILK, MAP2K4, FZD4, GAREM1, STK25, PTGER4, BMP6, EDNRB, ROCK2, IRAK1, ITGA5, UBE2K, SMAD4, PFN2, KIDINS220, DUSP7, PRKCE, RAPGEF1, DAB2, LTBR, RALB, HPX, SPRY2, SERPINF2, FGR, TEK, RICTOR, BCAR3, TERF2IP, TNFRSF11A, MLXIPL, TNFRSF1A, MAP3K1, TNK2, INSR, FGFR1, SRC, PKD1, MAP3K10, SPRED1, JUN, ITGB1BP1, GPRC5B, ADAM17, CCNY, ERBB2, HSPH1, DBNL, C5AR2, ERBB3, CARD10, K…
GO-BP	GO:0051726	regulation of cell cycle	217	1.33352	0.000139794	RARA, DDX3X, MAP3K3, GATA6, HIPK2, ATF5, ZNF703, PPP1R15A, ILK, MAP2K4, JUNB, STK25, CTDSPL, ROCK2, PML, NPR2, CABLES2, RFWD3, PRKCE, PKN2, XPC, TERF2, CREBBP, PRDM4, MEN1, MDC1, CDK17, USP2, MLXIPL, APBB2, LEMD3, MAP3K1, INSR, BCCIP, SMAD3, FGFR1, E4F1, ZNF655, FEM1B, SRC, PKD1, APBB1, CDK16, JUN, BIRC2, CABLES1, RPRD1B, ADAM17, CCNY, MYBBP1A, CEBPA, STAT5A, RASSF1, CDK13, CUL1, GADD45G, TBRG4, …
GO-BP	GO:0009725	response to hormone	214	1.22025	0.0190495	RARA, GATA6, ZNF703, MMP15, JUNB, PTGER4, BMP6, HNMT, ROCK2, GBA, MBD1, NR3C1, DUSP7, PELP1, PRKCE, BAIAP2L1, RAB13, AKT1S1, UROD, MMP14, TEK, MEN1, GCLC, INSR, FGFR1, SRC, BTG2, HNRNPU, SPRED1, JUN, SOCS2, QDPR, CLDN4, ADAM17, GATA4, ERBB2, SH2B2, ABCA3, ERBB3, STAT5A, HDAC4, SESN2, ADCY5, SOCS3, MBD3, ADCY6, BTG1, PAQR9, PSMD1, PIK3C2A, NR1D2, PPAT, URI1, RRAGA, CALM3, MAP2K2, FOS, PTEN, MDK, P…
GO-BP	GO:1901701	cellular response to oxygen-containing compound	214	1.21449	0.0230684	KLF15, RARA, ZNF703, PPP1R15A, FZD4, STK25, PTGER4, BMP6, EDNRB, ROCK2, IRAK1, CXCL16, KLF3, DUSP7, PRKCE, BAIAP2L1, RAPGEF1, RAB13, SERPINE1, IRF3, AKT1S1, TEK, MEN1, KLF6, CMPK2, MLXIPL, CX3CR1, INSR, STX4, HNRNPM, PPP3CB, SPIDR, FGFR1, SRC, HNRNPU, SPRED1, SOCS2, UBR2, ADAM17, GATA4, ERBB2, SH2B2, HSPH1, C10orf2, ERBB3, STAT5A, ADCY5, GPD1, SOCS3, PAF1, ADCY6, TLR5, PSMD1, PIK3C2A, PPAT, PLEKH…
GO-BP	GO:1902533	positive regulation of intracellular signal transduction	213	1.29307	0.00112362	MAP3K3, HIPK2, ILK, FZD4, GAREM1, STK25, PTGER4, IRAK1, ITGAL, L1CAM, KIDINS220, DUSP7, PRKCE, RAPGEF1, LTBR, IRF3, SPRY2, HPX, SERPINF2, FGR, CREBBP, TEK, RICTOR, CFLAR, TERF2IP, MIB2, TNFRSF11A, TNFRSF1A, MAP3K1, WDR24, HIC1, INSR, FGFR1, SRC, MAP3K10, SPRED1, JUN, BIRC2, ITGB1BP1, GPRC5B, CANT1, ERBB2, DBNL, C5AR2, ERBB3, CARD10, KDR, NCK2, NRP1, CXCR4, GADD45G, AVPI1, PSMD1, DUSP15, SEMA4D, D…
GO-BP	GO:0043549	regulation of kinase activity	211	1.37094	3.17995e-05	MAP3K3, IRAK3, VAV3, ILK, MAP2K4, FZD4, STK25, SH3BP5, IRAK1, GBA, KIDINS220, DUSP7, RAPGEF1, MLLT1, RALB, AKT1S1, SPRY2, FGR, TEK, MEN1, UBASH3B, TNFRSF11A, MAP3K1, INSR, BCCIP, AIDA, FGFR1, SH3BP5L, SRC, PKD1, MAP3K10, SMPD1, SPRED1, SOCS2, ITGB1BP1, GPRC5B, ADAM17, CCNY, ERBB2, HSPH1, CEBPA, DBNL, ERBB3, CARD10, DTNBP1, SESN2, ADCY5, SOCS3, NCK2, DVL1, CXCR4, GADD45G, AVPI1, ADCY6, PSMD1, CDC3…
GO-BP	GO:0005975	carbohydrate metabolic process	211	1.26559	0.00375089	SEL1L, F8, PHKG2, PPP6R3, TMED9, CHPF, PTGER4, STBD1, GBA, FUT1, ITPKA, NR3C1, PRKCE, MGAT2, EXTL1, TMEM115, ONECUT1, PPP1CC, B4GALT1, DOLK, GCLC, TKFC, FPGT, MLXIPL, SIRT4, ALG11, SLC35C2, INSR, SYNJ1, NANP, RPIA, FUOM, NEU1, GLCE, SRC, NISCH, MAN1C1, ST3GAL2, MOGS, HDAC4, MIA3, EDEM1, SESN2, GNMT, GPD1, CHST1, PRPS1, NUS1, CHST10, ST3GAL5, GALNT1, B3GALT5, CHST7, CALM3, TET2, NAGLU, UBE2G2, EXT…
GO-BP	GO:0001934	positive regulation of protein phosphorylation	211	1.26181	0.0044046	MAP3K3, HIPK2, PPP1R15A, ILK, MAP2K4, FZD4, GAREM1, STK25, PTGER4, BMP6, EDNRB, ROCK2, IRAK1, ITGA5, UBE2K, SMAD4, PFN2, KIDINS220, DUSP7, PRKCE, RAPGEF1, DAB2, LTBR, RALB, HPX, SPRY2, SERPINF2, TEK, RICTOR, BCAR3, TERF2IP, TNFRSF11A, TNFRSF1A, MAP3K1, TNK2, INSR, FGFR1, SRC, PKD1, MAP3K10, SPRED1, JUN, ITGB1BP1, GPRC5B, ADAM17, CCNY, ERBB2, HSPH1, DBNL, C5AR2, ERBB3, CARD10, KDR, ADCY5, NRP1, DV…
GO-BP	GO:0007010	cytoskeleton organization	211	1.19296	0.0487055	ALMS1, ATF5, LCP1, EHD2, ILK, LIMA1, PTGER4, ROCK2, ABLIM1, ITPKA, VPS54, PFN2, PRKCE, BAIAP2L1, RALA, RAB13, CAMSAP2, RHOJ, SPRY2, DSP, SERPINF2, TEK, WDR81, RICTOR, CFLAR, CNP, TACC1, BIRC8, MAP3K1, MYH9, SMAD3, CTD-2207O23.3, SRC, PKD1, ARPC5L, PICK1, NISCH, BIRC2, ITGB1BP1, CDC42EP2, DTNBP1, RNF19A, LZTS2, NCK2, LMNA, DVL1, FRYL, PACSIN2, FTCD, SH3D19, CORO7, XIAP, PPM1F, MAP1S, BAG4, PTEN, C…
GO-MF	GO:0030234	enzyme regulator activity	210	1.31308	0.000560924	SMAP2, AGFG2, AGAP1, VAV3, PPP1R15A, EVI5, MMP15, DNAJC1, PINX1, SH3BP5, CRIM1, PFN2, KIDINS220, PRKCE, SERPINE1, PPP1R16A, ARHGAP5, SPRY2, CPN2, SERPINF2, MMP14, RICTOR, PPP1R7, CFLAR, RGS12, AGAP3, BIRC8, RALGAPB, LMTK2, TNK2, BCCIP, STX4, SH3BP5L, COL6A3, CLPX, GAPVD1, SPRED1, JUN, BIRC2, SOCS2, ITGB1BP1, CDC42EP2, GPRC5B, OAZ2, CCNY, RALGDS, DBNL, ERBB3, ENSA, ANKRD27, PYGO2, SOCS3, VPS9D1, T…
GO-BP	GO:0016567	protein ubiquitination	208	1.63197	1.54751e-11	TRIM33, ENC1, UBOX5, FBXL7, RNF121, PINX1, RNF14, FBXL12, IRAK1, DTX3, PML, MED11, UBE2K, DCUN1D1, MKRN1, RFWD3, PRKCE, BMI1, AREL1, GCLC, MIB2, DCAF5, ARRDC4, BIRC8, DCAF8, SIAH2, WSB2, E4F1, FEM1B, FEM1C, BIRC2, SOCS2, RNF19B, ARRDC3, UBR2, RNF103, RNF123, UBE2J2, ZNRF3, RNF19A, RASSF1, AMFR, SOCS3, CUL1, PAF1, UBXN1, PSMD1, CUL4A, RABGEF1, UBE2G2, PINK1, XIAP, HERC2, PELI2, PTEN, PARP10, PTTG1…
GO-BP	GO:0030163	protein catabolic process	208	1.55098	1.77626e-09	SEL1L, ENC1, IRAK3, FBXW4, FBXL7, RNF121, RILP, RNF14, FBXL12, USP20, PML, GBA, UBE2K, SMAD4, USP38, DAB2, AREL1, GCLC, USP2, AGAP3, MGEA5, SIAH2, SMAD3, PKD1, CLPX, BIRC2, RNF19B, FBXL19, UBR2, RNF103, OAZ2, CEBPA, ZFAND2A, UBE2J2, ZNRF3, RNF19A, EDEM1, AMFR, DVL1, CUL1, USP7, DNAJB9, UBXN1, PSMD1, USP47, CUL4A, DDRGK1, SH3D19, UBE2G2, PINK1, RAD23B, HERC2, PTEN, PCSK9, PTTG1IP, FURIN, RNF4, RIC…
GO-BP	GO:0051241	negative regulation of multicellular organismal process	206	1.22946	0.016418	RARA, GATA6, ATF5, COL5A1, IRAK3, SNAPIN, PTGER4, EDNRB, ROCK2, PML, GBA, NPR2, MBD1, PFN2, KIAA0922, SERPINE1, IRF3, SERPINF2, TEK, VASN, MEN1, DDX6, UBASH3B, LGR4, USP2, ZNF706, ATG9A, CX3CR1, PGLYRP2, FUOM, SMAD3, FGFR1, ATG12, ITGB1BP1, ARRDC3, OTUD5, ERBB2, C5AR2, STAT5A, WNK4, HDAC4, NRP1, LMNA, PAF1, ADCY6, ANGPT2, ULK2, SEMA4D, CYGB, CUL4A, RABGEF1, PTEN, PCSK9, FURIN, NBR1, MEIS1, FOXA2,…
GO-BP	GO:0032880	regulation of protein localization	202	1.25676	0.00708946	CELSR3, LCP1, DNAJC1, PTGER4, BMP6, HNMT, RAB9A, PML, MIEF1, SMAD4, PRKCE, DAB2, RALB, IRF3, FGR, TEK, SLC8B1, RBM22, SPCS1, LGR4, SIRT4, RALGAPB, STX4, HNRNPM, PPP3CB, SPIDR, SMAD3, SRC, PKD1, APBB1, CDK16, GAPVD1, ITGB1BP1, STARD7, OAZ2, ERBB2, HSPH1, C5AR2, UBE2J2, ENSA, GSDMD, TLR8, EDEM1, LDLRAP1, ADCY5, LZTS2, LMNA, DVL1, TBC1D1, TLR5, TLR1, STX10, RABGEF1, RAB23, GOLPH3L, UBE2G2, PINK1, BA…
GO-BP	GO:0009894	regulation of catabolic process	201	1.50064	7.27073e-08	FEZ2, PHKG2, IRAK3, RILP, RNF14, PML, GBA, MTMR3, UBE2K, SMAD4, RFWD3, PRKCE, DAB2, RALB, DHX34, PLIN5, GCLC, TNRC6C, MLXIPL, INSR, SMAD3, PKD1, BTG2, RNF19B, NTHL1, OAZ2, GATA4, CEBPA, ZFAND2A, KDR, HDAC4, RNF19A, EDEM1, GPD1, DVL1, CUL1, UBXN1, ULK2, PSMD1, CRTC3, WDR6, DDRGK1, RRAGA, CDC37, SH3D19, UBE2G2, PINK1, RAD23B, PTEN, PCSK9, PTTG1IP, FURIN, AMBRA1, RIC1, USP25, ACIN1, CD93, GNA12, SMA…
GO-BP	GO:0000122	negative regulation of transcription from RNA polymerase II promoter	200	1.60482	1.98554e-10	TRIM33, RARA, GATA6, HIPK2, PPP1R15A, PHF12, JUNB, BMP6, EDNRB, TIMELESS, MBD1, EED, SMAD4, BMI1, MBD2, IRF3, CREBBP, MEN1, NCOR2, FOXP2, USP2, MLXIPL, SIRT7, HIC1, ZNF174, SMAD3, FGFR1, E4F1, E2F6, BTG2, JUN, ETS2, PEG3, CEBPA, MED13, BRMS1, HNRNPAB, HDAC4, BHLHE40, JARID2, NCK2, ASXL1, ZNF281, PAF1, MBD3, RTF1, IRF2BPL, SEMA4D, URI1, AKIRIN2, YLPM1, PARP1, FOXA2, ELK4, FHL2, GZF1, AHR, MED1, SA…
GO-BP	GO:0006886	intracellular protein transport	200	1.23156	0.0177307	SEL1L, TMED9, ATG4D, SNAPIN, BMP6, HNMT, PML, MIEF1, SMAD4, GOLGA4, DAB2, TEK, RBM22, SPCS1, STX16, AGAP3, SIRT4, STX4, PPP3CB, SMAD3, TIMM8A, UNC93B1, PKD1, PICK1, JUN, ITGB1BP1, RPS15, STARD7, OAZ2, ERBB2, IPO9, UBE2J2, ICMT, EDEM1, LMNA, STX10, SRP68, RABGEF1, CDC37, RAB23, UBE2G2, PINK1, SNX13, HERC2, TLK1, BAG4, PARP10, PTTG1IP, STAM, PARP1, PPP1R10, SEC24A, UBE2L3, TRIP11, HYAL2, ANXA13, AP…
GO-BP	GO:0006325	chromatin organization	199	1.63611	3.88507e-11	CHD7, HLCS, SETD1A, EP400, PML, CHTOP, MBD1, EED, SMAD4, NR3C1, BMI1, MBD2, BAZ1B, KDM5B, NAP1L4, FOXA3, CREBBP, KAT14, PRDM4, ARID4B, MEN1, NCOR2, SIRT7, CHD2, APBB1, BABAM1, JADE3, ZZZ3, CXXC1, UBR2, CDYL, BRMS1, SETD3, INO80B, HDAC4, PYGO2, JARID2, ASXL1, BRD2, PAF1, PHF13, MBD3, RTF1, WHSC1L1, KDM5C, TET2, TLK1, PPM1F, MAP1S, SPTY2D1, PARP10, CDY2A, SAP30L, SMARCD2, FOXA2, ELK4, FOXA1, SETD7,…
GO-BP	GO:0045859	regulation of protein kinase activity	198	1.35843	0.000116124	MAP3K3, IRAK3, ILK, MAP2K4, FZD4, STK25, SH3BP5, IRAK1, GBA, KIDINS220, DUSP7, RAPGEF1, MLLT1, RALB, AKT1S1, SPRY2, FGR, TEK, MEN1, UBASH3B, TNFRSF11A, MAP3K1, INSR, BCCIP, AIDA, FGFR1, SH3BP5L, SRC, PKD1, MAP3K10, SMPD1, SPRED1, SOCS2, ITGB1BP1, GPRC5B, ADAM17, CCNY, ERBB2, HSPH1, CEBPA, DBNL, ERBB3, CARD10, DTNBP1, SESN2, ADCY5, SOCS3, NCK2, DVL1, CXCR4, GADD45G, AVPI1, ADCY6, PSMD1, CDC37, CAL…
GO-BP	GO:0051093	negative regulation of developmental process	196	1.30306	0.00144438	RARA, COL5A1, ATF5, SNAPIN, PTGER4, EDNRB, ROCK2, PML, NPR2, MBD1, SMAD4, KIAA0922, SERPINE1, SRRT, CREBBP, TERF2, VASN, TEK, MEN1, DDX6, CFLAR, UBASH3B, ZNF706, USP2, CX3CR1, PGLYRP2, FUOM, SMAD3, FGFR1, ITGB1BP1, INSIG1, RUNX1T1, ERBB2, STAT5A, HDAC4, TEAD3, LMNA, NRP1, ASXL1, PAF1, ADCY6, ANGPT2, RTF1, ULK2, SEMA4D, CUL4A, PINK1, PTEN, NBR1, MEIS1, TTPA, FOXA2, ROCK1, GORASP1, SEMA6A, FOXA1, C…
GO-BP	GO:0023014	signal transduction by protein phosphorylation	195	1.36433	0.000107487	MAP3K3, HIPK2, IRAK3, ILK, MAP2K4, FZD4, GAREM1, STK25, PTGER4, IRAK1, GBA, KIDINS220, DUSP7, PRKCE, RAPGEF1, LTBR, RRAS, SPRY2, SERPINF2, TEK, MEN1, TNFRSF11A, SPRY4, MAP3K1, INSR, AIDA, FGFR1, SRC, MAP3K10, SMPD1, JUN, SPRED1, ITGB1BP1, ERBB2, HSPH1, DBNL, C5AR2, ERBB3, KDR, LEMD2, DTNBP1, NRP1, CUL1, CXCR4, GADD45G, AVPI1, PSMD1, MAP4K4, DUSP15, CALM3, PINK1, MAP2K2, PELI2, FOS, MAP3K11, PTEN,…
GO-BP	GO:0060548	negative regulation of cell death	195	1.26425	0.00666861	RARA, DDX3X, GATA6, HIPK2, ATF5, PPP1R15A, ILK, MAP2K4, EDNRB, IRAK1, ITGA5, SMAD4, LIFR, DAB2, BAG1, SERPINE1, PAFAH2, AREL1, SPRY2, TEK, CFLAR, GCLC, IL7, PRKCH, APBB2, SIRT4, BIRC8, CX3CR1, SIAH2, SMAD3, SRC, BTG2, JUN, BIRC2, SOCS2, HSPH1, ERBB3, KDR, STAT5A, SOCS3, NRP1, LMNA, PSMD1, MAP4K4, SEMA4D, USP47, URI1, PINK1, XIAP, MCL1, TNFSF10, BAG4, PTEN, IL6ST, MDK, FAM129B, PTTG1IP, THOC6, AMB…
GO-BP	GO:0007264	small GTPase mediated signal transduction	192	1.26389	0.00739737	PLD1, AGAP1, SHOC2, NOXA1, VAV3, G3BP1, G3BP2, RAB18, RREB1, ROCK2, RAB9A, RGL1, ARL4A, ARHGEF12, MAPK14, DUSP7, RANGAP1, RAPGEF1, RALA, RRAS, RAB13, SRF, RALB, IQSEC1, ARHGAP5, PSMD7, RHOJ, SPRY2, PKN2, RHOB, RAPGEF6, TEK, GDI1, NF1, PAQR3, MEN1, MYH14, PPP1CC, BCAR3, DNAJA3, PAFAH1B1, RCC2, RND3, MAPKAP1, AGAP3, NUP62, CDKN1B, RALGAPB, TNK2, MYH9, RAB28, SIAH2, FGFR1, CAMK2G, IQSEC3, SRC, CTD-2…
GO-BP	GO:0080135	regulation of cellular response to stress	191	1.48502	3.86701e-07	FEZ2, MAP3K3, MET, HIPK2, PPP1R15A, GAB1, EYA3, AXIN1, FZD4, PI4K2A, STK25, MARVELD3, MAP2K7, PML, SLC35B3, MTMR3, MTOR, DNAAF2, NUP153, ULK1, TXNDC12, RAB3GAP1, RFWD3, SCARF1, LTBR, BAG1, CDK9, HTRA2, RALB, WAC, AKT1S1, SERPINF2, TERF2, CREBBP, RNF5, MEN1, PAFAH1B1, TERF2IP, YOD1, TNFRSF11A, DAXX, DLG1, MID1, MUL1, NUP62, MAP3K1, TAOK2, MRPS2, MAP1LC3B, HIC1, PIAS4, NUAK1, CXCL12, AIDA, SPIDR, V…
GO-MF	GO:0016301	kinase activity	191	1.45304	3.77376e-06	MAP3K3, MET, LTBP1, PRKAG1, PHKG2, HIPK2, CSNK1G2, IRAK3, CLK2, SNRK, ILK, MPP1, FN3K, MAP2K4, FAM20A, FASTKD5, PI4K2A, STK25, SCYL2, MAP2K7, SLK, ROCK2, SIK3, BMPR2, IRAK1, CRIM1, ADPGK, MTOR, NPR2, ULK1, ITPKA, MAPK14, MAP3K13, MYO3B, PRKCE, NAGS, CDK9, BAZ1B, PKN2, FGR, TEK, PANK1, HMGXB3, DOLK, RIOK2, CMPK2, ITPK1, CSNK1A1, LATS1, PRKCH, TKFC, CDK17, TJP2, PDIK1L, DLG1, EPHB4, MAP3K1, TAOK2, …
GO-MF	GO:0001067	regulatory region nucleic acid binding	191	1.40268	3.92471e-05	KLF15, RARA, CHD7, ZBTB7B, SMAD7, GATA6, ATF5, RORA, PHF12, JUNB, GLIS2, IRF1, TFE3, RREB1, ZBTB7A, MTOR, FOXO3, SMAD4, LMO2, ARID5B, NR3C1, DHX36, CDK9, ETV5, SRF, MBD2, IRF3, NR5A2, FOXA3, MAFK, BATF, CREBBP, ARID4B, BAHD1, MEN1, TAL1, ONECUT2, NR1H2, ATF6B, FOXP2, NSD1, ZNF217, ATF6, MLXIPL, MAFB, CHD2, SATB1, YAP1, ZNF174, SMAD3, PROX1, E4F1, RCOR1, CARM1, RXRB, IKZF5, HNRNPU, CUX1, NFE2L1, M…
GO-MF	GO:0044212	transcription regulatory region DNA binding	190	1.40228	4.13765e-05	KLF15, RARA, CHD7, ZBTB7B, SMAD7, GATA6, ATF5, RORA, PHF12, JUNB, GLIS2, IRF1, TFE3, RREB1, ZBTB7A, MTOR, FOXO3, SMAD4, LMO2, ARID5B, NR3C1, DHX36, CDK9, ETV5, SRF, MBD2, IRF3, NR5A2, FOXA3, MAFK, BATF, CREBBP, ARID4B, BAHD1, MEN1, TAL1, ONECUT2, NR1H2, ATF6B, FOXP2, NSD1, ZNF217, ATF6, MLXIPL, MAFB, CHD2, SATB1, YAP1, ZNF174, SMAD3, PROX1, E4F1, RCOR1, CARM1, RXRB, IKZF5, HNRNPU, CUX1, NFE2L1, M…
GO-MF	GO:0000975	regulatory region DNA binding	190	1.39707	4.94252e-05	KLF15, RARA, CHD7, ZBTB7B, SMAD7, GATA6, ATF5, RORA, PHF12, JUNB, GLIS2, IRF1, TFE3, RREB1, ZBTB7A, MTOR, FOXO3, SMAD4, LMO2, ARID5B, NR3C1, DHX36, CDK9, ETV5, SRF, MBD2, IRF3, NR5A2, FOXA3, MAFK, BATF, CREBBP, ARID4B, BAHD1, MEN1, TAL1, ONECUT2, NR1H2, ATF6B, FOXP2, NSD1, ZNF217, ATF6, MLXIPL, MAFB, CHD2, SATB1, YAP1, ZNF174, SMAD3, PROX1, E4F1, RCOR1, CARM1, RXRB, IKZF5, HNRNPU, CUX1, NFE2L1, M…
GO-BP	GO:0006396	RNA processing	188	1.3932	4.37473e-05	TRMT10C, CHD7, SRSF9, NOB1, WDR4, RBM10, DHX32, DDX51, UTP15, POLR2E, FASTKD5, SRSF6, HNRNPR, IMP3, RPP40, RRS1, ATXN1, CHERP, FTSJ3, ELAC1, SCAF1, PRPF4, PQBP1, NUP153, SUPV3L1, NOP14, DHX36, RCL1, CDK9, RBM6, RBMX2, CWC22, SCAF8, DHX34, SRRT, AGO4, RBM22, GTF2F1, DAZAP1, WDR33, DBR1, KIAA1429, DDX54, TNRC6C, DEDD2, POP5, NUP62, SFSWAP, DDX21, ZCCHC6, UTP14C, HNRNPM, SSU72, CD2BP2, TSR3, SMAD3, …
GO-BP	GO:0000165	MAPK cascade	188	1.37289	0.000111022	MAP3K3, MET, HIPK2, IRAK3, PRKCDBP, AGT, GAB1, ILK, AXIN1, MAP2K4, FZD4, GAREM1, RGS2, PTGER4, STK25, MARVELD3, MAP2K7, IRAK1, GBA, TNFRSF1B, DUSP16, MAPK14, KIDINS220, MAP3K13, DUSP7, PRKCE, RAPGEF1, LTBR, RRAS, GNAI2, PSMD7, SPRY2, SERPINF2, TEK, NF1, PAQR3, MEN1, PAFAH1B1, TNFRSF11A, DAXX, DLG1, MID1, SPRY4, MUL1, MAP3K1, TAOK2, INSR, CIB1, AIDA, VEGFA, FGFR1, CAMK2G, SRC, THPO, MAP3K10, SMPD1…
GO-BP	GO:0044087	regulation of cellular component biogenesis	187	1.50654	1.98874e-07	FEZ2, ALMS1, DDX3X, SEPT9, PLD1, LCP1, AGT, EVI5, RGS2, PTGER4, SLK, ROCK2, MTMR3, MTOR, FLRT3, ULK1, PEX5, RAB3GAP1, PFN2, MYO3B, MYO10, PRKCE, BAIAP2L1, RAPGEF1, AP1AR, RALA, SRF, RALB, ADGRL2, SAMD8, SERPINF2, MMP14, RNF5, TEK, RICTOR, MYADM, IFT140, TAL1, PMEPA1, NR1H2, LATS1, PRKCH, RCC2, CHMP1A, DLG1, TNFRSF1A, CDKN1B, MAP3K1, TRAF3IP1, EVI5L, PEX14, SPIDR, VEGFA, SMAD3, PROX1, SRC, ARPC5L,…
GO-BP	GO:0007169	transmembrane receptor protein tyrosine kinase signaling pathway	187	1.22694	0.0284554	MET, PTPRG, PRKAG1, VEGFC, SHOC2, AGT, VAV3, GAB1, AP2A2, GAREM1, ROCK2, ATXN1, BMPR2, IRAK1, CRIM1, MTOR, ITGA5, FOXO3, FLRT3, ARHGEF12, ARID5B, BCAR1, MAPK14, KIDINS220, DUSP7, PRKCE, BAIAP2L1, RAPGEF1, RALA, RTN4, RALB, PSMD7, AKT1S1, SPRY2, AGO4, FGR, TEK, PRDM4, RICTOR, NF1, PAQR3, MYH14, MVP, ADCY7, TNRC6C, MAPKAP1, CD3EAP, EPHB4, NUP62, CDKN1B, TNK2, MYH9, INSR, ERBIN, VEGFA, FGFR1, CAMK2G…
GO-BP	GO:0051345	positive regulation of hydrolase activity	186	1.32921	0.000791949	SMAP2, DDX3X, AGFG2, AGAP1, BCL2L13, RIC8B, AGT, VAV3, PPP1R15A, EVI5, DENND5A, AXIN1, PIDD1, DNAJC1, RGS2, RGL1, PML, F11R, CHTOP, ARHGEF12, RAB3GAP1, PFN2, PRKCE, RANGAP1, RAPGEF1, HTRA2, IQSEC1, ARHGAP5, PLIN5, MMP14, RAPGEF6, GDI1, NF1, CFLAR, BCAR3, DNAJA3, NR1H2, ADCY7, RCC2, RGS12, AGAP3, RIC8A, MUL1, ITGA6, CDKN1B, RALGAPB, PCOLCE2, EVI5L, AFDN, VEGFA, SMAD3, FGFR1, IQSEC3, CTD-2207O23.3,…
GO-BP	GO:0016568	chromatin modification	183	1.81192	1.60298e-14	CHD7, USP16, HLCS, SETD1A, EYA3, EP400, PML, SIN3B, CHTOP, MBD1, ZBTB1, SMAD4, EED, NR3C1, BMI1, CDK9, PHF1, MBD2, WAC, BAZ1B, KDM5A, KDM5B, FOXA3, KAT14, CREBBP, EPC1, PRDM4, ARID4B, BAHD1, MEN1, PRDM2, RSF1, TBL1Y, ARID1B, NSD1, DAXX, SIRT7, CHD2, DCAF1, SATB1, TADA2B, NOC2L, VEGFA, RCOR1, CARM1, APBB1, CHD6, BABAM1, CDY1B, JADE3, ARRB1, CXXC1, DAPK3, UBR2, KAT5, CDYL, BRMS1, SETD3, INO80B, KDM…
GO-BP	GO:0002520	immune system development	183	1.33638	0.000700793	RARA, CHD7, ZBTB7B, IHH, HIPK2, IRAK3, SNRK, RORA, CD248, JUNB, GAS2L1, IRF1, PTGER4, TFE3, RRS1, PML, ZBTB7A, MTOR, ZBTB1, FOXO3, LMO2, KIAA0922, MAPK14, BMI1, LTBR, RRAS, JAGN1, SRF, NOTCH4, LRRC8A, AZI2, BATF, MMP14, TEK, NF1, ONECUT1, TAL1, KLF6, DNAJA3, PAFAH1B1, IL7, UBASH3B, RBM47, TNFRSF11A, TNRC6C, MAFB, CHD2, DCAF1, MYH9, SATB1, PGLYRP2, CIB1, PPP3CB, VEGFA, SMAD3, SRC, NUGGC, THPO, TWS…
GO-BP	GO:0045597	positive regulation of cell differentiation	182	1.31628	0.00155726	RARA, ENC1, GATA6, IHH, ZNF703, VEGFC, EHD2, AGT, ILK, JUNB, PTGER4, STK25, BMP6, RREB1, ATXN1, BMPR2, PML, TENM3, MTOR, ZBTB1, FOXO3, SMAD4, ITPKA, L1CAM, MAPK14, KIDINS220, GOLGA4, RAPGEF1, SCARF1, DAB2, ETV5, SRF, BLOC1S5, SERPINF2, SRRT, MMP14, MYADM, B4GALT1, TAL1, PAFAH1B1, IL7, PRKCH, OLFM1, MUL1, CX3CR1, LTBP3, YAP1, CIB1, NEU1, CXCL12, VEGFA, SMAD3, PROX1, FGFR1, CARM1, THPO, APBB1, CUX1…
GO-BP	GO:0043069	negative regulation of programmed cell death	182	1.27041	0.00817453	RARA, DDX3X, MET, GATA6, IHH, HIPK2, ATF5, AGT, ILK, MAP2K4, PIDD1, EDNRB, IRAK1, ANGPTL4, MTOR, ITGA5, TXNDC12, SUPV3L1, LIFR, DAB2, BAG1, SERPINE1, HTRA2, PAFAH2, AREL1, PSMD7, SPRY2, TEK, CFLAR, GCLC, DNAJA3, IL7, PRKCH, APBB2, BIRC8, SIRT4, ITGA6, NUP62, CDKN1B, NAA15, CX3CR1, SIAH2, NOC2L, YAP1, CIB1, CXCL12, VEGFA, SMAD3, CLN8, SRC, BTG2, BIRC3, JUN, BIRC2, SOCS2, ARRB1, HTATIP2, AKT2, PIM3…
GO-BP	GO:0043066	negative regulation of apoptotic process	181	1.27678	0.00669767	RARA, DDX3X, GATA6, IHH, HIPK2, ATF5, AGT, ILK, MAP2K4, PIDD1, EDNRB, IRAK1, ANGPTL4, MTOR, ITGA5, TXNDC12, SUPV3L1, LIFR, DAB2, BAG1, SERPINE1, HTRA2, PAFAH2, AREL1, PSMD7, SPRY2, TEK, CFLAR, GCLC, DNAJA3, IL7, PRKCH, APBB2, BIRC8, SIRT4, ITGA6, NUP62, CDKN1B, NAA15, CX3CR1, SIAH2, NOC2L, YAP1, CIB1, CXCL12, VEGFA, SMAD3, CLN8, SRC, BTG2, BIRC3, JUN, BIRC2, SOCS2, ARRB1, HTATIP2, AKT2, PIM3, HSP…
GO-BP	GO:0033993	response to lipid	180	1.27421	0.0075768	RARA, PALM3, NFKBIL1, GATA6, IHH, ZNF703, IRAK3, CLK2, RORA, MMP15, JUNB, FZD4, PTGER4, BMP6, EDNRB, HNMT, ROCK2, IRAK1, GBA, TNFRSF1B, DNAAF2, MBD1, CXCL16, NR3C1, MAPK14, PELP1, PRKCE, LTBR, SERPINE1, HTRA2, IRF3, NR5A2, NR2F1, UROD, MMP14, TEK, PRDM2, CNP, CMPK2, NR1H2, NR2F2, TNFRSF11A, KLF9, SLC10A3, TNFRSF1A, CDKN1B, CX3CR1, INSR, HNRNPM, YAP1, ERBIN, SCARB1, RXRB, SRC, HNRNPU, JUN, SOCS2, …
GO-BP	GO:0043086	negative regulation of catalytic activity	179	1.26416	0.0109387	DDX3X, SMAD7, IRAK3, AGT, PPP1R15A, ILK, PINX1, RGS2, TEN1, EDNRB, HNRNPR, ROCK2, SH3BP5, PML, F11R, GBA, HEXIM2, ANGPTL4, CRIM1, DUSP16, FLRT3, PPP1R26, DUSP7, MLLT1, SERPINE1, GNAI2, KDM5A, PSMD7, AKT1S1, SPRY2, SERPINF2, PLIN5, TERF2, WDR81, NF1, PAQR3, MEN1, P2RY13, ANAPC7, CFLAR, DNAJA3, IL7, LATS1, UBASH3B, MVP, CNST, RCC2, NR2F2, BIRC8, CDKN1B, LMTK2, TNK2, ITIH3, SIAH2, CIB1, CD2BP2, AIDA…
GO-BP	GO:0031400	negative regulation of protein modification process	177	1.66998	1.2308e-10	KLF15, SMAD7, IRAK3, PPP1R15A, ILK, PINX1, RGS2, MARVELD3, CTDSPL, ROCK2, SH3BP5, PML, GBA, HEXIM2, DUSP16, MTOR, FLRT3, PPP1R26, DUSP7, PRKCE, RAPGEF1, MLLT1, PHF1, KDM5A, PSMD7, AKT1S1, SPRY2, WDR81, FAM129A, MYADM, NF1, PAQR3, MEN1, ANAPC7, GCLC, N4BP1, PMEPA1, DNAJA3, PAFAH1B1, LATS1, UBASH3B, MVP, CNST, NR2F2, DLG1, MLXIPL, SPRY4, CDKN1B, TRAF3IP1, INSR, NOC2L, CIB1, CD2BP2, AIDA, SMAD3, SH3…
GO-MF	GO:0016773	phosphotransferase activity, alcohol group as acceptor	177	1.48347	2.9198e-06	MAP3K3, MET, LTBP1, PRKAG1, PHKG2, HIPK2, CSNK1G2, IRAK3, CLK2, SNRK, ILK, MAP2K4, FAM20A, FASTKD5, PI4K2A, STK25, SCYL2, MAP2K7, SLK, ROCK2, SIK3, BMPR2, IRAK1, CRIM1, ADPGK, NPR2, MTOR, ULK1, ITPKA, MAPK14, MAP3K13, MYO3B, PRKCE, CDK9, BAZ1B, PKN2, FGR, TEK, PANK1, DOLK, RIOK2, ITPK1, CSNK1A1, LATS1, PRKCH, TKFC, CDK17, PDIK1L, EPHB4, MAP3K1, LMTK2, TAOK2, TNK2, DCAF1, CDK11A, INSR, FAM20B, NUA…
GO-BP	GO:0043408	regulation of MAPK cascade	177	1.34315	0.000721546	MAP3K3, MET, HIPK2, IRAK3, PRKCDBP, AGT, GAB1, ILK, AXIN1, FZD4, GAREM1, RGS2, STK25, MARVELD3, BMP6, MAP2K7, IRAK1, GBA, TNFRSF1B, DUSP16, MAPK14, KIDINS220, MAP3K13, DUSP7, PRKCE, RAPGEF1, LTBR, RRAS, GNAI2, PSMD7, SPRY2, SERPINF2, TEK, NF1, PAQR3, MEN1, PAFAH1B1, TNFRSF11A, DAXX, DLG1, MID1, SPRY4, MUL1, MAP3K1, TAOK2, INSR, CIB1, AIDA, VEGFA, FGFR1, CAMK2G, SRC, THPO, MAP3K10, SMPD1, CCR1, SP…
GO-BP	GO:0060284	regulation of cell development	177	1.27094	0.00924245	RARA, CHD7, SMAD7, ENC1, ZNF703, VEGFC, ATF5, ILK, SNAPIN, STK25, BMP6, EDNRB, RREB1, ROCK2, ATXN1, BMPR2, PML, TENM3, MTOR, NPR2, PQBP1, MBD1, ITPKA, SMAD4, L1CAM, KIDINS220, GOLGA4, RAPGEF1, SCARF1, AP1AR, DAB2, RTN4, ETV5, SRF, SRRT, GDI1, VASN, MYADM, NF1, PAQR3, B4GALT1, TAL1, DDX6, PAFAH1B1, PRKCH, OLFM1, RCC2, ZNF706, TNFRSF1A, MUL1, CX3CR1, COL14A1, YAP1, CIB1, FUOM, NEU1, CXCL12, VEGFA, …
GO-BP	GO:0034097	response to cytokine	177	1.23983	0.024812	RARA, PALM3, IRAK3, RORA, PPM1B, GAB1, JUNB, IRF1, PTGER4, MAP2K7, HNMT, IRAK1, PML, IL1R1, GBA, TNFRSF1B, NPR2, IL17RC, NUP153, FOXO3, UBE2K, CXCL16, FLRT3, SMAD4, TRIM26, TNFRSF17, LIFR, LTBR, CDK9, IFIT2, JAGN1, SRF, HTRA2, IRF3, PSMD7, HPX, HLA-DQB1, FCGR1B, CREBBP, DNAJA3, PAFAH1B1, NR1H2, TNFRSF11A, DAXX, MID1, OTULIN, FCGR1A, TNFRSF1A, MUL1, NUP62, CX3CR1, INSR, PIAS4, ERBIN, CIB1, PPP3CB,…
GO-BP	GO:0014070	response to organic cyclic compound	177	1.22414	0.0389283	RARA, GATA6, IHH, ZNF703, HLCS, IRAK3, RORA, PPP1R15A, MMP15, AXIN1, JUNB, SLC3A2, PTGER4, BMP6, EDNRB, HNMT, ROCK2, GBA, MTOR, MBD1, NR3C1, DHX36, PELP1, PRKCE, LIFR, RAPGEF1, RALB, IRF3, NR5A2, NR2F1, SRRT, UROD, AGO4, MMP14, TEK, PRDM2, P2RY13, KLF6, NR1H2, NR2F2, KLF9, MUL1, CDKN1B, INSR, DDX21, SPIDR, SMAD3, CARM1, RXRB, SRC, HOMER2, BTG2, SMPD1, HNRNPU, SSH1, BIRC2, JUN, SOCS2, ETS1, BCHE, …
GO-BP	GO:0044257	cellular protein catabolic process	176	1.57406	2.10751e-08	SEL1L, SMAD7, ENC1, USP16, AUP1, FBXW4, FBXL7, RNF145, AXIN1, RNF121, RNF14, USP20, FBXL12, PML, GBA, UBE2K, USP38, DAB2, ANKZF1, UBE3A, HTRA2, WAC, AREL1, PSMD7, RNF5, ANAPC7, GCLC, N4BP1, CSNK1A1, YOD1, USP2, AGAP3, KLHL28, KLHL3, SIAH2, CLN8, KCTD10, RNF213, PKD1, ARIH2, FBXL5, CLPX, UBE2Z, BIRC2, ARRB1, RNF19B, FBXL19, UBR2, RNF103, KAT5, UBR3, CSNK1E, VPS36, CEBPA, ZFAND2A, SPOP, TOR1A, UBE2…
GO-BP	GO:0051270	regulation of cellular component movement	175	1.35536	0.000471448	MET, SMAD7, PTPRG, PLD1, ZNF703, VEGFC, AGT, GAB1, ILK, MPP1, PTGER4, MARVELD3, SLK, RREB1, ROCK2, BMPR2, ABHD6, ITGA5, CXCL16, BCAR1, MAPK14, PFN2, PRKCE, AP1AR, DAB2, RRAS, RTN4, SRF, SERPINE1, ARHGAP5, PKN2, DSP, MMP14, RHOB, FGR, TEK, MYADM, NF1, ONECUT1, B4GALT1, MCAM, ONECUT2, OLFM1, RCC2, NR2F2, CDKN1B, MAP3K1, CX3CR1, INSR, STX4, CIB1, SCARB1, CXCL12, VEGFA, SMAD3, PROX1, FGFR1, SRC, ADGR…
GO-BP	GO:0048534	hematopoietic or lymphoid organ development	175	1.35187	0.000547884	RARA, CHD7, ZBTB7B, IHH, HIPK2, SNRK, RORA, CD248, JUNB, GAS2L1, IRF1, PTGER4, TFE3, RRS1, PML, ZBTB7A, MTOR, ZBTB1, FOXO3, LMO2, KIAA0922, MAPK14, BMI1, LTBR, RRAS, JAGN1, SRF, NOTCH4, LRRC8A, AZI2, BATF, MMP14, TEK, NF1, ONECUT1, TAL1, KLF6, DNAJA3, PAFAH1B1, IL7, UBASH3B, RBM47, TNFRSF11A, TNRC6C, MAFB, CHD2, DCAF1, MYH9, SATB1, PGLYRP2, CIB1, PPP3CB, VEGFA, SRC, THPO, TWSG1, ARIH2, NFE2L1, CC…
GO-BP	GO:0033365	protein localization to organelle	175	1.22869	0.03513	DDX3X, NFKBIL1, AGT, PPP1R15A, PPM1B, G3BP2, AXIN1, PINX1, BMP6, SAE1, HNMT, GRPEL2, PML, CHERP, MTOR, SMAD4, PEX5, MAPK14, RAB3GAP1, GOLGA4, DAB2, HTRA2, ZFAND2B, TERF2, TEK, RBM22, NF1, PAQR3, IFT140, SPCS1, TERF2IP, RCC2, MID1, TIMM44, AGAP3, ATG9A, SIRT4, NUP62, MBTPS1, FAM20B, PEX14, HNRNPM, PPP3CB, VEGFA, SMAD3, TIMM8A, PKD1, NUP98, ARIH2, TIMM13, JUN, FZD7, PKD2, GCC1, EPT1, RPS15, DDOST, …
GO-MF	GO:0000988	transcription factor activity, protein binding	173	1.74288	2.1719e-11	RAD54L2, RARA, SERTAD2, USP16, HIPK2, ATF5, PHF12, SCAND1, JUNB, RNF14, PML, SIN3B, PQBP1, DRAP1, MED11, LMO2, SMAD4, ARID5B, NR3C1, UBE3A, SRF, IRF3, KDM5A, KDM5B, NR2F1, CREBBP, GTF2F1, NCOR2, TBL1Y, NR1H2, ARID1B, NR2F2, DDX54, NSD1, DAXX, ATF6, ZNF212, TADA2B, PEX14, SIAH2, YAP1, NOC2L, SMAD3, PROX1, E2F6, E4F1, CARM1, RXRB, MAP3K10, NFE2L1, HDGF, BIRC2, JUN, HTATIP2, RUNX1T1, THRB, NPAT, GAT…
GO-BP	GO:0031329	regulation of cellular catabolic process	173	1.49387	1.27574e-06	FEZ2, MET, SMAD7, PRKAG1, PHKG2, PACSIN3, AXIN1, RNF14, PI4K2A, HNRNPR, PML, TMEM150C, GBA, SLC35B3, TNFRSF1B, MTMR3, MTOR, DNAAF2, UBE2K, ULK1, SUPV3L1, RAB3GAP1, RFWD3, DAB2, UBE3A, HTRA2, RALB, WAC, PSMD7, DHX34, PLIN5, RNF5, ANAPC7, GCLC, N4BP1, CSNK1A1, TNRC6C, MLXIPL, MRPS2, MAP1LC3B, INSR, SCARB1, PKD1, ARIH2, EGLN1, FBXL5, BTG2, PPP1R3D, RNF19B, NTHL1, AKT2, DAPK3, GATA4, CSNK1E, CEBPA, Z…
GO-MF	GO:0000989	transcription factor activity, transcription factor binding	172	1.74466	1.57453e-11	RAD54L2, RARA, SERTAD2, USP16, HIPK2, ATF5, PHF12, SCAND1, JUNB, RNF14, PML, SIN3B, PQBP1, DRAP1, MED11, LMO2, SMAD4, ARID5B, NR3C1, UBE3A, SRF, IRF3, KDM5A, KDM5B, NR2F1, CREBBP, GTF2F1, NCOR2, TBL1Y, NR1H2, ARID1B, NR2F2, DDX54, NSD1, DAXX, ATF6, ZNF212, TADA2B, PEX14, SIAH2, YAP1, NOC2L, PROX1, E2F6, E4F1, CARM1, RXRB, MAP3K10, NFE2L1, HDGF, BIRC2, JUN, HTATIP2, RUNX1T1, THRB, NPAT, GATA4, KAT…
GO-BP	GO:0040012	regulation of locomotion	172	1.35838	0.00050194	MET, SMAD7, PTPRG, PLD1, ZNF703, VEGFC, AGT, GAB1, ILK, MPP1, PTGER4, MARVELD3, SLK, RREB1, ROCK2, BMPR2, ABHD6, ITGA5, CXCL16, BCAR1, MAPK14, PFN2, TRIM26, PRKCE, AP1AR, DAB2, RRAS, RTN4, SRF, SERPINE1, ARHGAP5, PKN2, MMP14, RHOB, FGR, TEK, MYADM, NF1, ONECUT1, MCAM, ONECUT2, OLFM1, RCC2, NR2F2, MAP3K1, CX3CR1, INSR, STX4, CIB1, SCARB1, CXCL12, VEGFA, SMAD3, PROX1, FGFR1, SRC, ADGRA2, NISCH, CCR…
GO-BP	GO:0001944	vasculature development	171	1.65494	6.01685e-10	MAP3K3, CHD7, LTBP1, SMAD7, GATA6, IHH, VEGFC, HIPK2, COL5A1, AGT, RORA, VAV3, PPP1R15A, JUNB, FZD4, PTGER4, ROCK2, ITGB2, BMPR2, PML, ANGPTL4, ITGA5, MAPK14, RAPGEF1, RRAS, SRF, SERPINE1, NOTCH4, RHOJ, SERPINF2, MMP14, RHOB, EPC1, TEK, NF1, B4GALT1, MCAM, TAL1, NR2F2, OTULIN, RIC8A, LEMD3, EPHB4, NAA15, CX3CR1, MYH9, HEG1, YAP1, CIB1, PPP3CB, CXCL12, VEGFA, PROX1, FGFR1, RNF213, ANGPTL6, PKD1, A…
GO-BP	GO:0006974	cellular response to DNA damage stimulus	171	1.28625	0.00685002	USP16, HIPK2, PPP1R15A, VAV3, FOXN3, POLG, EYA3, POLR2E, UBE2F, PIDD1, AP5S1, TIMELESS, PML, TNFRSF1B, MTOR, FOXO3, ZBTB1, MAPK14, RFWD3, CDK9, BOD1L1, PHF1, HTRA2, SMARCAL1, IRF3, WAC, BAZ1B, PSMD7, BATF, TERF2, XPC, FEN1, REV1, MEN1, WDR33, MDC1, PAPD7, TERF2IP, NUDT1, TNFRSF1A, SIRT4, CDKN1B, PARG, TAOK2, CHD2, HIC1, PIAS4, BCCIP, FANCA, YAP1, CIB1, NUAK1, CXCL12, SPIDR, CEP164, RBM38, FEM1B, …
GO-BP	GO:0044723	single-organism carbohydrate metabolic process	170	1.26763	0.0127038	F8, SEL1L, PHKG2, TMED9, PPP6R3, CLK2, PPP1R3C, UGT2A3, PTGER4, ALG2, STBD1, UGT2B28, FUT1, ADPGK, MTOR, ITPKA, MAN2B1, MANEA, NR3C1, MAPK14, GOLGB1, PRKCE, MAN1A1, MGAT2, EXTL1, TMEM115, ST6GALNAC2, USO1, ONECUT1, PPP1CC, B4GALT1, DOLK, GCLC, TKFC, CHST12, CHST13, FPGT, MLXIPL, ALG11, B3GALT4, SIRT4, SLC35C2, INSR, OGDH, SYNJ1, NANP, ST3GAL1, FUOM, NEU1, GLT8D1, PREB, GALK1, TRAK1, SRC, MGAT1, D…
GO-BP	GO:0008284	positive regulation of cell proliferation	170	1.22654	0.0424977	RARA, GATA6, IHH, ZNF703, VEGFC, HIPK2, FBXW4, AGT, VAV3, ILK, CD248, GAREM1, PTGER4, SRSF6, BMP6, EDNRB, RREB1, ATXN1, BMPR2, IRAK1, PML, NACC1, MTOR, CHTOP, ITGAL, SMAD4, MAPK14, BMI1, LIFR, ETV5, GNAI2, ARHGAP5, VWCE, KDM5B, SERPINF2, HHLA2, TEK, RICTOR, NF1, B4GALT1, DNAJA3, IL7, HTRA1, PRKCH, FOXP2, TNFRSF11A, DLG1, MLXIPL, CDKN1B, CX3CR1, INSR, LTBP3, STX4, YAP1, CIB1, CXCL12, VEGFA, PROX1,…
GO-BP	GO:0070201	regulation of establishment of protein localization	170	1.22507	0.0446057	NFKBIL1, VEGFC, LCP1, PPM1B, AXIN1, G3BP2, DNAJC1, PTGER4, BMP6, SAE1, HNMT, PML, CHERP, MTOR, IL17RC, MIEF1, SMAD4, MAPK14, PRKCE, RANGAP1, DAB2, HTRA2, IRF3, FGR, TEK, GDI1, RBM22, NF1, SLC8B1, RAB11FIP3, SPCS1, NR1H2, LATS1, YOD1, CNST, LGR4, DLG1, SIRT4, NUP62, CRP, MBTPS1, FAM20B, HNRNPM, STX4, CIB1, PPP3CB, SPIDR, SMAD3, SRC, PKD1, APBB1, ARIH2, CDK16, GAPVD1, RER1, FZD7, ARRB1, ITGB1BP1, P…
GO-BP	GO:0030097	hemopoiesis	167	1.37302	0.00037177	RARA, CHD7, ZBTB7B, IHH, HIPK2, SNRK, RORA, JUNB, GAS2L1, IRF1, PTGER4, TFE3, RRS1, PML, ZBTB7A, MTOR, ZBTB1, FOXO3, LMO2, KIAA0922, MAPK14, BMI1, LTBR, RRAS, JAGN1, SRF, NOTCH4, LRRC8A, AZI2, BATF, MMP14, TEK, NF1, ONECUT1, TAL1, KLF6, DNAJA3, PAFAH1B1, IL7, UBASH3B, RBM47, TNFRSF11A, TNRC6C, MAFB, CHD2, DCAF1, MYH9, SATB1, PGLYRP2, CIB1, PPP3CB, VEGFA, SRC, THPO, TWSG1, ARIH2, NFE2L1, CCR1, JUN…
GO-BP	GO:0051603	proteolysis involved in cellular protein catabolic process	166	1.55642	1.49649e-07	SEL1L, SMAD7, ENC1, USP16, AUP1, FBXW4, FBXL7, RNF145, AXIN1, RNF121, RNF14, USP20, FBXL12, PML, GBA, UBE2K, USP38, DAB2, ANKZF1, UBE3A, WAC, AREL1, PSMD7, RNF5, ANAPC7, GCLC, N4BP1, CSNK1A1, YOD1, USP2, AGAP3, KLHL28, KLHL3, SIAH2, KCTD10, RNF213, PKD1, ARIH2, FBXL5, CLPX, UBE2Z, BIRC2, ARRB1, RNF19B, FBXL19, UBR2, RNF103, KAT5, UBR3, CSNK1E, VPS36, CEBPA, ZFAND2A, TOR1A, SPOP, UBE2J2, ZNRF3, CT…
GO-MF	GO:0019904	protein domain specific binding	166	1.55121	3.88273e-07	RARA, NOXA1, EHD2, ILK, AXIN1, FZD4, SH3BP2, SH3BP5, F11R, CRIM1, SCAF1, MTOR, BCAR1, KIDINS220, BMI1, RAPGEF1, MBD2, ARHGAP5, FOXA3, ZXDC, MAFK, KAT14, PPP1CC, MDC1, DDX6, PMEPA1, RCC2, TACC1, CHMP1A, TJP2, THAP7, DLG1, NUP62, TNK2, MYH9, INSR, HNRNPM, AIDA, PROX1, SRC, SH3BP5L, PKD1, HOMER2, PICK1, CLEC3B, CTTNBP2, SLC9A3R2, TCEAL8, CCDC88C, JUN, FZD7, GRASP, PKD2, DAG1, DAPK3, ADAM17, PTPN12, …
GO-BP	GO:2000145	regulation of cell motility	165	1.41262	8.78083e-05	MET, SMAD7, PTPRG, PLD1, ZNF703, VEGFC, AGT, GAB1, ILK, MPP1, PTGER4, MARVELD3, SLK, RREB1, ROCK2, BMPR2, ABHD6, ITGA5, CXCL16, BCAR1, MAPK14, PFN2, PRKCE, AP1AR, DAB2, RRAS, RTN4, SRF, SERPINE1, ARHGAP5, PKN2, MMP14, RHOB, FGR, TEK, MYADM, NF1, ONECUT1, MCAM, ONECUT2, OLFM1, RCC2, NR2F2, MAP3K1, CX3CR1, INSR, STX4, CIB1, SCARB1, CXCL12, VEGFA, SMAD3, PROX1, FGFR1, SRC, ADGRA2, NISCH, CCR1, NBL1,…
GO-BP	GO:0001568	blood vessel development	162	1.66148	1.55626e-09	MAP3K3, CHD7, LTBP1, SMAD7, GATA6, IHH, VEGFC, HIPK2, COL5A1, AGT, VAV3, RORA, JUNB, FZD4, PTGER4, ROCK2, ITGB2, BMPR2, PML, ANGPTL4, ITGA5, MAPK14, RAPGEF1, RRAS, SRF, SERPINE1, NOTCH4, SERPINF2, MMP14, RHOB, TEK, NF1, B4GALT1, MCAM, TAL1, NR2F2, OTULIN, LEMD3, EPHB4, NAA15, CX3CR1, MYH9, HEG1, YAP1, CIB1, CXCL12, VEGFA, PROX1, FGFR1, RNF213, ANGPTL6, PKD1, ADGRA2, MMP2, JUN, HTATIP2, ETS1, ITGB…
GO-BP	GO:0040008	regulation of growth	162	1.50483	2.14893e-06	DDX3X, SERTAD2, GPAT4, CHD7, DNPH1, GATA6, IHH, AGT, ILK, GAS2L1, PTGER4, IGFBP6, CTB-50L17.10, EXTL3, BMPR2, PML, CRIM1, MTOR, CXCL16, SUPV3L1, SMAD4, L1CAM, BCAR1, MAPK14, GOLGA4, RTN4, SRF, HTRA2, EGLN2, MMP14, EPC1, PRDM4, PAFAH1B1, IL7, HTRA1, LATS1, OLFM1, SERTAD3, APBB2, MUL1, CDKN1B, TAOK2, DCAF1, CDK11A, INSR, COL14A1, YAP1, CIB1, CXCL12, SMAD3, VEGFA, PROX1, E4F1, FGFR1, CARM1, APBB1, S…
GO-BP	GO:0045596	negative regulation of cell differentiation	162	1.36938	0.000570888	RARA, SMAD7, IHH, ATF5, COL5A1, RORA, POLR2E, AXIN1, GAS2L1, SNAPIN, IRF1, SRSF6, EDNRB, NPR2, MBD1, FOXO3, SMAD4, KIAA0922, AP1AR, RTN4, NOTCH4, SRRT, CREBBP, GDI1, VASN, NF1, PAQR3, MEN1, CFLAR, DDX6, PAFAH1B1, NR1H2, UBASH3B, OLFM1, RCC2, ZNF706, DAXX, MAFB, CRP, PGLYRP2, YAP1, CIB1, FUOM, SMAD3, PROX1, FGFR1, CARM1, TWSG1, FZD7, INSIG1, ITGB1BP1, RUNX1T1, SEMA3F, JAG1, ARF6, ERBB2, SPG20, KLF…
GO-MF	GO:0003712	transcription cofactor activity	161	1.76917	2.37366e-11	RAD54L2, RARA, SERTAD2, USP16, HIPK2, ATF5, PHF12, SCAND1, JUNB, RNF14, PML, SIN3B, PQBP1, MED11, DRAP1, ARID5B, UBE3A, IRF3, KDM5A, KDM5B, NR2F1, CREBBP, GTF2F1, NCOR2, TBL1Y, ARID1B, NR2F2, DDX54, NSD1, DAXX, ATF6, ZNF212, TADA2B, PEX14, SIAH2, YAP1, NOC2L, PROX1, E4F1, E2F6, CARM1, RXRB, MAP3K10, NFE2L1, HDGF, BIRC2, JUN, HTATIP2, RUNX1T1, THRB, NPAT, GATA4, KAT5, CDYL, MYBBP1A, CEBPA, MED13, …
GO-BP	GO:0035295	tube development	160	1.556	2.87719e-07	RARA, CHD7, AIMP2, MET, SMAD7, GATA6, IHH, AGT, ILK, FZD6, SRSF6, EDNRB, TIMELESS, ATXN1, BMPR2, PML, HSD11B1, SMAD4, NR3C1, FAM212A, RALA, SRF, NOTCH4, KDM5B, SPRY2, MMP14, RHOB, NF1, DCHS1, B4GALT1, IFT140, FOXP2, LGR4, DLG1, ITGA6, KLHL3, HEG1, TRAF3IP1, YAP1, CXCL12, VEGFA, SMAD3, PROX1, FGFR1, SRC, PKD1, CUX1, TNS3, ITGB1BP1, PKD2, MEGF8, THRB, CIC, DAG1, GATA4, JAG1, INVS, CEBPA, DLL4, MAN1…
GO-BP	GO:0032870	cellular response to hormone stimulus	158	1.30438	0.00635246	RARA, GATA6, PRKAG1, ZNF703, RORA, GAB1, JUNB, PLOD1, GAS2L1, PTGER4, ROCK2, MTOR, LMO2, BCAR1, NR3C1, DUSP7, PELP1, PRKCE, BAIAP2L1, RANGAP1, RAB13, NR5A2, PSMD7, AKT1S1, NR2F1, TEK, NF1, PAQR3, MEN1, NR1H2, LATS1, ADCY7, NR2F2, KLF9, NUP62, INSR, FGFR1, CAMK2G, RXRB, SRC, HNRNPU, JUN, SPRED1, SOCS2, AKT2, THRB, ADAM17, GATA4, KAT5, SH2B2, ERBB2, BAIAP2, NR2C2, VAMP2, PPARD, ERBB3, STAT5A, PSMD6…
GO-BP	GO:0048729	tissue morphogenesis	157	1.51457	2.2577e-06	RARA, CELSR3, SMAD7, MET, IHH, VEGFC, HIPK2, COL5A1, LCP1, AGT, ILK, AXIN1, CCM2L, FZD6, RREB1, TIMELESS, BMPR2, PML, ITGA5, SMAD4, FLRT3, NR3C1, DAB2, RALA, SRF, NOTCH4, KDM5B, SPRY2, DSP, MMP14, RHOB, DCHS1, B4GALT1, TAL1, CCDC66, PAFAH1B1, LGR4, DLG1, MAP3K1, KLHL3, HEG1, TRAF3IP1, YAP1, CXCL12, SMAD3, VEGFA, PROX1, FGFR1, FEM1B, SRC, PKD1, TWSG1, EGLN1, VANGL1, FZD7, PKD2, MEGF8, NECTIN3, DAG…
GO-BP	GO:0030334	regulation of cell migration	157	1.42319	0.000100742	SMAD7, MET, PTPRG, PLD1, ZNF703, VEGFC, AGT, GAB1, ILK, MPP1, PTGER4, MARVELD3, SLK, RREB1, ROCK2, BMPR2, ABHD6, ITGA5, CXCL16, BCAR1, MAPK14, PFN2, PRKCE, DAB2, RRAS, RTN4, SRF, SERPINE1, ARHGAP5, MMP14, FGR, RHOB, TEK, MYADM, NF1, ONECUT1, MCAM, ONECUT2, OLFM1, RCC2, NR2F2, MAP3K1, CX3CR1, INSR, STX4, CIB1, SCARB1, CXCL12, VEGFA, SMAD3, PROX1, FGFR1, SRC, ADGRA2, NISCH, CCR1, NBL1, JUN, ETS1, I…
GO-BP	GO:0010563	negative regulation of phosphorus metabolic process	156	1.71089	3.58203e-10	SMAD7, IRAK3, PPP1R15A, ILK, RGS2, MARVELD3, CTDSPL, EDNRB, ROCK2, SH3BP5, ATXN1, GBA, HEXIM2, DUSP16, MTOR, FLRT3, PPP1R26, DUSP7, RAPGEF1, MLLT1, GNAI2, AKT1S1, SPRY2, ANKLE2, WDR81, FAM129A, MYADM, PAQR3, MEN1, NF1, P2RY13, PMEPA1, DNAJA3, PAFAH1B1, LATS1, UBASH3B, MVP, CNST, NR2F2, DLG1, MLXIPL, SPRY4, CDKN1B, TRAF3IP1, INSR, CIB1, CD2BP2, AIDA, SMAD3, SH3BP5L, EGLN1, SMPD1, SPRED1, JUN, SOCS…
GO-BP	GO:0045936	negative regulation of phosphate metabolic process	156	1.71089	3.58203e-10	SMAD7, IRAK3, PPP1R15A, ILK, RGS2, MARVELD3, CTDSPL, EDNRB, ROCK2, SH3BP5, ATXN1, GBA, HEXIM2, DUSP16, MTOR, FLRT3, PPP1R26, DUSP7, RAPGEF1, MLLT1, GNAI2, AKT1S1, SPRY2, ANKLE2, WDR81, FAM129A, MYADM, PAQR3, MEN1, NF1, P2RY13, PMEPA1, DNAJA3, PAFAH1B1, LATS1, UBASH3B, MVP, CNST, NR2F2, DLG1, MLXIPL, SPRY4, CDKN1B, TRAF3IP1, INSR, CIB1, CD2BP2, AIDA, SMAD3, SH3BP5L, EGLN1, SMPD1, SPRED1, JUN, SOCS…
GO-BP	GO:0097190	apoptotic signaling pathway	156	1.48349	9.77848e-06	DDX3X, HIPK2, AGT, VAV3, PPP1R15A, PIDD1, STK25, PML, TNFRSF1B, FOXO3, UBE2K, ARHGEF12, TXNDC12, LTBR, SERPINE1, HTRA2, NF1, CFLAR, GCLC, UACA, IL7, TNFRSF11A, DEDD2, DAXX, TNFRSF1A, MUL1, ITGA6, CX3CR1, HIC1, PIAS4, SIAH2, STX4, YAP1, NOC2L, CIB1, CXCL12, SMAD3, ERO1A, FGFR1, FASTK, FEM1B, SRC, CTD-2207O23.3, SGPP1, JUN, SERINC3, DAPK3, MYBBP1A, HSPH1, LAMP1, SPOP, TICAM1, PPARD, ERBB3, ATF3, MS…
GO-BP	GO:0051347	positive regulation of transferase activity	156	1.30762	0.00624796	MAP3K3, MET, PRKAG1, AGT, VAV3, GAB1, ILK, AXIN1, MAP2K4, FZD4, FAM20A, STK25, MAP2K7, SLK, IRAK1, DCUN1D1, MAPK14, KIDINS220, MAP3K13, DUSP7, BMI1, RAPGEF1, RALB, GNAI2, PSMD7, SPRY2, FGR, TEK, NF1, PAQR3, ANAPC7, ADCY7, TNFRSF11A, DAXX, ARRDC4, DLG1, MUL1, MAP3K1, CDKN1B, TAOK2, INSR, DCUN1D5, CIB1, VEGFA, PROX1, FGFR1, CAMK2G, SRC, PKD1, MAP3K10, SPRED1, ARRB1, ITGB1BP1, PKD2, GPRC5B, ARRDC3, …
GO-BP	GO:0051960	regulation of nervous system development	154	1.23736	0.0466757	RARA, CHD7, ENC1, VEGFC, ATF5, ILK, SNAPIN, STK25, BMP6, EDNRB, ATXN1, BMPR2, TENM3, MTOR, PQBP1, MBD1, FLRT3, ITPKA, L1CAM, KIDINS220, GOLGA4, RAPGEF1, SCARF1, RTN4, ETV5, SRF, ADGRL2, SRRT, GDI1, NF1, PAQR3, DDX6, PAFAH1B1, PRKCH, OLFM1, DLG1, MUL1, CX3CR1, TRAF3IP1, YAP1, CIB1, FUOM, NEU1, CXCL12, VEGFA, PROX1, FGFR1, CARM1, RXRB, APBB1, CUX1, NBL1, SSH1, MEGF8, GPRC5B, LRRN3, SEMA3F, ZSWIM6, …
GO-MF	GO:0004672	protein kinase activity	153	1.51062	7.32342e-06	MAP3K3, LTBP1, MET, PRKAG1, PHKG2, HIPK2, CSNK1G2, IRAK3, CLK2, SNRK, ILK, MAP2K4, FAM20A, FASTKD5, STK25, SCYL2, SLK, MAP2K7, ROCK2, SIK3, BMPR2, IRAK1, CRIM1, NPR2, MTOR, ITPKA, ULK1, MAPK14, MAP3K13, MYO3B, PRKCE, CDK9, BAZ1B, PKN2, FGR, TEK, RIOK2, CSNK1A1, LATS1, PRKCH, CDK17, PDIK1L, EPHB4, MAP3K1, LMTK2, TAOK2, TNK2, DCAF1, CDK11A, INSR, NUAK1, FGFR1, FASTK, CAMK2G, SRC, MAP3K10, CDK16, AK…
GO-MF	GO:0042803	protein homodimerization activity	152	1.24923	0.0412395	ZBTB7B, DNPH1, MIGA2, HLCS, IRAK3, AXIN1, MASP1, PLOD1, FZD4, STK25, SLK, GRPEL2, TIMELESS, IRAK1, FAM109A, PML, TENM3, ZBTB1, FLRT3, SUPV3L1, SMAD4, MAP3K13, SRF, IRF3, PSMD7, LRRFIP1, SERPINF2, TERF2, SLC8B1, RAB11FIP3, CBX1, B4GALT1, PAFAH1B1, FOXP2, NR2F2, CHMP1A, DAXX, MID1, MLXIPL, NFS1, MYH9, HOGA1, RAB11FIP2, SCARB1, ZNF174, PEX11B, VEGFA, SMAD3, FGFR1, CAMK2G, CARM1, RXRB, MAP3K10, HOMER…
GO-BP	GO:0019941	modification-dependent protein catabolic process	149	1.5601	7.66976e-07	SEL1L, SMAD7, USP16, AUP1, FBXW4, FBXL7, RNF145, AXIN1, RNF121, RNF14, USP20, FBXL12, PML, UBE2K, USP38, DAB2, ANKZF1, UBE3A, WAC, PSMD7, AREL1, RNF5, ANAPC7, GCLC, N4BP1, CSNK1A1, YOD1, USP2, AGAP3, KLHL28, KLHL3, SIAH2, KCTD10, RNF213, ARIH2, FBXL5, UBE2Z, BIRC2, ARRB1, RNF19B, FBXL19, UBR2, RNF103, KAT5, UBR3, CSNK1E, CEBPA, VPS36, ZFAND2A, TOR1A, SPOP, UBE2J2, ZNRF3, PSMD6, CUL5, EDEM1, RNF19…
GO-BP	GO:0043632	modification-dependent macromolecule catabolic process	149	1.53865	1.8336e-06	SEL1L, SMAD7, USP16, AUP1, FBXW4, FBXL7, RNF145, AXIN1, RNF121, RNF14, USP20, FBXL12, PML, UBE2K, USP38, DAB2, ANKZF1, UBE3A, WAC, PSMD7, AREL1, RNF5, ANAPC7, GCLC, N4BP1, CSNK1A1, YOD1, USP2, AGAP3, KLHL28, KLHL3, SIAH2, KCTD10, RNF213, ARIH2, FBXL5, UBE2Z, BIRC2, ARRB1, RNF19B, FBXL19, UBR2, RNF103, KAT5, UBR3, CSNK1E, CEBPA, VPS36, ZFAND2A, TOR1A, SPOP, UBE2J2, ZNRF3, PSMD6, CUL5, EDEM1, RNF19…
GO-MF	GO:0000981	RNA polymerase II transcription factor activity, sequence-specific DNA binding	149	1.42146	0.000256816	KLF15, RARA, ZBTB7B, GATA6, ATF5, RORA, ZNF292, JUNB, GLIS2, IRF1, TFE3, FOXP4, ZNF18, ZBTB7A, FOXO3, LMO2, SMAD4, ARID5B, NR3C1, ELF2, ETV5, SRF, IRF3, NR5A2, NR2F1, FOXA3, MAFK, BATF, CREBBP, ONECUT1, TAL1, ONECUT2, NR1H2, FOXP2, NR2F2, ZNF217, MLXIPL, MAFB, SATB1, ZNF174, SMAD3, PROX1, E4F1, RCOR1, RXRB, BTG2, CUX1, NFE2L1, JUN, ETS1, ETS2, THRB, HIVEP1, ELF1, ERG, PEG3, GATA4, MAZ, EGR1, CEBP…
GO-BP	GO:0006511	ubiquitin-dependent protein catabolic process	146	1.55029	1.57528e-06	SEL1L, SMAD7, USP16, AUP1, FBXW4, FBXL7, RNF145, AXIN1, RNF121, RNF14, USP20, FBXL12, PML, UBE2K, USP38, DAB2, ANKZF1, UBE3A, WAC, PSMD7, AREL1, RNF5, ANAPC7, GCLC, N4BP1, CSNK1A1, YOD1, USP2, AGAP3, KLHL28, KLHL3, SIAH2, KCTD10, RNF213, ARIH2, FBXL5, UBE2Z, BIRC2, ARRB1, RNF19B, FBXL19, UBR2, RNF103, KAT5, UBR3, CSNK1E, CEBPA, VPS36, ZFAND2A, TOR1A, SPOP, UBE2J2, ZNRF3, PSMD6, CUL5, EDEM1, RNF19…
GO-MF	GO:0000976	transcription regulatory region sequence-specific DNA binding	145	1.3116	0.00853835	RARA, CHD7, ZBTB7B, GATA6, ATF5, RORA, PHF12, JUNB, IRF1, TFE3, RREB1, ZBTB7A, LMO2, SMAD4, ARID5B, NR3C1, CDK9, ETV5, SRF, MBD2, IRF3, NR5A2, MAFK, BATF, CREBBP, BAHD1, TAL1, ONECUT2, NR1H2, FOXP2, NSD1, ZNF217, MLXIPL, ATF6, MAFB, CHD2, SATB1, YAP1, SMAD3, PROX1, E4F1, RXRB, IKZF5, CUX1, NFE2L1, JUN, ETS2, ZNF552, CXXC1, HIVEP1, ELF1, GATA4, MAZ, EGR1, CEBPA, KLF4, TBX2, AEBP1, ATF3, MSX1, STAT…
GO-BP	GO:0009792	embryo development ending in birth or egg hatching	144	1.3803	0.00105009	RARA, CHD7, GATA6, IHH, GAB1, AXIN1, JUNB, FZD6, SMAD4, KIDINS220, FAM212A, RALA, SRF, TERF2, MMP14, NF1, DCHS1, IFT140, LATS1, NR2F2, ZBTB18, DLG1, RIC8A, HEG1, MYH9, TRAF3IP1, TAPT1, SMAD3, VEGFA, PROX1, FGFR1, RXRB, PKD1, MGAT1, EGLN1, PKD2, MEGF8, GATA4, UBR3, CEBPA, TAF8, GJA1, MSX1, ARID1A, ICMT, ENAH, ZMIZ1, PYGO2, BMP4, SOCS3, ADD1, TCTN1, DVL1, PLCG1, TSC1, MBD3, RTF1, ARHGAP35, FLVCR1, …
GO-BP	GO:0048589	developmental growth	143	1.44686	0.000112044	RARA, GPAT4, CHD7, GATA6, IHH, ATF5, AGT, ILK, CCM2L, LAMB2, PTGER4, BMPR2, MTOR, FOXO3, SMAD4, ULK1, FLRT3, L1CAM, ARID5B, MAPK14, GOLGA4, SLC25A25, UBE3A, RTN4, SRF, HTRA2, TNS2, KDM5B, SPRY2, CFLAR, IL7, PAFAH1B1, LATS1, OLFM1, MUL1, HEG1, INSR, COL14A1, YAP1, PPP3CB, CXCL12, SMAD3, VEGFA, PROX1, FGFR1, CARM1, RXRB, RAPH1, ARIH2, FZD7, MEGF8, ATXN2, SEMA3F, GDF9, GATA4, PTPN12, SPG20, TAF8, TA…
GO-BP	GO:0051129	negative regulation of cellular component organization	143	1.39293	0.000744976	FEZ2, DDX3X, SMAD7, IRAK3, PACSIN3, LIMA1, GAS2L1, PINX1, SNAPIN, PTGER4, ROCK2, PML, MTOR, ULK1, PEX5, PFN2, AP1AR, DAB2, RTN4, PHF1, KDM5A, SPRY2, TERF2, MMP14, GDI1, VASN, MYADM, PAQR3, ANAPC7, CFLAR, PMEPA1, PAFAH1B1, NR1H2, TERF2IP, RCC2, MID1, SIRT4, MUL1, TRAF3IP1, EVI5L, PEX14, NOC2L, CIB1, CARM1, SRC, PICK1, HNRNPU, BIRC2, INSIG1, ITGB1BP1, ATXN2, SEMA3F, ARF6, SPG20, ANKRD27, SIRT1, ARR…
GO-BP	GO:0043009	chordate embryonic development	143	1.38395	0.00101669	RARA, CHD7, GATA6, IHH, GAB1, AXIN1, JUNB, FZD6, SMAD4, KIDINS220, FAM212A, RALA, SRF, TERF2, MMP14, NF1, DCHS1, IFT140, LATS1, NR2F2, ZBTB18, DLG1, RIC8A, HEG1, MYH9, TRAF3IP1, TAPT1, SMAD3, VEGFA, PROX1, FGFR1, RXRB, PKD1, MGAT1, EGLN1, PKD2, MEGF8, GATA4, UBR3, CEBPA, TAF8, GJA1, MSX1, ARID1A, ICMT, ENAH, ZMIZ1, PYGO2, BMP4, SOCS3, ADD1, TCTN1, DVL1, PLCG1, TSC1, MBD3, RTF1, ARHGAP35, FLVCR1, …
GO-BP	GO:0007507	heart development	142	1.62867	1.12427e-07	RARA, CHD7, MET, LTBP1, SMAD7, GATA6, IHH, COL5A1, AGT, GAB1, ILK, CCM2L, SIN3B, MTOR, MBD1, FLRT3, SMAD4, MAPK14, RTN4, SRF, BAZ1B, DSP, TEK, NF1, DCHS1, IFT140, OLFM1, EPHB4, HEG1, TRAF3IP1, INSR, COL14A1, YAP1, PPP3CB, GNA11, VEGFA, SMAD3, PROX1, FGFR1, RXRB, PKD1, EGLN1, JUN, PKD2, MEGF8, ERG, GATA4, JAG1, ERBB2, INVS, DLL4, MAML1, RBM15, GJA1, PPARD, TBX2, ERBB3, LEMD2, MSX1, ARID1A, ZMIZ1, …
GO-BP	GO:0003006	developmental process involved in reproduction	142	1.31296	0.00914093	RARA, CHD7, MET, GATA6, IHH, AGT, GAB1, JUNB, FZD4, PTGER4, BMP6, BMPR2, CAPN5, NPR2, MTOR, FOXO3, ARID5B, MAPK14, AFF4, RAB13, UBE3A, ETV5, SERPINE1, KDM5A, KDM5B, MMP14, WDR81, MEN1, ARID4B, DAZAP1, B4GALT1, HTRA1, PAFAH1B1, NR2F2, LGR4, DLG1, CDKN1B, INSR, FANCA, TDRD7, CIB1, CXCL12, VEGFA, FEM1B, RXRB, SRC, PKD1, EGLN1, BIRC2, ARRB1, PKD2, GDF9, GATA4, CEBPA, TARBP2, SF1, RBM15, PPARD, KDR, S…
GO-BP	GO:0002764	immune response-regulating signaling pathway	141	1.26859	0.0302447	NFKBIL1, SCARA3, IRAK3, VAV3, GAB1, MAP2K4, IRF1, MAP2K7, ITGB2, IRAK1, CNPY3, MTOR, FOXO3, BCAR1, MAPK14, DUSP7, MYO10, PRKCE, IRF3, TANK, PSMD7, AKT1S1, HLA-DQB1, AGO4, FGR, FCGR1B, CREBBP, TEK, RICTOR, PAQR3, NF1, PRKCH, TKFC, LGR4, TNRC6C, MAPKAP1, OTULIN, FCGR1A, CDKN1B, MAP3K1, PGLYRP2, ERBIN, PPP3CB, NLRX1, FGFR1, UNC93B1, CAMK2G, SRC, ICAM2, BIRC3, FCGR2A, BIRC2, JUN, SPRED1, PIK3AP1, ELF…
GO-BP	GO:0050767	regulation of neurogenesis	140	1.27679	0.0256082	RARA, CHD7, ENC1, VEGFC, ATF5, ILK, SNAPIN, STK25, BMP6, EDNRB, ATXN1, BMPR2, TENM3, MTOR, PQBP1, MBD1, ITPKA, L1CAM, KIDINS220, GOLGA4, RAPGEF1, SCARF1, RTN4, ETV5, SRF, SRRT, GDI1, PAQR3, NF1, DDX6, PAFAH1B1, PRKCH, OLFM1, MUL1, CX3CR1, YAP1, CIB1, FUOM, CXCL12, NEU1, VEGFA, PROX1, FGFR1, CARM1, APBB1, CUX1, NBL1, SSH1, MEGF8, GPRC5B, SEMA3F, ZSWIM6, JAG1, ARF6, SPG20, DLL4, BAIAP2, KLF4, DIXDC…
GO-MF	GO:0008134	transcription factor binding	139	1.55331	5.63726e-06	RARA, DDX3X, GATA6, ZNF703, HIPK2, RORA, PHF12, JUNB, GAS2L1, MTOR, FOXO3, DRAP1, LMO2, SMAD4, MAPK14, PBX2, PELP1, CDK9, SRF, FOXA3, MAFK, CREBBP, GTF2F1, NCOR2, TAL1, DNAJA3, NR1H2, NSD1, DAXX, APBB2, MLXIPL, MAFB, NUP62, NOC2L, SMAD3, RXRB, MAP3K10, APBB1, CHD6, HDGF, JUN, ARRB1, ETS1, DAPK3, GATA4, KAT5, MYBBP1A, CEBPA, MED13, DHX9, BRMS1, SETD3, KLF4, SPOP, PPARD, HDAC4, ICMT, RNF19A, BHLHE4…
GO-BP	GO:0016071	mRNA metabolic process	138	1.32914	0.00686259	SRSF9, RBM10, POLR2E, FASTKD5, SRSF6, PAIP1, HNRNPR, SCAF1, PRPF4, PQBP1, CTIF, SUPV3L1, CDK9, RBMX2, CWC22, SCAF8, DHX34, AGO4, RBM22, GTF2F1, DAZAP1, WDR33, DDX6, PYM1, DBR1, KIAA1429, TNRC6C, EDC3, SFSWAP, CDK11A, ZCCHC6, HNRNPM, SSU72, CD2BP2, GSPT1, DGCR14, RBM38, PAPD5, BTG2, HNRNPU, PRPF38B, GEMIN7, RPS15, CMTR1, DHX9, GSPT2, SF1, RBM15, EXOSC4, CDK12, ZFP64, KHSRP, SRRM2, MTPAP, RBM26, DH…
GO-BP	GO:0033674	positive regulation of kinase activity	138	1.29591	0.0164515	MAP3K3, MET, PRKAG1, AGT, VAV3, GAB1, ILK, AXIN1, MAP2K4, FZD4, FAM20A, STK25, SLK, MAP2K7, IRAK1, MAPK14, KIDINS220, DUSP7, MAP3K13, RAPGEF1, RALB, GNAI2, PSMD7, SPRY2, FGR, TEK, PAQR3, NF1, ADCY7, TNFRSF11A, DAXX, DLG1, MUL1, MAP3K1, CDKN1B, TAOK2, INSR, CIB1, VEGFA, PROX1, FGFR1, CAMK2G, SRC, PKD1, MAP3K10, SPRED1, ARRB1, ITGB1BP1, PKD2, GPRC5B, ADAM17, CCNY, ERBB2, HSPH1, DBNL, ERBB3, CARD10,…
GO-MF	GO:0019900	kinase binding	137	1.35264	0.00371535	RAD54L2, RARA, GATA6, PRKAG1, ATF5, PRKCDBP, PPP1R15A, ILK, AP2A2, AXIN1, MARVELD3, MAP2K7, ITGB2, MTOR, FOXO3, BCAR1, MAP3K13, RAB13, TNS2, SPRY2, DSP, FGR, RICTOR, SDPR, PPP1CC, B4GALT1, DNAJA3, LATS1, MVP, RCC2, DAXX, MAPKAP1, DLG1, MAP3K1, TAOK2, INSR, RAB11FIP2, CIB1, SMAD3, PPM1D, SRC, PKD1, PICK1, SPRED1, ARRB1, ITGB1BP1, GPRC5B, AKT2, CCNY, GATA4, CEBPA, MAML1, TICAM1, HDAC4, FIZ1, SIRT1,…
GO-BP	GO:0010942	positive regulation of cell death	136	1.30988	0.0124467	DDX3X, AIMP2, BCL2L13, AGT, VAV3, PPP1R15A, CD248, PIDD1, MAP2K7, PML, MTOR, FOXO3, ARHGEF12, NR3C1, LTBR, IFIT2, HTRA2, RHOB, NF1, B4GALT1, CFLAR, DNAJA3, LATS1, DEDD2, DAXX, APBB2, MUL1, ITGA6, CDKN1B, PIAS4, SMAD3, CTD-2207O23.3, SRC, MAP3K10, APBB1, SMPD1, JUN, ARRB1, SERINC3, DAPK3, MYBBP1A, BRMS1, SPOP, TICAM1, ATF3, MSX1, HDAC4, DAPK1, STK17B, LZTS2, SIRT1, BMP4, SAP30BP, NCK2, GADD45G, BT…
GO-BP	GO:0016569	covalent chromatin modification	135	1.86091	2.33321e-11	USP16, SETD1A, HLCS, EYA3, EP400, PML, SIN3B, CHTOP, MBD1, SMAD4, EED, CDK9, PHF1, MBD2, WAC, BAZ1B, KDM5A, KDM5B, EPC1, CREBBP, KAT14, PRDM4, ARID4B, MEN1, PRDM2, TBL1Y, NSD1, DAXX, SIRT7, DCAF1, SATB1, TADA2B, NOC2L, VEGFA, RCOR1, CARM1, APBB1, CDY1B, JADE3, ARRB1, CXXC1, UBR2, KAT5, CDYL, BRMS1, SETD3, ATXN7, HDAC4, SIRT1, PYGO2, JARID2, RING1, ASXL1, CDC73, PHF20, PAF1, SUZ12, MBD3, RTF1, WHS…
GO-BP	GO:0048598	embryonic morphogenesis	135	1.37518	0.00204991	RARA, CHD7, GATA6, IHH, VEGFC, COL5A1, HIPK2, FBXW4, MMP15, AXIN1, FZD6, ITGB2, BMPR2, ITGA5, SMAD4, FLRT3, PBX2, RALA, SRF, SPRY2, MMP14, CREBBP, MYADM, TAL1, LATS1, TNRC6C, DLG1, MAFB, RIC8A, TRAF3IP1, YAP1, SMAD3, PROX1, FGFR1, TWSG1, MMP2, FZD7, INSIG1, PKD2, MEGF8, ETS2, KIF16B, DAG1, GATA4, DLL4, KLF4, EXOC4, TBX2, GJA1, MSX1, ATP2B2, ARID1A, ENAH, HIPK1, BMP4, SOCS3, NRP1, ZNF281, TCTN1, D…
GO-BP	GO:0048514	blood vessel morphogenesis	134	1.63688	2.21903e-07	CHD7, SMAD7, GATA6, IHH, VEGFC, HIPK2, VAV3, RORA, AGT, JUNB, FZD4, PTGER4, ROCK2, ITGB2, PML, ANGPTL4, ITGA5, MAPK14, RRAS, SRF, SERPINE1, NOTCH4, SERPINF2, MMP14, RHOB, TEK, NF1, B4GALT1, MCAM, TAL1, NR2F2, OTULIN, LEMD3, EPHB4, NAA15, HEG1, MYH9, CX3CR1, YAP1, CIB1, CXCL12, VEGFA, PROX1, FGFR1, RNF213, ANGPTL6, ADGRA2, MMP2, JUN, HTATIP2, ETS1, ITGB1BP1, PKD2, GATA4, JAG1, DLL4, KLF4, RBM15, T…
GO-BP	GO:0032386	regulation of intracellular transport	134	1.37666	0.00207626	NFKBIL1, LCP1, EHD2, PPM1B, AXIN1, G3BP2, SNAPIN, BMP6, SAE1, HNMT, PML, CHERP, MTOR, NUP153, MIEF1, SMAD4, MAPK14, PRKCE, RANGAP1, DAB2, HTRA2, FGR, TEK, GDI1, RBM22, NF1, UBASH3B, YOD1, CNST, SIRT4, MUL1, NUP62, MBTPS1, FAM20B, CIB1, PPP3CB, SMAD3, SRC, PKD1, ARIH2, RINT1, FZD7, INSIG1, ITGB1BP1, PKD2, EPT1, AKT2, STARD7, OAZ2, ERBB2, LAMP1, ZAP70, VAMP2, UBE2J2, EDEM1, SIRT1, BMP4, SLC35F6, NU…
GO-BP	GO:0002009	morphogenesis of an epithelium	133	1.65494	1.28401e-07	RARA, CELSR3, MET, IHH, VEGFC, COL5A1, LCP1, AGT, ILK, AXIN1, FZD6, RREB1, TIMELESS, PML, ITGA5, SMAD4, FLRT3, NR3C1, DAB2, RALA, SRF, NOTCH4, KDM5B, SPRY2, MMP14, RHOB, DCHS1, B4GALT1, PAFAH1B1, LGR4, DLG1, MAP3K1, KLHL3, TRAF3IP1, YAP1, CXCL12, SMAD3, VEGFA, PROX1, FGFR1, FEM1B, SRC, PKD1, VANGL1, FZD7, PKD2, MEGF8, DAG1, ADAM17, GATA4, JAG1, DLL4, KLF4, TOR1A, RBM15, TBX2, GJA1, KDR, ZNRF3, ST…
GO-BP	GO:0045860	positive regulation of protein kinase activity	133	1.29973	0.0181128	MAP3K3, MET, PRKAG1, AGT, GAB1, ILK, AXIN1, MAP2K4, FZD4, FAM20A, STK25, SLK, MAP2K7, IRAK1, MAPK14, KIDINS220, DUSP7, MAP3K13, RAPGEF1, RALB, GNAI2, PSMD7, SPRY2, TEK, PAQR3, NF1, ADCY7, TNFRSF11A, DAXX, DLG1, MUL1, MAP3K1, CDKN1B, TAOK2, INSR, CIB1, VEGFA, PROX1, FGFR1, CAMK2G, SRC, PKD1, MAP3K10, SPRED1, ARRB1, ITGB1BP1, PKD2, GPRC5B, ADAM17, CCNY, ERBB2, HSPH1, DBNL, ERBB3, CARD10, IL6R, PSMD…
GO-BP	GO:0016570	histone modification	132	1.86665	3.27515e-11	USP16, SETD1A, HLCS, EYA3, EP400, PML, SIN3B, CHTOP, SMAD4, EED, CDK9, PHF1, WAC, BAZ1B, KDM5A, KDM5B, EPC1, CREBBP, KAT14, PRDM4, ARID4B, MEN1, PRDM2, TBL1Y, NSD1, DAXX, SIRT7, DCAF1, SATB1, TADA2B, NOC2L, VEGFA, RCOR1, CARM1, APBB1, CDY1B, JADE3, ARRB1, CXXC1, UBR2, KAT5, CDYL, BRMS1, SETD3, ATXN7, HDAC4, SIRT1, PYGO2, JARID2, RING1, ASXL1, CDC73, PHF20, PAF1, SUZ12, MBD3, RTF1, WHSC1L1, JADE2,…
GO-BP	GO:0042326	negative regulation of phosphorylation	132	1.8579	4.37271e-11	SMAD7, IRAK3, PPP1R15A, ILK, RGS2, MARVELD3, CTDSPL, SH3BP5, ATXN1, GBA, HEXIM2, DUSP16, MTOR, FLRT3, DUSP7, RAPGEF1, MLLT1, AKT1S1, SPRY2, ANKLE2, FAM129A, PAQR3, MEN1, NF1, MYADM, PMEPA1, DNAJA3, PAFAH1B1, LATS1, UBASH3B, MVP, NR2F2, DLG1, MLXIPL, SPRY4, CDKN1B, TRAF3IP1, INSR, CIB1, AIDA, SMAD3, SH3BP5L, SMPD1, JUN, SPRED1, SOCS2, ARRB1, ITGB1BP1, DAG1, HSPH1, CEBPA, TARBP2, KLF4, LEMD2, ATF3,…
GO-BP	GO:0022604	regulation of cell morphogenesis	132	1.47458	0.00010442	SEPT9, SMAD7, ZNF703, EVI5, ILK, STK25, RREB1, ITGB2, BMPR2, PQBP1, SMAD4, ITPKA, L1CAM, GOLGA4, MYO10, AP1AR, DAB2, RTN4, SRF, RHOJ, FGR, GDI1, VASN, MYADM, MYH14, IFT140, PAFAH1B1, OLFM1, RCC2, CAMSAP1, DLG1, MUL1, TAOK2, MYH9, EVI5L, CIB1, CXCL12, VEGFA, SMAD3, CTD-2207O23.3, SRC, CUX1, SSH1, ITGB1BP1, CDC42EP2, MEGF8, DAG1, DAPK3, SEMA3F, SPG20, BAIAP2, KDR, ANKRD27, SYT2, SSH3, RASA1, ZRANB1…
GO-BP	GO:1903827	regulation of cellular protein localization	131	1.48831	7.20042e-05	NFKBIL1, LCP1, PPM1B, AXIN1, G3BP2, BMP6, SAE1, HNMT, CHERP, MTOR, MIEF1, SMAD4, MAPK14, RANGAP1, DAB2, RALB, HTRA2, TEK, GDI1, NF1, RBM22, CNST, YOD1, RCC2, DLG1, SIRT4, NUP62, MBTPS1, RALGAPB, FAM20B, HNRNPM, STX4, CIB1, PPP3CB, SPIDR, VEGFA, SMAD3, PKD1, ARIH2, RER1, FZD7, ITGB1BP1, PKD2, EPT1, AKT2, STARD7, OAZ2, ARF6, ERBB2, CSNK1E, HSPH1, TOR1A, VAMP2, UBE2J2, EDEM1, LDLRAP1, LZTS2, SIRT1, …
GO-BP	GO:0043410	positive regulation of MAPK cascade	130	1.28928	0.0263877	MAP3K3, MET, HIPK2, PRKCDBP, AGT, GAB1, ILK, AXIN1, FZD4, GAREM1, STK25, MAP2K7, IRAK1, TNFRSF1B, MAPK14, KIDINS220, DUSP7, MAP3K13, PRKCE, RAPGEF1, LTBR, GNAI2, PSMD7, SPRY2, SERPINF2, TEK, PAQR3, NF1, TNFRSF11A, DAXX, MID1, MUL1, MAP3K1, TAOK2, INSR, CIB1, VEGFA, FGFR1, CAMK2G, THPO, SRC, MAP3K10, CCR1, JUN, SPRED1, FZD7, ARRB1, ERBB2, DBNL, C5AR2, ERBB3, KDR, IL6R, PSMD6, ARRB2, TAB2, RASA1, B…
GO-BP	GO:0071496	cellular response to external stimulus	130	1.28504	0.0287933	FEZ2, PRKAG1, PPP1R15A, AGT, ATG4D, C6orf106, MAP2K4, GAS2L1, SNAPIN, PI4K2A, PTGER4, IRF1, BMP6, STBD1, WDR45, BMPR2, SLC35B3, DNAAF2, MTOR, MTMR3, GCN1, ULK1, RAB3GAP1, RFWD3, SLC25A19, LTBR, SRF, RALB, HTRA2, WAC, MIOS, FOXA3, RNF5, PRDM4, NUDT1, CHMP1A, ATG9A, TNFRSF1A, ITGA6, MAP3K1, WDR24, MAP1LC3B, MRPS2, PPM1D, ATG12, PICK1, JUN, NTHL1, MYBBP1A, WDR45B, NR2C2, GJA1, ATF3, KDR, GLUL, GSDMD…
GO-BP	GO:0031344	regulation of cell projection organization	128	1.4038	0.00133323	ENC1, SEPT9, PLD1, EVI5, ILK, SNAPIN, STK25, RREB1, BMPR2, TENM3, MTOR, PQBP1, ITPKA, L1CAM, KIDINS220, PFN2, GOLGA4, MYO10, MYO3B, RAPGEF1, SCARF1, RALA, RTN4, SRF, SPRY2, GDI1, PAQR3, IFT140, PAFAH1B1, OLFM1, RCC2, MUL1, EVI5L, CIB1, CXCL12, NEU1, VEGFA, FGFR1, CARM1, SRC, APBB1, CUX1, SSH1, CDC42EP2, MEGF8, GPRC5B, FNBP1L, SEMA3F, ARF6, SPG20, BAIAP2, KLF4, HDAC4, RAB8B, ANKRD27, SYT2, SSH3, B…
GO-BP	GO:0043087	regulation of GTPase activity	128	1.3664	0.00384554	SMAP2, AGFG2, AGAP1, RIC8B, EVI5, VAV3, DENND5A, AXIN1, RGS2, RGL1, F11R, MTOR, ARHGEF12, RAB3GAP1, RANGAP1, RAPGEF1, IQSEC1, ARHGAP5, SPRY2, RAPGEF6, GDI1, RICTOR, NF1, BCAR3, PAFAH1B1, RCC2, RGS12, AGAP3, RIC8A, ITGA6, RALGAPB, TNK2, EVI5L, AFDN, IQSEC3, CTD-2207O23.3, TBC1D9, ARHGAP30, PLEKHG3, JUN, GAPVD1, ARRB1, IQGAP2, ITGB1BP1, CDC42EP2, AKT2, FNBP1L, ARHGEF26, ERBB2, RALGDS, FARP1, ARHGAP…
GO-MF	GO:0003682	chromatin binding	127	1.63117	1.35792e-06	RARA, CHD7, GATA6, ATF5, POLG, EYA3, EP400, PHF12, CTB-50L17.10, ATXN1, SIN3B, NUP153, MBD1, FOXO3, LMO2, SMAD4, EED, MKRN1, PBX2, PELP1, CDK9, SRF, MBD2, NR5A2, WAC, BAZ1B, KDM5A, CREBBP, BAHD1, MEN1, CBX1, TAL1, NSD1, MBD6, SIRT7, NUP62, SATB1, TADA2B, YAP1, NOC2L, SMAD3, APBB1, CUX1, JUN, THRB, CIC, ERG, GATA4, MAZ, CBX4, ATXN7, HDAC4, ARID1A, PYGO2, JARID2, RING1, BRD2, PAF1, SUZ12, MBD3, PHF…
GO-BP	GO:0043065	positive regulation of apoptotic process	127	1.30252	0.0212977	DDX3X, BCL2L13, AGT, VAV3, PPP1R15A, CD248, PIDD1, MAP2K7, PML, FOXO3, ARHGEF12, NR3C1, LTBR, IFIT2, HTRA2, RHOB, NF1, B4GALT1, CFLAR, DNAJA3, LATS1, DAXX, DEDD2, APBB2, MUL1, ITGA6, CDKN1B, PIAS4, SMAD3, CTD-2207O23.3, SRC, MAP3K10, APBB1, SMPD1, JUN, ARRB1, SERINC3, DAPK3, MYBBP1A, BRMS1, SPOP, TICAM1, ATF3, MSX1, HDAC4, DAPK1, STK17B, SIRT1, BMP4, NCK2, GADD45G, BTG1, YWHAH, ITM2C, PINK1, CREB…
GO-BP	GO:0043068	positive regulation of programmed cell death	127	1.2915	0.0277018	DDX3X, BCL2L13, AGT, VAV3, PPP1R15A, CD248, PIDD1, MAP2K7, PML, FOXO3, ARHGEF12, NR3C1, LTBR, IFIT2, HTRA2, RHOB, NF1, B4GALT1, CFLAR, DNAJA3, LATS1, DAXX, DEDD2, APBB2, MUL1, ITGA6, CDKN1B, PIAS4, SMAD3, CTD-2207O23.3, SRC, MAP3K10, APBB1, SMPD1, JUN, ARRB1, SERINC3, DAPK3, MYBBP1A, BRMS1, SPOP, TICAM1, ATF3, MSX1, HDAC4, DAPK1, STK17B, SIRT1, BMP4, NCK2, GADD45G, BTG1, YWHAH, ITM2C, PINK1, CREB…
GO-BP	GO:0009896	positive regulation of catabolic process	126	1.47903	0.000140458	SMAD7, GGA3, PHKG2, PACSIN3, AXIN1, RILP, PI4K2A, RNF14, HNRNPR, GBA, SLC35B3, TNFRSF1B, DNAAF2, SUPV3L1, ULK1, RAB3GAP1, RFWD3, PRKCE, DAB2, RALB, WAC, PSMD7, EGLN2, PLIN5, ANAPC7, GCLC, CSNK1A1, TNRC6C, MLXIPL, CDKN1B, MRPS2, INSR, ARIH2, FBXL5, BTG2, RNF19B, NTHL1, AKT2, OAZ2, CSNK1E, CEBPA, ZFAND2A, NR2C2, GJA1, KDR, PSMD6, EDEM1, NRDC, RNF19A, SIRT1, GPD1, DVL1, CUL1, ANKIB1, PSMD1, PSME3, D…
GO-MF	GO:0019901	protein kinase binding	124	1.37276	0.00409272	RAD54L2, RARA, GATA6, PRKAG1, PRKCDBP, PPP1R15A, ILK, AP2A2, AXIN1, MARVELD3, MAP2K7, ITGB2, MTOR, FOXO3, BCAR1, MAP3K13, RAB13, SPRY2, DSP, FGR, RICTOR, PPP1CC, SDPR, B4GALT1, DNAJA3, LATS1, MVP, RCC2, DAXX, MAPKAP1, DLG1, MAP3K1, TAOK2, INSR, RAB11FIP2, CIB1, SMAD3, PPM1D, SRC, PKD1, PICK1, SPRED1, ARRB1, ITGB1BP1, GPRC5B, AKT2, CCNY, GATA4, MAML1, TICAM1, HDAC4, FIZ1, SIRT1, ARRB2, SPRED2, DVL…
GO-BP	GO:0009100	glycoprotein metabolic process	124	1.35499	0.00661679	F8, SEL1L, IHH, TMED9, PPP6R3, CHPF, ALG2, EXTL3, BMPR2, FUT1, MANEA, GOLGB1, MAN1A1, MGAT2, EXTL1, TMEM115, ST6GALNAC2, USO1, B4GALT1, DOLK, CHST12, CHST13, FPGT, ALG11, B3GALT4, SIRT4, SLC35C2, INSR, MGEA5, NANP, ST3GAL1, NEU1, FUOM, XYLT2, GLCE, PREB, TRAK1, MGAT1, DCTN1, MAN2A2, MAN1C1, ANKRD28, ST3GAL2, DDOST, NGLY1, CANT1, NDST2, MAN1A2, PPARD, MOGS, HS3ST3B1, BACE2, MLEC, CTSZ, MIA3, EDEM1…
GO-BP	GO:0061061	muscle structure development	124	1.27392	0.0453935	RARA, SMAD7, MET, GATA6, EHD2, RORA, AGT, ILK, AXIN1, CCM2L, EDNRB, SIN3B, MTOR, ARID5B, MAPK14, CDK9, SRF, FOXN2, DSP, MMP14, EPC1, NF1, MYH14, CFLAR, FOXP2, NR2F2, USP2, DAXX, ZBTB18, LEMD3, CHD2, HEG1, MYH9, COL14A1, CXCL12, VEGFA, SMAD3, PROX1, RBM38, FGFR1, RXRB, COL6A3, EGLN1, BTG2, GATA4, JAG1, EGR1, DLL4, MAML1, SETD3, NR2C2, GJA1, PPARD, TBX2, AEBP1, LEMD2, ATF3, MSX1, HDAC4, ARID1A, SIR…
GO-BP	GO:0010256	endomembrane system organization	123	1.37917	0.00352428	TJAP1, COL5A1, TMED9, EHD2, PACSIN3, VPS37C, STK25, RAB18, ROCK2, FAM109A, F11R, NUP153, RAB3GAP1, GOLGB1, GOLGA4, BAIAP2L1, DAB2, JAGN1, RTN4, RAB13, ANKLE2, RAPGEF6, MYADM, PAFAH1B1, CSNK1A1, CNST, STX16, CHMP1A, DLG1, TNFRSF1A, NUP62, STX4, CIB1, TOR1B, MTSS1L, NUP98, RER1, AKT2, FNBP1L, VCPIP1, ARF6, VPS36, BAIAP2, TOR1A, VAMP2, LEMD2, DTNBP1, LDLRAP1, LMNA, CXCR4, NPLOC4, FAM126A, PACSIN2, T…
GO-BP	GO:0001933	negative regulation of protein phosphorylation	121	1.86945	2.46561e-10	SMAD7, IRAK3, PPP1R15A, ILK, RGS2, MARVELD3, CTDSPL, SH3BP5, GBA, HEXIM2, DUSP16, MTOR, FLRT3, DUSP7, RAPGEF1, MLLT1, AKT1S1, SPRY2, FAM129A, MEN1, PAQR3, NF1, MYADM, PMEPA1, DNAJA3, PAFAH1B1, LATS1, UBASH3B, MVP, NR2F2, DLG1, MLXIPL, SPRY4, CDKN1B, TRAF3IP1, INSR, CIB1, AIDA, SMAD3, SH3BP5L, SMPD1, JUN, SPRED1, SOCS2, ARRB1, ITGB1BP1, DAG1, CEBPA, HSPH1, TARBP2, KLF4, LEMD2, ATF3, SIRT1, SPRED2,…
GO-BP	GO:0018205	peptidyl-lysine modification	121	1.84572	5.94271e-10	KLF15, SETD1A, EP400, PLOD1, SAE1, PML, NUP153, EED, SMAD4, RANGAP1, BMI1, PHF1, METTL21A, EPC1, CREBBP, KAT14, XPC, MEN1, ARID4B, PRDM2, MDC1, NSD1, SIRT4, MUL1, NUP62, PIAS4, TADA2B, NOC2L, NUP98, APBB1, CDY1B, JADE3, ARRB1, CXXC1, KAT5, CDYL, SETD3, CBX4, HDAC4, SIRT1, PYGO2, JARID2, RING1, PHF20, MBD3, RTF1, WHSC1L1, JADE2, TET2, HERC2, KMT2E, NELFE, KDM6A, SIRT3, CDY2A, PARP1, NSMCE3, DOHH, …
GO-BP	GO:0045664	regulation of neuron differentiation	121	1.32703	0.0148142	RARA, ENC1, ILK, SNAPIN, STK25, BMP6, EDNRB, BMPR2, TENM3, PQBP1, MTOR, ITPKA, L1CAM, KIDINS220, GOLGA4, RAPGEF1, SCARF1, RTN4, ETV5, SRF, GDI1, PAQR3, DDX6, PAFAH1B1, OLFM1, MUL1, CIB1, CXCL12, NEU1, FUOM, VEGFA, PROX1, FGFR1, CARM1, APBB1, CUX1, NBL1, SSH1, MEGF8, GPRC5B, SEMA3F, JAG1, ARF6, SPG20, BAIAP2, KLF4, DIXDC1, ANKRD27, MYCL, SYT2, SSH3, BMP4, NRP1, DVL1, ADCY6, YWHAH, ULK2, ID2, PLXND…
GO-BP	GO:1902532	negative regulation of intracellular signal transduction	118	1.64163	1.46748e-06	DDX3X, IRAK3, PRKCDBP, PPM1B, RORA, G3BP2, RGS2, MARVELD3, GBA, DUSP16, TXNDC12, FLRT3, DUSP7, RAPGEF1, HTRA2, AKT1S1, SPRY2, MEN1, PAQR3, NF1, MYADM, DNAJA3, PAFAH1B1, TKFC, MGRN1, MAPKAP1, DLG1, SPRY4, MUL1, ERBIN, NOC2L, CIB1, CXCL12, AIDA, NLRX1, SRC, SMPD1, SPRED1, SOCS2, ARRB1, ITGB1BP1, UBR2, DAG1, HSPH1, KLF4, LEMD2, ATF3, SIRT1, SPRED2, RASA1, BMP4, SOCS3, TSC1, DYRK1A, ARHGAP35, CRTC3, …
GO-MF	GO:0004674	protein serine/threonine kinase activity	118	1.59135	1.47583e-05	MAP3K3, LTBP1, PRKAG1, PHKG2, HIPK2, CSNK1G2, IRAK3, CLK2, SNRK, ILK, MAP2K4, FAM20A, STK25, SLK, MAP2K7, ROCK2, SIK3, IRAK1, BMPR2, MTOR, ITPKA, ULK1, MAPK14, MYO3B, MAP3K13, PRKCE, CDK9, PKN2, RIOK2, CSNK1A1, LATS1, PRKCH, CDK17, PDIK1L, MAP3K1, LMTK2, TAOK2, TNK2, CDK11A, DCAF1, NUAK1, FASTK, CAMK2G, MAP3K10, CDK16, AKT2, DAPK3, RPS6KL1, PIM3, ADCK2, CSNK1E, CDK12, FAM20C, WNK4, MAST3, TESK1, …
GO-BP	GO:0043547	positive regulation of GTPase activity	117	1.37071	0.00618638	SMAP2, AGFG2, AGAP1, RIC8B, EVI5, VAV3, DENND5A, AXIN1, RGS2, RGL1, F11R, ARHGEF12, RAB3GAP1, RANGAP1, RAPGEF1, IQSEC1, ARHGAP5, RAPGEF6, GDI1, NF1, BCAR3, RCC2, RGS12, AGAP3, RIC8A, RALGAPB, ITGA6, EVI5L, AFDN, IQSEC3, CTD-2207O23.3, TBC1D9, ARHGAP30, PLEKHG3, JUN, GAPVD1, ARRB1, IQGAP2, CDC42EP2, AKT2, FNBP1L, ARHGEF26, ERBB2, RALGDS, FARP1, ARHGAP45, ANKRD27, RASA1, VPS9D1, NCK2, TBC1D1, RANBP…
GO-MF	GO:0008047	enzyme activator activity	116	1.49312	0.000274235	SMAP2, AGFG2, AGAP1, RIC8B, BCL2L13, NOXA1, EVI5, VAV3, PPP1R15A, AGT, AXIN1, MMP15, FAM20A, DNAJC1, RGS2, SAE1, ARHGEF12, RAB3GAP1, RANGAP1, PRKCE, ARHGAP5, SPRY2, MMP14, GDI1, RICTOR, GTF2F1, NF1, CFLAR, DAXX, RGS12, AGAP3, RIC8A, CDKN1B, RALGAPB, PCOLCE2, EVI5L, STX4, TBC1D9, ARHGAP30, CLPX, JUN, GAPVD1, ARRB1, CDC42EP2, IQGAP2, GPRC5B, DBNL, ERBB3, ARHGAP45, ANKRD27, RASA1, VPS9D1, TBC1D1, RA…
GO-BP	GO:0009101	glycoprotein biosynthetic process	116	1.40841	0.00247824	F8, SEL1L, TMED9, PPP6R3, CHPF, ALG2, EXTL3, BMPR2, FUT1, MANEA, GOLGB1, MAN1A1, MGAT2, EXTL1, TMEM115, ST6GALNAC2, USO1, B4GALT1, DOLK, CHST12, FPGT, CHST13, B3GALT4, ALG11, SIRT4, SLC35C2, INSR, NANP, ST3GAL1, NEU1, FUOM, XYLT2, GLCE, PREB, TRAK1, MGAT1, DCTN1, MAN2A2, MAN1C1, ANKRD28, ST3GAL2, DDOST, CANT1, NDST2, MAN1A2, MOGS, HS3ST3B1, BACE2, MLEC, CTSZ, MIA3, EDEM1, SIRT1, NUS1, MCFD2, GOSR…
GO-BP	GO:0030036	actin cytoskeleton organization	116	1.33556	0.0150855	ALMS1, LCP1, PRKCDBP, EHD2, LIMA1, PTGER4, ROCK2, MICAL3, F11R, KPTN, MTOR, ITPKA, BCAR1, PFN2, BAIAP2L1, PRKCE, AP1AR, RALA, RAB13, SRF, IQSEC1, RHOJ, SERPINF2, TEK, RICTOR, NF1, MYADM, MYH14, CFLAR, PAFAH1B1, LATS1, RND3, DLG1, MAP3K1, TAOK2, MYH9, CXCL12, SMAD3, PROX1, IQSEC3, CTD-2207O23.3, SRC, PALLD, ARPC5L, PICK1, NISCH, SSH1, ARRB1, IQGAP2, ITGB1BP1, CDC42EP2, DAPK3, SHROOM1, ARF6, BAIAP2…
GO-BP	GO:0045786	negative regulation of cell cycle	115	1.40194	0.00304307	GATA6, PRKAG1, ATF5, FOXN3, PPP1R15A, ILK, GAS2L1, PIDD1, IRF1, CTDSPL, PML, HEXIM2, NPR2, MTOR, RFWD3, CDK9, HTRA2, PSMD7, TERF2, RHOB, XPC, PRDM4, MEN1, ANAPC7, MDC1, LATS1, NR2F2, DLG1, APBB2, MLXIPL, CDKN1B, SMAD3, E4F1, RBM38, ZNF655, PKD1, APBB1, RINT1, ETS1, PKD2, CEBPA, MYBBP1A, PSMD6, CUL5, RASSF1, BMP4, CUL1, CDC73, TSC1, TBRG4, PSMD1, ID2, CUL4A, USP47, PSME3, WDR6, RRAGA, SIPA1, WAPL,…
GO-BP	GO:0007265	Ras protein signal transduction	113	1.45114	0.000947769	PLD1, SHOC2, VAV3, G3BP1, G3BP2, RREB1, ROCK2, ARHGEF12, MAPK14, DUSP7, RAPGEF1, RALA, RRAS, RALB, IQSEC1, ARHGAP5, PSMD7, RHOJ, SPRY2, RAPGEF6, RHOB, TEK, GDI1, PAQR3, NF1, MAPKAP1, RALGAPB, FGFR1, CAMK2G, IQSEC3, CTD-2207O23.3, SRC, NISCH, PLEKHG3, SPRED1, ARRB1, CDC42EP2, ARF6, ARHGEF26, ERBB2, RALGDS, DBNL, FARP1, ERBB3, PSMD6, RASSF1, RASA1, KLB, PSMD1, CDC42EP1, ARHGAP35, PSME3, RABGEF1, CA…
GO-BP	GO:0031331	positive regulation of cellular catabolic process	111	1.47592	0.000566512	SMAD7, PHKG2, PACSIN3, AXIN1, PI4K2A, RNF14, HNRNPR, GBA, SLC35B3, TNFRSF1B, DNAAF2, SUPV3L1, ULK1, RAB3GAP1, RFWD3, DAB2, RALB, WAC, PSMD7, PLIN5, ANAPC7, GCLC, CSNK1A1, TNRC6C, MLXIPL, MRPS2, INSR, ARIH2, BTG2, FBXL5, NTHL1, RNF19B, AKT2, CSNK1E, CEBPA, ZFAND2A, NR2C2, KDR, PSMD6, NRDC, RNF19A, SIRT1, GPD1, DVL1, CUL1, ANKIB1, PSMD1, PSME3, DDRGK1, CDC37, SH3D19, PINK1, CNOT8, PIP4K2A, PTEN, LA…
GO-BP	GO:0061458	reproductive system development	111	1.47592	0.000566512	RARA, CHD7, MET, GATA6, GAB1, AGT, JUNB, FZD4, PTGER4, BMP6, BMPR2, CAPN5, FOXO3, ARID5B, MAPK14, UBE3A, RAB13, SERPINE1, KDM5A, KDM5B, MMP14, MEN1, ARID4B, DAZAP1, HTRA1, NR2F2, LGR4, DLG1, CDKN1B, INSR, FANCA, VEGFA, FEM1B, SRC, RXRB, PKD1, EGLN1, BIRC2, ARRB1, PKD2, GDF9, GATA4, CEBPA, SF1, RBM15, PPARD, UBE2Q1, KDR, STAT5A, ARID1A, SIRT1, ARRB2, BASP1, ASB1, BMP4, SOCS3, TLR5, PATZ1, PLEKHA1,…
GO-BP	GO:0001525	angiogenesis	110	1.60074	1.56963e-05	GATA6, IHH, VEGFC, HIPK2, VAV3, RORA, AGT, ROCK2, ITGB2, PML, ANGPTL4, ITGA5, MAPK14, RRAS, SERPINE1, SRF, NOTCH4, RHOB, MMP14, TEK, NF1, TAL1, MCAM, B4GALT1, OTULIN, LEMD3, EPHB4, NAA15, MYH9, CX3CR1, CIB1, CXCL12, VEGFA, FGFR1, RNF213, ANGPTL6, ADGRA2, MMP2, JUN, HTATIP2, ITGB1BP1, ETS1, GATA4, JAG1, DLL4, KLF4, RBM15, KDR, SIRT1, HIPK1, BMP4, NRP1, NUS1, PLCG1, ANGPT2, BTG1, PLXND1, EGFL7, C3A…
GO-BP	GO:0016049	cell growth	110	1.54464	8.54749e-05	DDX3X, SERTAD2, DNPH1, AGT, ILK, GAS2L1, LAMB2, SLC3A2, CTB-50L17.10, EXTL3, PML, BMPR2, MTOR, CXCL16, SMAD4, SUPV3L1, ULK1, FLRT3, L1CAM, GOLGA4, RTN4, SRF, MMP14, PRDM4, PAFAH1B1, OLFM1, SERTAD3, APBB2, MUL1, CDKN1B, COL14A1, ERBIN, CIB1, PPP3CB, CXCL12, SMAD3, VEGFA, ARIH2, APBB1, RAPH1, MEGF8, SEMA3F, ADAM17, GDF9, GATA4, ERBB2, SPG20, GJA1, EXOSC4, PPARD, MSX1, SYT2, SIRT1, NRP1, DVL1, BTG1,…
GO-BP	GO:0048608	reproductive structure development	110	1.47568	0.00061576	RARA, CHD7, MET, GATA6, GAB1, AGT, JUNB, FZD4, PTGER4, BMP6, BMPR2, CAPN5, FOXO3, ARID5B, MAPK14, UBE3A, RAB13, SERPINE1, KDM5A, KDM5B, MMP14, MEN1, ARID4B, DAZAP1, HTRA1, NR2F2, LGR4, DLG1, CDKN1B, INSR, FANCA, VEGFA, FEM1B, SRC, RXRB, PKD1, EGLN1, BIRC2, ARRB1, PKD2, GDF9, GATA4, CEBPA, SF1, RBM15, PPARD, KDR, STAT5A, ARID1A, SIRT1, ARRB2, BASP1, ASB1, BMP4, SOCS3, TLR5, PATZ1, PLEKHA1, PTEN, B…
GO-BP	GO:0071900	regulation of protein serine/threonine kinase activity	109	1.49224	0.000422808	MET, IRAK3, GAB1, AGT, ILK, AXIN1, FAM20A, FZD4, RGS2, MAP2K7, IRAK1, GBA, HEXIM2, DUSP16, MAPK14, DUSP7, RALB, SPRY2, MEN1, PAQR3, NF1, LATS1, NR2F2, TNFRSF11A, DAXX, MUL1, MAP3K1, CDKN1B, INSR, BCCIP, CIB1, AIDA, VEGFA, PROX1, FGFR1, SRC, PKD1, MAP3K10, SMPD1, SPRED1, ARRB1, PKD2, ADAM17, CCNY, ERBB2, CEBPA, DBNL, CDK12, CARD10, DTNBP1, SESN2, SIRT1, TAB2, SPRED2, BMP4, CXCR4, GADD45G, ERP29, A…
GO-BP	GO:0048732	gland development	109	1.46226	0.000949468	RARA, GPAT4, MET, GATA6, ZNF703, RREB1, PML, ZBTB1, SMAD4, ARID5B, NR3C1, UBE3A, SRF, NOTCH4, ARHGAP5, KDM5B, UROD, NF1, ONECUT1, B4GALT1, ONECUT2, TNFRSF11A, MAFB, CDKN1B, INSR, SMAD3, VEGFA, PROX1, FGFR1, FEM1B, SRC, TWSG1, PKD1, JUN, ETS1, PKD2, QDPR, AKT2, DAG1, ARF6, CEBPA, TBX2, MSX1, STAT5A, ATP2B2, ICMT, PYGO2, JARID2, BMP4, NRP1, SEC63, ID2, PLXND1, PPAT, CREB1, TET2, MAP2K2, ELF3, PTEN,…
GO-BP	GO:0002521	leukocyte differentiation	108	1.39889	0.00510326	RARA, CHD7, ZBTB7B, IHH, RORA, JUNB, PTGER4, IRF1, TFE3, ZBTB7A, MTOR, ZBTB1, MAPK14, KIAA0922, LTBR, RRAS, JAGN1, SRF, LRRC8A, AZI2, BATF, MMP14, NF1, ONECUT1, TAL1, KLF6, DNAJA3, IL7, PAFAH1B1, UBASH3B, TNFRSF11A, MAFB, SATB1, MYH9, DCAF1, PGLYRP2, PPP3CB, VEGFA, SRC, CCR1, JUN, FZD7, ADAM17, ERBB2, CEBPA, EGR1, DLL4, ZAP70, FAM20C, STAT5A, HDAC4, SH3PXD2A, BMP4, TSC1, GIMAP1, ID2, PATZ1, CUL4A…
GO-BP	GO:0010498	proteasomal protein catabolic process	107	1.61983	1.25894e-05	SEL1L, ENC1, SMAD7, AUP1, FBXL7, RNF145, AXIN1, RNF121, RNF14, PML, UBE2K, DAB2, ANKZF1, WAC, PSMD7, RNF5, ANAPC7, GCLC, N4BP1, CSNK1A1, YOD1, AGAP3, SIAH2, KCTD10, ARIH2, FBXL5, BIRC2, ARRB1, RNF19B, FBXL19, RNF103, UBR2, KAT5, UBR3, CSNK1E, CEBPA, ZFAND2A, TOR1A, SPOP, UBE2J2, PSMD6, RNF19A, EDEM1, SIRT1, ARRB2, AMFR, DVL1, CUL1, NPLOC4, DNAJB9, UBXN1, ANKIB1, PSMD1, C18orf25, CUL4A, DDRGK1, PS…
GO-BP	GO:0035239	tube morphogenesis	106	1.72179	6.01373e-07	RARA, CHD7, MET, GATA6, IHH, AGT, ILK, FZD6, TIMELESS, PML, SMAD4, NR3C1, RALA, SRF, NOTCH4, KDM5B, SPRY2, RHOB, MMP14, DCHS1, B4GALT1, LGR4, DLG1, KLHL3, YAP1, CXCL12, SMAD3, VEGFA, SRC, PKD1, ITGB1BP1, MEGF8, PKD2, DAG1, GATA4, DLL4, RBM15, TBX2, GJA1, KDR, WNK4, ARID1A, CTSZ, ENAH, BMP4, NRP1, DVL1, TCTN1, TSC1, ID2, PLXND1, ARHGAP35, RAB23, KDM6A, BCAS3, NTN1, STARD13, FOXA2, HAND2, ADM, FOXA…
GO-MF	GO:0016874	ligase activity	106	1.56855	9.78802e-05	TRIM33, HLCS, UBOX5, UBE2F, RNF14, SAE1, DTX3, SLC27A2, GARS, MKRN1, RFWD3, RCL1, UBE3A, ACSM2B, AREL1, RNF5, IRF2BP1, GCLC, MIB2, MGRN1, MARS, UNKL, MID1, MUL1, AASDH, PIAS4, SIAH2, E4F1, RNF213, ARIH2, BIRC3, BIRC2, RNF19B, UBR2, RNF103, UBR3, RNF123, CBX4, ZNRF3, GLUL, PAICS, RNF19A, UBA7, RING1, AMFR, PARS2, CBLL1, ACSF3, XIAP, MARCH8, PELI2, HERC2, HUWE1, PARP1, STUB1, DTX4, IARS2, RNF4, ACS…
GO-BP	GO:0006397	mRNA processing	106	1.42839	0.00277742	SRSF9, RBM10, POLR2E, FASTKD5, SRSF6, HNRNPR, SCAF1, PQBP1, PRPF4, CDK9, RBMX2, SCAF8, CWC22, GTF2F1, RBM22, DAZAP1, WDR33, DBR1, KIAA1429, TNRC6C, SFSWAP, HNRNPM, SSU72, CD2BP2, DGCR14, RBM38, PAPD5, BTG2, HNRNPU, PRPF38B, GEMIN7, CMTR1, DHX9, SF1, RBM15, CDK12, ZFP64, KHSRP, SRRM2, MTPAP, RBM26, DHX8, CDK13, CSTF2T, PAF1, CDC73, AAR2, DYRK1A, RALY, NOCT, TFIP11, LUC7L, HTATSF1, CPSF1, SART1, TU…
GO-BP	GO:0032147	activation of protein kinase activity	106	1.36125	0.0133008	MAP3K3, MET, GAB1, AGT, AXIN1, MAP2K4, STK25, SLK, MAP2K7, IRAK1, KIDINS220, MAPK14, DUSP7, MAP3K13, RAPGEF1, GNAI2, PSMD7, TEK, PAQR3, NF1, ADCY7, DAXX, DLG1, MUL1, MAP3K1, TAOK2, INSR, VEGFA, FGFR1, CAMK2G, SRC, MAP3K10, SPRED1, ARRB1, ITGB1BP1, GPRC5B, ERBB2, DBNL, ERBB3, IL6R, CARD10, PSMD6, ADCY5, TAB2, RASA1, BMP4, STK10, CXCR4, GADD45G, PLCG1, ADCY6, ERP29, AVPI1, KLB, PSMD1, PSME3, CALM3,…
GO-BP	GO:0016055	Wnt signaling pathway	105	1.48135	0.000814242	DDX3X, CELSR3, ZNF703, CSNK1G2, FBXW4, G3BP1, ILK, AXIN1, ANKRD10, FZD4, IGFBP6, SCYL2, FZD6, FOXO3, MAPK14, KIAA0922, DAB2, RAPGEF1, MBD2, PSMD7, CSNK1A1, LATS1, LGR4, OTULIN, BIRC8, HIC1, TSKU, PIAS4, TMEM198, YAP1, SIAH2, SMAD3, RNF213, SRC, VANGL1, CCDC88C, FZD7, GPRC5B, DAPK3, CCNY, GATA4, CSNK1E, INVS, EGR1, KLF4, ZNRF3, PSMD6, DIXDC1, LZTS2, PYGO2, ZRANB1, DVL1, PAF1, CDC73, RTF1, PSMD1, P…
GO-BP	GO:0001558	regulation of cell growth	103	1.57917	6.68212e-05	DDX3X, SERTAD2, DNPH1, AGT, ILK, GAS2L1, IGFBP6, CTB-50L17.10, EXTL3, PML, BMPR2, CRIM1, MTOR, CXCL16, SMAD4, SUPV3L1, BCAR1, L1CAM, GOLGA4, RTN4, SRF, EGLN2, MMP14, PRDM4, HTRA1, PAFAH1B1, OLFM1, SERTAD3, APBB2, MUL1, CDKN1B, TAOK2, CDK11A, COL14A1, CIB1, CXCL12, SMAD3, VEGFA, APBB1, SOCS2, MEGF8, SEMA3F, ADAM17, GDF9, ERBB2, SPG20, EXOSC4, PPARD, GJA1, MSX1, SYT2, SIRT1, NRP1, BTG1, ULK2, PLXND…
GO-BP	GO:0042176	regulation of protein catabolic process	103	1.55928	0.000111976	SMAD7, GGA3, IRAK3, PACSIN3, AXIN1, RILP, RNF14, PML, GBA, TNFRSF1B, UBE2K, SMAD4, DAB2, UBE3A, WAC, PSMD7, EGLN2, ANAPC7, GCLC, N4BP1, CSNK1A1, YOD1, CDKN1B, SMAD3, PKD1, ARIH2, FBXL5, RNF19B, OAZ2, CSNK1E, CEBPA, ZFAND2A, GJA1, PSMD6, NRDC, RNF19A, EDEM1, DVL1, CUL1, UBXN1, ANKIB1, PSMD1, DDRGK1, PSME3, SH3D19, UBE2G2, PINK1, RAD23B, PTEN, PCSK9, BAG5, FURIN, PTTG1IP, STUB1, RIC1, PSME4, TNFAIP…
GO-MF	GO:0019787	ubiquitin-like protein transferase activity	103	1.50169	0.00058146	TRIM33, UBOX5, FBXL7, RNF145, RNF121, UBE2F, RNF14, IRAK1, MED11, UBE2K, MKRN1, RFWD3, UBE3A, AREL1, RNF5, MIB2, MGRN1, BIRC8, MUL1, KLHL3, KLHL28, PIAS4, KLHL24, SIAH2, KCTD10, RNF213, FEM1B, ARIH2, FBXL5, BIRC3, UBE2Z, BIRC2, RNF19B, UBR2, RNF103, FBXW2, UBR3, UBE2Q1, CBX4, ZNRF3, UBE2J2, CUL5, RNF19A, UBA7, AMFR, CUL1, ANKIB1, KBTBD11, C18orf25, CUL4A, RABGEF1, CBLL1, UBE2G2, XIAP, MARCH8, HER…
GO-BP	GO:0010608	posttranscriptional regulation of gene expression	103	1.4069	0.00571962	RARA, DDX3X, ENC1, EIF3A, USP16, LARP4B, PPP1R15A, DNAJC1, RGS2, PAIP1, IMP3, HNRNPR, PML, TNFRSF1B, MTOR, CTIF, FOXO3, GCN1, MAPK14, FMR1, PSMD7, AGO4, SRRT, FAM129A, CIRBP, DDX6, PYM1, ZNF706, TNRC6C, TDRD7, SMAD3, RBM38, BTG2, CARHSP1, HNRNPU, ATXN2, AKT2, DAPK3, ERBB2, DHX9, TARBP2, EXOSC4, DGCR8, KHSRP, PSMD6, DAPK1, MEX3D, EIF4EBP2, NCK2, MPV17L2, TSC1, SERBP1, PSMD1, FXR2, PSME3, NOCT, CDC…
GO-BP	GO:0051169	nuclear transport	102	1.42896	0.00355999	NFKBIL1, SRSF9, PPM1B, AGT, AXIN1, G3BP2, BMP6, SRSF6, ATXN1, RRS1, PML, CHERP, DUSP16, CHTOP, MTOR, NUP153, SMAD4, MAPK14, RANGAP1, DAB2, RBMX2, TEK, NF1, RBM22, AGAP3, MBTPS1, NUP62, NOC2L, PPP3CB, SMAD3, NUP98, PKD1, JUN, FZD7, HTATIP2, NXF1, PKD2, RPS15, DAG1, RANBP6, MYBBP1A, IPO9, XPO6, SIRT1, LZTS2, BMP4, TNPO2, LMNA, TSC1, NUDT4, CTDSPL2, RAB23, CPSF1, NXT1, PARP10, PARP1, PTTG1IP, THOC6,…
GO-BP	GO:0016311	dephosphorylation	101	1.43502	0.00333428	PTPRG, PPP6R3, PPP1R15A, PPM1B, PPP1R3C, EYA3, CTDSPL, ROCK2, PLPP5, GBA, DUSP16, MTMR1, MTMR3, PPP1R26, DUSP7, NT5C, TNS2, ANKLE2, WDR81, PPP1R7, PPP1CC, ITPK1, UBASH3B, CNST, DLG1, SYNJ1, NANP, SSU72, NUAK1, PTPN21, CD2BP2, PPP3CB, SMAD3, PPM1D, CAMK2G, PDP2, SMPD1, PLPP1, SGPP1, SSH1, SPRED1, PPP1R3D, TMEM55B, PDP1, MPHOSPH10, RPRD1B, PPM1H, PTPN12, FARP1, ENSA, RBM26, SSH3, MTMR4, PTPN18, TSC…
GO-BP	GO:0006913	nucleocytoplasmic transport	101	1.43164	0.00356708	NFKBIL1, SRSF9, PPM1B, AGT, AXIN1, G3BP2, BMP6, SRSF6, ATXN1, RRS1, PML, CHERP, DUSP16, CHTOP, MTOR, NUP153, SMAD4, MAPK14, RANGAP1, DAB2, RBMX2, TEK, NF1, RBM22, AGAP3, MBTPS1, NUP62, PPP3CB, SMAD3, NUP98, PKD1, JUN, FZD7, HTATIP2, NXF1, PKD2, RPS15, DAG1, RANBP6, MYBBP1A, IPO9, XPO6, SIRT1, LZTS2, BMP4, TNPO2, LMNA, TSC1, NUDT4, CTDSPL2, RAB23, CPSF1, NXT1, PARP10, PARP1, PTTG1IP, THOC6, SMG5, …
GO-BP	GO:0090066	regulation of anatomical structure size	101	1.36408	0.0159043	VAV3, AGT, LIMA1, ILK, RILP, RGS2, EDNRB, BMPR2, MTOR, L1CAM, PFN2, GOLGA4, BAIAP2L1, PRKCE, AP1AR, RTN4, SRF, ARHGAP5, LRRC8A, AKT1S1, SERPINF2, RICTOR, MYADM, GCLC, PAFAH1B1, LATS1, OLFM1, DLG1, MAP3K1, CRP, CXCL12, PEX11B, VEGFA, CLN8, ARPC5L, PICK1, SLC6A12, SSH1, ITGB1BP1, CDC42EP2, IQGAP2, MEGF8, SEMA3F, ARF6, SPG20, BAIAP2, GJA1, PPARD, ATP2B2, SSH3, RASA1, ADD1, NRP1, NCK2, TSC1, ULK2, PI…
GO-BP	GO:0007178	transmembrane receptor protein serine/threonine kinase signaling pathway	100	1.71715	1.73582e-06	TRIM33, SMAD7, LTBP1, GATA6, ZNF703, HIPK2, PPP1R15A, ILK, AXIN1, JUNB, BMP6, F11R, PML, IRAK1, BMPR2, SMAD4, MAPK14, DAB2, CDK9, SERPINE1, VASN, MEN1, PPP1CC, NCOR2, ONECUT1, PMEPA1, ONECUT2, HTRA1, LEMD3, MAP3K1, GLG1, SMAD3, CTD-2207O23.3, SRC, TWSG1, NBL1, JUN, MEGF8, ADAM17, GDF9, GATA4, SPG20, EGR1, ADAMTSL2, MSX1, TGFBRAP1, SIRT1, ARRB2, BMP4, MTMR4, HFE2, DUSP15, CTDSPL2, RGMB, CREB1, XIA…
GO-BP	GO:0043161	proteasome-mediated ubiquitin-dependent protein catabolic process	100	1.61127	3.77722e-05	SEL1L, SMAD7, AUP1, FBXL7, RNF145, AXIN1, RNF121, RNF14, PML, UBE2K, DAB2, ANKZF1, WAC, PSMD7, RNF5, ANAPC7, GCLC, N4BP1, CSNK1A1, YOD1, AGAP3, SIAH2, KCTD10, ARIH2, FBXL5, BIRC2, ARRB1, RNF19B, FBXL19, RNF103, UBR2, KAT5, UBR3, CSNK1E, CEBPA, ZFAND2A, TOR1A, SPOP, UBE2J2, PSMD6, RNF19A, EDEM1, SIRT1, ARRB2, AMFR, DVL1, CUL1, NPLOC4, DNAJB9, UBXN1, ANKIB1, PSMD1, C18orf25, CUL4A, PSME3, UBE2G2, R…
GO-MF	GO:0004842	ubiquitin-protein transferase activity	100	1.51761	0.000552645	TRIM33, UBOX5, FBXL7, RNF145, RNF121, UBE2F, RNF14, IRAK1, MED11, UBE2K, MKRN1, RFWD3, UBE3A, AREL1, RNF5, MIB2, MGRN1, BIRC8, MUL1, KLHL3, KLHL28, KLHL24, SIAH2, KCTD10, RNF213, FEM1B, ARIH2, FBXL5, BIRC3, UBE2Z, BIRC2, RNF19B, RNF103, UBR2, FBXW2, UBR3, UBE2Q1, ZNRF3, UBE2J2, CUL5, RNF19A, UBA7, AMFR, CUL1, ANKIB1, KBTBD11, C18orf25, CUL4A, RABGEF1, CBLL1, UBE2G2, XIAP, MARCH8, HERC2, HUWE1, UB…
GO-BP	GO:1903649	regulation of cytoplasmic transport	100	1.34153	0.0268452	NFKBIL1, PPM1B, AXIN1, G3BP2, SNAPIN, BMP6, SAE1, HNMT, PML, CHERP, MTOR, NUP153, SMAD4, MAPK14, RANGAP1, PRKCE, DAB2, HTRA2, TEK, NF1, UBASH3B, CNST, YOD1, SIRT4, MBTPS1, NUP62, FAM20B, PPP3CB, SMAD3, SRC, PKD1, ARIH2, RINT1, FZD7, INSIG1, PKD2, EPT1, STARD7, UBE2J2, EDEM1, SIRT1, BMP4, PLCG1, NUDT4, USP36, ASPH, CTDSPL2, RAB23, CALM3, UBE2G2, PINK1, MAP2K2, YIPF5, HUWE1, BAG4, PARP10, RHOU, PAR…
GO-BP	GO:2001233	regulation of apoptotic signaling pathway	99	1.56166	0.000155623	DDX3X, AGT, PIDD1, PML, TXNDC12, LTBR, HTRA2, SERPINE1, NF1, GCLC, CFLAR, IL7, DAXX, DEDD2, MUL1, ITGA6, CX3CR1, PIAS4, YAP1, STX4, NOC2L, SIAH2, CXCL12, SMAD3, FGFR1, FEM1B, SRC, SERINC3, DAPK3, HSPH1, SPOP, TICAM1, MSX1, ATF3, DAPK1, SIRT1, ARRB2, LMNA, NRP1, SLC35F6, NCK2, ERP29, YWHAH, USP47, URI1, ITM2C, PSME3, PINK1, HYOU1, MCL1, TNFSF10, PTEN, BCL2L2, BAG5, PTTG1IP, STRADB, YBX3, TNFAIP3, …
GO-BP	GO:0071396	cellular response to lipid	99	1.42343	0.00503237	RARA, NFKBIL1, ZNF703, RORA, FZD4, PTGER4, BMP6, EDNRB, ROCK2, IRAK1, TNFRSF1B, CXCL16, NR3C1, MAPK14, PRKCE, PELP1, HTRA2, SERPINE1, NR5A2, IRF3, NR2F1, CMPK2, NR1H2, NR2F2, KLF9, CX3CR1, YAP1, HNRNPM, SCARB1, SRC, RXRB, HNRNPU, FZD7, THRB, KAT5, KLF4, NR2C2, PPARD, TICAM1, ADCY5, SIRT1, BMP4, PAF1, CDC73, ADCY6, TLR5, PAQR9, NR1D2, URI1, SMARCD1, CREB1, PGRMC2, PDE4B, KMT2E, BCAS3, TNFAIP3, UBE…
GO-BP	GO:0048545	response to steroid hormone	99	1.35226	0.0225965	RARA, IHH, GATA6, ZNF703, RORA, MMP15, JUNB, PTGER4, BMP6, ROCK2, HNMT, GBA, MBD1, NR3C1, PELP1, NR5A2, NR2F1, UROD, MMP14, TEK, PRDM2, NR1H2, NR2F2, KLF9, CDKN1B, INSR, SRC, RXRB, HNRNPU, SOCS2, ETS1, BCHE, THRB, CLDN4, KAT5, GATA4, NR2C2, ABCA3, PPARD, SIRT1, BMP4, SOCS3, MBD3, PAQR9, NR1D2, URI1, CALM3, PGRMC2, FOS, PTEN, MDK, BCAS3, DUSP1, ADM, UBE2L3, FOXA1, SFRP1, CITED4, TRIM24, THRA, NR1H…
GO-BP	GO:0001701	in utero embryonic development	98	1.60924	5.09195e-05	CHD7, IHH, GATA6, GAB1, AXIN1, JUNB, SMAD4, KIDINS220, SRF, TERF2, LATS1, NR2F2, ZBTB18, RIC8A, HEG1, MYH9, TAPT1, SMAD3, VEGFA, FGFR1, RXRB, MGAT1, PKD1, EGLN1, PKD2, GATA4, UBR3, CEBPA, TAF8, GJA1, MSX1, ICMT, ZMIZ1, PYGO2, ADD1, SOCS3, TCTN1, PLCG1, MBD3, RTF1, FLVCR1, CUL4A, ELF3, KDM6A, ACVR1B, TTPA, PCDH12, FOXA2, YBX3, HAND2, ADM, ZFP36L1, MFN2, GNA12, HES1, NOTCH2, ANKRD11, MBNL1, MED1, S…
GO-BP	GO:0070085	glycosylation	98	1.37935	0.0134894	F8, SEL1L, TMED9, PPP6R3, ALG2, FUT1, MANEA, GOLGB1, MAN1A1, MGAT2, EXTL1, ST6GALNAC2, TMEM115, USO1, DOLK, B4GALT1, FPGT, B3GALT4, ALG11, SIRT4, SLC35C2, NANP, ST3GAL1, NEU1, FUOM, PREB, TRAK1, MGAT1, DCTN1, MAN1C1, MAN2A2, ANKRD28, DDOST, ST3GAL2, MAN1A2, MOGS, MLEC, CTSZ, MIA3, EDEM1, SIRT1, NUS1, MCFD2, GOSR1, DCTN4, CHST10, GAL3ST1, ST3GAL5, NANS, B4GALT5, B3GALT5, GALNT1, ST6GAL2, PIGB, UBE…
GO-BP	GO:0031349	positive regulation of defense response	98	1.34471	0.0276396	NFKBIL1, SCARA3, IRAK3, AGT, MAP2K4, PTGER4, IRF1, MAP2K7, ITGB2, CNPY3, IRAK1, IL17RC, UBE2K, MAPK14, DUSP7, PRKCE, SERPINE1, TANK, IRF3, PSMD7, HPX, CREBBP, TKFC, LGR4, TNFRSF11A, OTULIN, TNFRSF1A, MAP3K1, PGLYRP2, ERBIN, PPP3CB, NLRX1, UNC93B1, SRC, MMP2, BIRC3, ICAM2, BIRC2, JUN, PIK3AP1, GPRC5B, LAMP1, GJA1, TICAM1, STAT5A, PSMD6, TLR8, ARRB2, TAB2, CUL1, TLR5, PSMD1, TLR1, PSME3, CALM3, CRE…
GO-BP	GO:0006486	protein glycosylation	97	1.37819	0.0147691	SEL1L, F8, TMED9, PPP6R3, ALG2, FUT1, MANEA, GOLGB1, MAN1A1, MGAT2, EXTL1, ST6GALNAC2, TMEM115, USO1, DOLK, B4GALT1, FPGT, ALG11, B3GALT4, SIRT4, SLC35C2, NANP, ST3GAL1, FUOM, NEU1, PREB, TRAK1, MGAT1, DCTN1, MAN2A2, MAN1C1, ANKRD28, DDOST, ST3GAL2, MAN1A2, MOGS, MLEC, CTSZ, MIA3, EDEM1, SIRT1, NUS1, MCFD2, GOSR1, DCTN4, GAL3ST1, CHST10, ST3GAL5, NANS, GALNT1, B3GALT5, B4GALT5, ST6GAL2, TET2, UBE…
GO-BP	GO:0043413	macromolecule glycosylation	97	1.37819	0.0147691	SEL1L, F8, TMED9, PPP6R3, ALG2, FUT1, MANEA, GOLGB1, MAN1A1, MGAT2, EXTL1, ST6GALNAC2, TMEM115, USO1, DOLK, B4GALT1, FPGT, ALG11, B3GALT4, SIRT4, SLC35C2, NANP, ST3GAL1, FUOM, NEU1, PREB, TRAK1, MGAT1, DCTN1, MAN2A2, MAN1C1, ANKRD28, DDOST, ST3GAL2, MAN1A2, MOGS, MLEC, CTSZ, MIA3, EDEM1, SIRT1, NUS1, MCFD2, GOSR1, DCTN4, GAL3ST1, CHST10, ST3GAL5, NANS, GALNT1, B3GALT5, B4GALT5, ST6GAL2, TET2, UBE…
GO-BP	GO:0048568	embryonic organ development	97	1.32796	0.0398254	RARA, CHD7, IHH, HIPK2, GAB1, AXIN1, JUNB, FZD6, LMO2, SRF, SPRY2, MMP14, TAL1, NR2F2, TNRC6C, DLG1, MAFB, TRAF3IP1, YAP1, SMAD3, VEGFA, PROX1, FGFR1, PKD1, EGLN1, INSIG1, MEGF8, PKD2, GATA4, CEBPA, INVS, TBX2, GJA1, KDR, MSX1, ARID1A, ATP2B2, HIPK1, BMP4, SOCS3, NRP1, DVL1, MBD3, ID2, FLVCR1, NAGLU, RAD23B, KDM6A, NTN1, TTPA, PCDH12, HAND2, WDR48, ADM, ZFP36L1, KMT2A, ENG, PDGFRA, DVL3, HES1, TH…
GO-BP	GO:0045088	regulation of innate immune response	96	1.42813	0.0055447	PSME3, CDC37, NFKBIL1, CALM3, CREB1, XIAP, SCARA3, IRAK3, PELI2, TLR6, FOS, ANKRD17, MAP2K4, IRF1, MAP2K7, ITGB2, IRAK1, CNPY3, PSME4, UBE2K, TNFAIP3, MAPK14, DUSP7, PRKCE, TANK, IRF3, PSMD7, HPX, RIPK3, FGR, CREBBP, AP1G1, NR1H3, IFNGR1, FYN, HAVCR2, PPP3CA, FADD, MAPKAPK3, MED1, DNAJA3, NR1H2, TKFC, SIN3A, LGR4, OTULIN, DAB2IP, MUL1, MAP3K1, RIPK1, PGLYRP2, ERBIN, RAF1, IKBKB, TNIP2, PPP3CB, NL…
GO-BP	GO:0060562	epithelial tube morphogenesis	95	1.74604	1.67556e-06	RARA, MET, RAB23, IHH, AGT, ILK, KDM6A, FZD6, TIMELESS, NTN1, PML, STARD13, FOXA2, SMAD4, NR3C1, HAND2, ADM, FOXA1, RALA, DEAF1, SRF, NOTCH4, SFRP1, GZF1, KDM5B, SEMA4C, SPRY2, ENG, DVL3, MMP14, RHOB, HES1, SPI1, SOX9, DCHS1, PHACTR4, B4GALT1, MED1, LGR4, KDM2A, DLG1, KLHL3, MYC, YAP1, DICER1, CXCL12, TGFB1, SMAD3, VEGFA, EFNB2, C2CD3, LRP6, DVL2, SRC, PKD1, GATAD2A, COBL, PKD2, MEGF8, SOX4, DAG1…
GO-BP	GO:0051090	regulation of sequence-specific DNA binding transcription factor activity	95	1.5515	0.000320676	DDRGK1, NFKBIL1, SMAD7, PINK1, HIPK2, IRAK3, FOS, AGT, PTEN, PIDD1, CEBPG, FZD4, GLIS2, FZD6, PARP10, ITGB2, IRAK1, FOXA2, ARID5B, TNFAIP3, MAPK14, HAND2, MAP3K13, TRIM26, FOXA1, RWDD3, SRF, RIPK3, TRIB1, MEN1, THRA, HAVCR2, CFLAR, PPP3CA, TAF6L, DNAJA3, TERF2IP, PRNP, PRKCH, TNFRSF11A, OTULIN, DAB2IP, RIPK1, PIAS4, PEX14, HNF4A, ERBIN, IKBKB, CIB1, KAT6A, TGFB1, VEGFA, PROX1, KDM1A, CACTIN, LRP6…
GO-MF	GO:0003713	transcription coactivator activity	94	1.87175	1.27824e-07	RARA, SERTAD2, SMARCD1, USP16, HIPK2, KLF7, TAF11, DYRK1B, ELF3, SCAND1, KMT2E, JUNB, SOX12, RNF14, TAF7, PML, RNF4, SMARCD2, PQBP1, SUPT7L, MTF1, ARID5B, HAND2, UBE2L3, UBE3A, FHL2, MED7, GTF2A1, TRIP11, ZFX, KDM5A, HYAL2, CITED4, RIPK3, NR2F1, TRIM24, TAF5L, CREBBP, SMARCC1, CALCOCO1, GTF2F1, NR1H3, MED1, TAF6L, ARID1B, NRIP1, ATF6, TADA2B, NCOA1, NCOA2, YAP1, KAT6A, THRAP3, ATXN7L3, E4F1, KDM1…
GO-BP	GO:0051272	positive regulation of cellular component movement	94	1.37456	0.0184705	SEMA4D, CBLL1, MET, SUN2, ZNF703, VEGFC, MAP2K2, AGT, PPM1F, C3AR1, ILK, BAG4, PTGER4, BCAS3, FURIN, RREB1, ROCK2, ACVR1B, NTN1, BMPR2, F2R, FLT4, ITGA5, CXCL16, BCAR1, MAPK14, SEMA6A, PRKCE, DAB2, SERPINE1, MIEN1, ARHGAP5, SEMA4C, PDGFRA, MMP14, FGR, RHOB, TEK, SOX9, MYADM, RAPGEF2, ONECUT1, MCAM, DIAPH1, F10, S1PR1, FADD, ONECUT2, DAB2IP, FLT1, SEMA6D, INSR, STX4, C5AR1, CIB1, SCARB1, CXCL12, T…
GO-BP	GO:0040017	positive regulation of locomotion	94	1.34831	0.0303277	SEMA4D, CBLL1, MET, SUN2, ZNF703, VEGFC, MAP2K2, AGT, PPM1F, C3AR1, ILK, BAG4, PTGER4, BCAS3, FURIN, RREB1, ROCK2, ACVR1B, NTN1, BMPR2, F2R, FLT4, ITGA5, CXCL16, BCAR1, MAPK14, SEMA6A, PRKCE, DAB2, SERPINE1, MIEN1, ARHGAP5, SEMA4C, PDGFRA, MMP14, FGR, RHOB, TEK, SOX9, MYADM, RAPGEF2, ONECUT1, MCAM, DIAPH1, F10, S1PR1, FADD, ONECUT2, DAB2IP, FLT1, SEMA6D, INSR, STX4, C5AR1, CIB1, SCARB1, CXCL12, T…
GO-BP	GO:2000147	positive regulation of cell motility	93	1.39038	0.0142387	SEMA4D, CBLL1, MET, SUN2, ZNF703, VEGFC, MAP2K2, AGT, PPM1F, C3AR1, ILK, BAG4, PTGER4, BCAS3, FURIN, RREB1, ROCK2, ACVR1B, NTN1, BMPR2, F2R, FLT4, ITGA5, CXCL16, BCAR1, MAPK14, SEMA6A, PRKCE, DAB2, SERPINE1, MIEN1, ARHGAP5, SEMA4C, PDGFRA, MMP14, FGR, RHOB, TEK, SOX9, MYADM, RAPGEF2, ONECUT1, MCAM, DIAPH1, F10, S1PR1, FADD, ONECUT2, DAB2IP, FLT1, SEMA6D, INSR, STX4, C5AR1, CIB1, SCARB1, CXCL12, T…
GO-BP	GO:0033157	regulation of intracellular protein transport	92	1.46276	0.00334195	CTDSPL2, NFKBIL1, RAB23, UBE2G2, PINK1, LCP1, HUWE1, PPM1B, G3BP2, AXIN1, BAG4, RHOU, BMP6, PARP10, SAE1, BCAS3, PARP1, HNMT, CHERP, MTOR, SMAD4, MIEF1, MAPK14, RANGAP1, UBE2L3, DAB2, HTRA2, DACT3, HYAL2, ANXA13, HES1, TEK, GDI1, NF1, THRA, RBM22, PPP3CA, MED1, ZBTB17, BAMBI, CNST, YOD1, GSK3A, SLC9A3R1, FZD5, SIRT4, DAB2IP, MBTPS1, NUP62, DACT1, FAM20B, CSK, HNF4A, CIB1, PPP3CB, TGFB1, SMAD3, BA…
GO-BP	GO:0048863	stem cell differentiation	92	1.41775	0.00879399	SEMA4D, CUL4A, SMAD7, GATA6, ZNF703, POLR2E, FOXO4, EDNRB, FOXO3, FOXA2, SMAD4, HAND2, SEMA6A, NFE2L2, DAB2, FOXA1, RTN4, MED7, SRF, DACT3, SFRP1, SEMA4C, PDGFRA, SRRT, BATF, HES1, CREBBP, VASN, SPI1, NOTCH2, SOX9, PHACTR4, TAL1, DDX6, BAMBI, OLFM1, ZNF706, DAB2IP, CHD2, SEMA6D, LDB1, ZHX2, LTBP3, YAP1, RAF1, KAT6A, DICER1, TGFB1, SMAD3, PROX1, FGFR1, LRP6, LDLRAD4, ZCCHC11, POLR2C, FZD7, BCHE, C…
GO-BP	GO:0031098	stress-activated protein kinase signaling cascade	91	1.899	5.322e-08	MAP3K3, MET, PINK1, CREB1, MAP2K2, HIPK2, TLR6, FOS, GAB1, AGT, MAP3K11, AXIN1, MAP2K4, FZD4, MAGI3, MARVELD3, GADD45B, STK25, PTGER4, MAP2K7, NBR1, SLK, IRAK1, STRADB, FLT4, MAPK14, DUSP7, MAP3K13, EZR, TNFRSF19, LTBR, SFRP1, HIPK3, SEMA4C, SERPINF2, DVL3, TRIB1, MEN1, MAPKAPK3, PAFAH1B1, PHLPP1, PER1, TNFRSF11A, FZD5, DAXX, MID1, DLG1, DAB2IP, MUL1, MAP3K1, RIPK1, TAOK2, DACT1, MYC, IKBKB, TNIP…
KEGG-PATHWAY	hsa05200	Pathways in cancer	91	1.43234	0.0100837	RARA, MET, XIAP, VEGFC, MAP2K2, FOS, AXIN1, PTEN, FZD4, LAMB2, PTGER4, FZD6, EDNRB, CCDC6, ROCK2, PML, F2R, MTOR, ROCK1, SMAD4, ARHGEF12, LPAR6, AKT3, RALA, GNAI2, RALB, TPM3, GNA12, PDGFRA, EGLN2, DVL3, CREBBP, SPI1, PIK3CA, FADD, ADCY7, FZD5, BIRC8, CDKN1B, ITGA6, MYC, RAF1, IKBKB, ABL1, GNA11, CXCL12, TGFB1, SMAD3, VEGFA, FGFR1, DVL2, RXRB, BCL2L1, CRKL, EGLN1, PRKACA, MMP2, BIRC3, JUN, BIRC2,…
GO-BP	GO:0006470	protein dephosphorylation	90	1.6491	4.9351e-05	SEMA4D, URI1, CTDSPL2, CALM3, PTPRG, PINK1, ILKAP, PPP6R3, PPP1R3C, PPM1B, PPM1G, PPP1R15A, PPM1F, EYA3, BAG4, PTEN, CTDSPL, PPP6R1, ROCK2, PPTC7, GBA, DUSP16, MTMR1, MTMR3, ROCK1, PPP1R26, DUSP1, DUSP7, CTDP1, TNS2, PPP1R15B, RIPK3, ANKLE2, PTPA, WDR81, PPP1R7, DUSP23, PPP1CC, PPP3CA, PPP1R3B, UBASH3B, PPP2R2A, CNST, PHLPP1, DLG1, HTT, IKBKB, SSU72, NUAK1, PTPN21, PPP3CB, CD2BP2, TGFB1, SMAD3, P…
GO-BP	GO:0051348	negative regulation of transferase activity	90	1.47788	0.002802	PSME3, SMAD7, IRAK3, FBXO31, PPM1F, ILK, PIK3IP1, PTEN, PINX1, RGS2, TEN1, GADD45B, BAG5, BGN, SH3BP5, TAF7, PML, GBA, HEXIM2, DUSP16, FOXA2, FLRT3, TNFAIP3, DUSP7, DUSP1, MLLT1, SFRP1, HYAL2, HIPK3, AKT1S1, PSMD7, SPRY2, TRIB1, MEN1, NF1, PAQR3, ANAPC7, DNAJA3, LATS1, UBASH3B, MVP, GSK3A, NR2F2, DEPTOR, ADARB1, DAB2IP, CDKN1B, RANBP2, CSK, CIB1, ABL1, AIDA, LRP6, SH3BP5L, SRC, SMPD1, SPRED1, SOC…
GO-BP	GO:0030335	positive regulation of cell migration	90	1.38693	0.0178626	SEMA4D, CBLL1, MET, SUN2, ZNF703, VEGFC, AGT, PPM1F, C3AR1, ILK, BAG4, PTGER4, BCAS3, FURIN, RREB1, ROCK2, ACVR1B, BMPR2, F2R, FLT4, ITGA5, CXCL16, BCAR1, MAPK14, SEMA6A, PRKCE, DAB2, SERPINE1, MIEN1, ARHGAP5, SEMA4C, PDGFRA, MMP14, FGR, RHOB, TEK, SOX9, MYADM, RAPGEF2, ONECUT1, MCAM, DIAPH1, F10, S1PR1, FADD, ONECUT2, DAB2IP, FLT1, SEMA6D, INSR, STX4, C5AR1, CIB1, SCARB1, CXCL12, TGFB1, SMAD3, V…
GO-BP	GO:0010975	regulation of neuron projection development	90	1.36592	0.026813	SEMA4D, ITM2C, ENC1, MAP2K2, ILK, KIF13B, PTEN, SNAPIN, STK25, BAG5, BMPR2, NTN1, TENM3, PQBP1, MTOR, PALM, ITPKA, GORASP1, L1CAM, RNF6, KIDINS220, SEMA6A, GOLGA4, RAPGEF1, SCARF1, RTN4, SRF, SEMA4C, GDI1, PAQR3, MACF1, RAPGEF2, FYN, PPP3CA, FAM134C, PAFAH1B1, OLFM1, GSK3A, PLK2, DAB2IP, MUL1, FMOD, SEMA6D, IKBKB, CIB1, ABL1, NEU1, CXCL12, VEGFA, RRN3, FGFR1, CARM1, MBP, APBB1, COBL, RAB29, CUX1,…
GO-BP	GO:0044089	positive regulation of cellular component biogenesis	90	1.34219	0.0418093	SEPT9, PINK1, CREB1, LCP1, TLR6, KIRREL, PPM1F, AGT, PIP4K2A, BAG4, RGS2, BCAS3, STUB1, CDC42EP4, MTOR, ROCK1, PALM, FLRT3, PFN2, RAB3GAP1, MYO3B, BAIAP2L1, PRKCE, AP1AR, RALA, RALB, SRF, MIEN1, SFRP1, ADGRL2, SERPINF2, TEK, RICTOR, SOX9, TAL1, AHR, NR1H2, DLG1, NRXN1, MAP3K1, CDKN1B, WIPF2, HTT, MECP2, TGFB1, SPIDR, SMAD3, VEGFA, PROX1, SDC1, HNF1A, SRC, COBL, ARPC5L, PICK1, BMP10, SETX, JUN, AM…
GO-BP	GO:0030522	intracellular receptor signaling pathway	89	1.83183	4.57744e-07	RARA, DDRGK1, RORA, ANKRD17, KMT2E, RNF14, TAF7, PML, IRAK1, RNF4, SAFB, NR3C1, RNF6, TNFAIP3, DAB2, FOXA1, UBE3A, FHL2, TRIM68, SFRP1, IRF3, NR5A2, NR2F1, PLIN5, EGLN2, NOTCH2, CALCOCO1, THRA, NR1H3, CNOT9, AHR, MED1, PMEPA1, NR1H2, TKFC, NRIP1, NR2F2, DDX54, PER1, BRD8, DAXX, OTULIN, FLT1, NCOA1, NCOA2, HNF4A, ERBIN, IKBKB, THRAP3, NLRX1, RORC, CARM1, RXRB, SRC, BCL2L1, PLPP1, BIRC3, FOXP1, BIR…
GO-BP	GO:0006352	DNA-templated transcription, initiation	89	1.68736	2.13351e-05	RARA, TRIM33, RRAGA, SMAD7, PRKAG1, CREB1, TAF11, RORA, POLR2E, JUNB, G6PD, PARP1, TAF7, TTF1, MTOR, SMAD4, NR3C1, CDK9, MED7, SRF, GTF2A1, SERPINE1, NOTCH4, NR5A2, NR2F1, NRBF2, CREBBP, NOTCH2, MEN1, GTF2F1, THRA, NR1H3, NCOR2, RSF1, TAF6L, AHR, MED1, NR1H2, CD3EAP, SP1, POLR1A, POLR1D, HNF4A, MYC, YAP1, RNF111, THRAP3, SMAD3, RRN3, RORC, HNF1A, RXRB, NCOR1, POLR2C, POLR3H, SETX, JUN, YWHAB, MED…
GO-BP	GO:0045862	positive regulation of proteolysis	89	1.48995	0.00234544	DDX3X, PSME3, DDRGK1, SMAD7, PINK1, AKIRIN2, SH3D19, BCL2L13, PPM1F, PACSIN3, AXIN1, PTEN, TNFSF10, PIDD1, RNF14, FURIN, STUB1, PML, GBA, F2R, TNFRSF1B, PSME4, NFE2L2, DAB2, HTRA2, PSMD7, MMP14, TRIB1, ANAPC7, CFLAR, GCLC, FADD, DNAJA3, CSNK1A1, TBC1D10A, PLK2, DAB2IP, MUL1, CDKN1B, RIPK1, PCOLCE2, MYH9, MYC, SMAD3, CHFR, ARIH2, CLEC3B, CLPX, IST1, AIFM1, ARRB1, RNF19B, SGTA, CTGF, CTSC, TICAM2, …
GO-BP	GO:0048011	neurotrophin TRK receptor signaling pathway	89	1.33723	0.0465329	PSME3, CALM3, CREB1, MAP2K2, GAB1, VAV3, AGT, AP2A2, NET1, FOXO4, PTEN, VAV2, FURIN, ARHGEF3, IRAK1, PSME4, MTOR, FOXO3, RIT1, ARHGEF12, BCAR1, KIDINS220, MAPK14, DUSP7, PRKCE, RAPGEF1, RALA, RTN4, RALB, AKT1S1, ARHGEF18, PSMD7, SPRY2, PDGFRA, AGO4, TEK, RICTOR, PRDM4, PAQR3, NF1, PIK3CA, SMPD2, RAPGEF2, FYN, MAPKAPK3, ADCY7, PHLPP1, GSK3A, TNRC6C, MAPKAP1, DAB2IP, CDKN1B, RAF1, IKBKB, ARHGEF17, …
GO-BP	GO:0030099	myeloid cell differentiation	88	1.56474	0.000485063	RARA, CUL4A, TET2, CREB1, HIPK2, SNRK, FOS, PIP4K2A, KMT2E, JUNB, G6PD, CEBPG, GAS2L1, TFE3, PARP1, MEIS1, ACVR1B, PML, ZBTB7A, MTOR, FOXO3, MAPK14, LTBR, JAGN1, SRF, SFRP1, ACIN1, BATF, SPI1, NOTCH2, TRIB1, NF1, THRA, TAL1, FADD, MED1, PAFAH1B1, UBASH3B, CA2, TNFRSF11A, SP1, MAFB, RIPK1, MYH9, LDB1, MYC, CIB1, KAT6A, TGFB1, VEGFA, ACVR2A, KLF13, KDM1A, ANKRD54, NCOR1, THPO, SRC, FOXP1, CCR1, NFE…
GO-BP	GO:0008380	RNA splicing	88	1.42556	0.00962092	TFIP11, LUC7L, SRSF9, HTATSF1, CPSF1, PPP1R9B, RBM10, SART1, POLR2E, SRSF6, HNRNPR, THOC6, DDX47, GEMIN5, SCAF1, PQBP1, PRPF4, RBM17, SNRNP48, RBMX2, CWC22, SCAF8, HNRNPH2, ACIN1, HNRNPF, USP4, CLP1, RBM22, GTF2F1, ARL6IP4, DAZAP1, MBNL1, PDCD7, CCAR2, DBR1, LUC7L2, KIAA1429, DDX20, PCBP1, SFSWAP, PHAX, HNRNPUL1, HNRNPM, SON, CD2BP2, RNPS1, THRAP3, DGCR14, RBM38, RBM4B, SRSF4, CACTIN, POLR2C, SYN…
GO-BP	GO:0022613	ribonucleoprotein complex biogenesis	88	1.40287	0.0147595	DDX3X, CHD7, NOCT, UTP3, EIF3A, NOL9, LUC7L, SRSF9, NOB1, DDX31, SART1, MRM3, FBL, DDX51, UTP15, NOM1, PTEN, SRSF6, IMP3, MRPL36, DDX47, RRS1, GEMIN5, FTSJ3, NOP14, RCL1, AGO4, USP4, CIRBP, CLP1, RBM22, UTP18, MBNL1, DDX6, LUC7L2, ZNHIT6, ISG20L2, DDX20, EFL1, EDC3, SFSWAP, PHAX, DDX21, UTP14C, BMS1, EIF3J, CD2BP2, DICER1, PYURF, ZNF622, TSR3, RRN3, MRTO4, PPAN, NOL8, PAPD5, PDCD11, SETX, PRPF31,…
GO-BP	GO:0048511	rhythmic process	87	1.5424	0.000892927	PLEKHA1, KDM5C, NOCT, CREB1, NAGLU, CIPC, ATF5, PRKCDBP, RORA, AGT, PTEN, FZD4, PTGER4, HNRNPR, ROCK2, TIMELESS, PML, CAPN5, FOXO3, UBE3A, SERPINE1, KMT2A, KDM5A, TRPM2, KDM5B, PDGFRA, MMP14, CREBBP, PPP1CC, AHR, CCAR2, SIN3A, NRIP1, PHLPP1, LGR4, USP2, KLF9, PER1, TNFRSF11A, SP1, NCOA2, NCOA1, GNA11, THRAP3, VEGFA, PROX1, RBM4B, RORC, CBX3, NCOR1, SYNCRIP, BCL2L1, HNRNPU, SETX, JUN, ARRB1, PPARG…
GO-BP	GO:0032259	methylation	87	1.48544	0.00300903	TRMT10C, METTL1, TET2, ALDH1L1, SETD1A, WDR4, FOS, MRM3, FBL, KMT2E, NELFE, KDM6A, HNMT, CARNMT1, TRMO, FTSJ3, CHTOP, NSUN2, MTR, EED, SMAD4, SETD7, PHF1, KMT2A, NTMT1, METTL21A, SPOUT1, RAB3D, PRDM4, SPI1, MEN1, PIK3CA, ARID4B, PRDM2, ETF1, KIAA1429, AUTS2, NSD1, MAT2A, DOT1L, DNMT3A, SATB1, MECP2, PYURF, GSPT1, KDM1A, SETD1B, CARM1, GATAD2A, PICK1, BTG2, BCDIN3D, MAT1A, KMT2B, PRMT9, TET3, CTR9…
GO-BP	GO:0001667	ameboidal-type cell migration	86	1.63564	0.000111984	CYGB, SEMA4D, MET, PTPRG, VEGFC, PPM1F, AGT, ILK, BAG4, PTEN, MARVELD3, BCAS3, EDNRB, RREB1, ROCK2, ACVR1B, ITGB2, PML, BMPR2, STARD13, PKN3, FLT4, BCAR1, ARID5B, MAPK14, PFN2, HAND2, SEMA6A, PRKCE, RAB13, SRF, HYAL2, SEMA4C, PKN2, RHOB, TEK, PIK3CA, NF1, SOX9, PIP5K1A, PHACTR4, PAFAH1B1, NR2F2, MMRN2, DAB2IP, LEMD3, RIC8A, EPHB4, SEMA6D, MYH9, CIB1, SYNJ2BP, SCARB1, CXCL12, TGFB1, VEGFA, EFNB2, …
GO-BP	GO:0060537	muscle tissue development	86	1.43573	0.00901207	RARA, SMAD7, MET, GATA6, IHH, LUC7L, GTF3C5, FOS, AGT, PTEN, CCM2L, SIN3B, MTOR, YBX3, MAPK14, CTDP1, FHL2, SRF, FOXN2, ENG, DSP, PDGFRA, NF1, SOX9, MYH14, MBNL1, CFLAR, PPP3CA, S1PR1, MED1, TIPARP, MEF2D, GSK3A, FOXP2, NR2F2, USP2, ZBTB18, DLG1, LEMD3, HEG1, COL14A1, DICER1, TGFB1, SMAD3, VEGFA, EFNB2, PROX1, FGFR1, ZNF689, C3orf58, RXRB, NCOR1, EGLN1, BTG2, BMP10, PPARGC1A, PKD2, GATA4, EGR1, R…
GO-BP	GO:0051403	stress-activated MAPK cascade	85	1.95729	4.12234e-08	MAP3K3, MET, PINK1, CREB1, HIPK2, TLR6, FOS, GAB1, AGT, MAP3K11, AXIN1, MAP2K4, MAGI3, FZD4, MARVELD3, STK25, GADD45B, PTGER4, MAP2K7, IRAK1, FLT4, MAPK14, MAP3K13, DUSP7, EZR, TNFRSF19, LTBR, SFRP1, HIPK3, SEMA4C, SERPINF2, DVL3, TRIB1, MEN1, MAPKAPK3, PAFAH1B1, PHLPP1, PER1, TNFRSF11A, FZD5, DAXX, MID1, DLG1, DAB2IP, MUL1, MAP3K1, RIPK1, TAOK2, DACT1, MYC, IKBKB, TNIP2, AIDA, ZNF622, VEGFA, DVL…
GO-MF	GO:0060589	nucleoside-triphosphatase regulator activity	84	1.58236	0.000571326	SMAP2, AGFG2, SIPA1, AGAP1, RIC8B, EVI5, VAV3, CDC42SE1, AXIN1, TOR1AIP2, DNAJC1, RGS2, TBC1D17, GRPEL2, CDC42EP4, STARD13, RIN2, TBC1D10B, ARHGAP21, ARHGEF12, PFN2, RAB3GAP1, RANGAP1, ARHGAP5, STXBP5L, GDI1, NF1, RAPGEF2, ARHGAP33, DNAJB1, DNAJA3, TBC1D10A, RGS12, AGAP3, DAB2IP, RIC8A, RALGAPB, TBCD, TNK2, TBC1D9B, EVI5L, RGS1, TBC1D16, RIN3, MYO9B, IPO7, TBC1D24, ARHGAP30, TBC1D9, ARHGAP32, TBC…
GO-BP	GO:0034504	protein localization to nucleus	84	1.51151	0.0022731	NFKBIL1, RAB23, SUN2, PPM1B, AGT, G3BP2, AXIN1, TOR1AIP2, PINX1, BMP6, PARP10, PTTG1IP, PARP1, PML, F2R, CHERP, MTOR, SUPT7L, PPP1R10, SMAD4, MAPK14, TOB1, DAB2, DACT3, HYAL2, HES1, TEK, NF1, THRA, SOX9, RBM22, FYN, PPP3CA, TOPORS, MED1, BAMBI, SIN3A, SLC9A3R1, AGAP3, DAB2IP, MBTPS1, NUP62, HTT, RANBP2, KPNA3, DACT1, HNF4A, HNRNPM, PPP3CB, TGFB1, SMAD3, IPO7, PKD1, NUP98, JUN, FZD7, PKD2, PPM1A, …
GO-BP	GO:0045089	positive regulation of innate immune response	84	1.49805	0.00296082	PSME3, NFKBIL1, CALM3, CREB1, SCARA3, IRAK3, PELI2, TLR6, FOS, ANKRD17, MAP2K4, IRF1, MAP2K7, ITGB2, CNPY3, IRAK1, PSME4, UBE2K, TNFAIP3, MAPK14, DUSP7, PRKCE, TANK, IRF3, PSMD7, HPX, RIPK3, CREBBP, AP1G1, NR1H3, FYN, HAVCR2, PPP3CA, FADD, MAPKAPK3, MED1, TKFC, SIN3A, LGR4, OTULIN, DAB2IP, MAP3K1, RIPK1, PGLYRP2, ERBIN, RAF1, IKBKB, TNIP2, PPP3CB, NLRX1, UNC93B1, CACTIN, NECTIN2, SRC, PRKACA, MMP…
GO-BP	GO:0043254	regulation of protein complex assembly	84	1.41413	0.0151174	DDX3X, TRIOBP, TFIP11, PINK1, CREB1, LCP1, TLR6, KIRREL, BAG4, RGS2, PTGER4, STUB1, CDC42EP4, RNF4, MTOR, ULK1, PEX5, PFN2, BAIAP2L1, PRKCE, AP1AR, RALB, SRF, NCLN, SENP6, RICTOR, THRA, MYADM, TAL1, AHR, PMEPA1, LATS1, CHMP4B, CHMP1A, DLG1, DAB2IP, TBCD, MAP3K1, CDKN1B, WIPF2, TRAF3IP1, SAR1A, PEX14, RAF1, ABL1, TGFB1, SPIDR, VEGFA, RRN3, HNF1A, LDLRAD4, SRC, ARPC5L, PICK1, SETX, JUN, BIRC2, SPIR…
GO-BP	GO:0032535	regulation of cellular component size	83	1.53016	0.00166999	SEMA4D, TRIOBP, CREB1, VAV3, KIRREL, ILK, LIMA1, BAG4, PTEN, RILP, VAV2, SHROOM2, CDC42EP4, NTN1, BMPR2, MTOR, L1CAM, RNF6, PFN2, GOLGA4, SEMA6A, EZR, BAIAP2L1, PRKCE, AP1AR, RTN4, SRF, ARHGAP5, LRRC8A, AKT1S1, SEMA4C, RICTOR, MYADM, MACF1, PAFAH1B1, LATS1, OLFM1, SLC9A3R1, DLG1, DEPTOR, MAP3K1, WIPF2, SEMA6D, ABL1, CXCL12, VEGFA, PEX11B, RAB22A, CLN8, ARPC5L, PICK1, SLC6A12, IST1, SSH1, SPIRE2, …
GO-MF	GO:0000982	transcription factor activity, RNA polymerase II core promoter proximal region sequence-specific binding	82	1.47447	0.00586159	PATZ1, KLF15, ZBTB7B, CREB1, YLPM1, FOS, ZNF292, ELF3, JUNB, CEBPG, GLIS2, SOX12, IRF1, TFE3, AEBP2, MEIS1, ZBTB7A, MTF1, SMAD4, NR3C1, HAND2, ZNF148, FOXA1, SRF, NUCKS1, IRF3, NR5A2, GZF1, BATF, HES1, CREBBP, SPI1, SOX9, ETV6, ONECUT1, ONECUT2, NR1H2, MEF2D, FOXP2, FUBP3, SP1, ZNF217, MLXIPL, MAFB, FOSL2, ELK3, MYC, HNF4A, PROX1, KLF13, HNF1A, RCOR1, BTG2, JUN, CEBPZ, ZGPAT, ZNF746, ETS2, SOX4, …
GO-BP	GO:0034976	response to endoplasmic reticulum stress	80	1.90041	4.73576e-07	SEL1L, DDRGK1, UBE2G2, AUP1, HYOU1, PPP1R15A, BHLHA15, RNF121, EXTL3, STUB1, PML, TXNDC11, TBL2, UBE2K, TXNDC12, MARCH6, USP25, ERLIN2, NFE2L2, ANKZF1, PPP1R15B, NRBF2, RNF5, VAPB, EDEM3, FAM129A, ZBTB17, YOD1, GSK3A, ATF6B, ATF6, DAB2IP, MBTPS1, TMEM259, ERO1A, PREB, DCTN1, PDIA4, JUN, HDGF, AIFM1, SGTA, SERINC3, KDELR3, PTPN1, CXXC1, SEC61A1, RNF103, UBE2J1, STT3B, GOSR2, TRAF2, MAN1B1, TMX4, S…
GO-BP	GO:0070482	response to oxygen levels	80	1.49783	0.00418697	CYGB, GATA6, PINK1, CREB1, HIPK2, HYOU1, POLG, RORA, PPP1R15A, PLOD1, PTEN, PML, IRAK1, ANGPTL4, TBL2, MTOR, SMAD4, ADM, PRKCE, RWDD3, SRF, SFRP1, ENG, EGLN2, MMP14, CREBBP, TEK, VASN, NF1, MDM4, VCAM1, DAXX, SIRT4, FLT1, DNMT3A, CDKN1B, ENDOG, RAF1, MECP2, CXCL12, TGFB1, SMAD3, VEGFA, ERO1A, SRC, EGLN1, PICK1, MMP2, NARFL, BIRC2, AIFM1, PPARGC1A, ETS1, HMOX2, CTGF, MTHFR, SOD3, ADAM17, TACC3, SL…
GO-BP	GO:0018212	peptidyl-tyrosine modification	80	1.48396	0.00556718	SEMA4D, MET, VEGFC, MAP2K2, CLK2, DYRK1B, TPST1, AGT, MAP3K11, MAP2K4, PTGER4, IL6ST, MAP2K7, SH3BP5, TPST2, F2R, MTOR, FLT4, ITGA5, CAMKK2, PEAK1, SFRP1, HYAL2, BAZ1B, SCYL1, HPX, PDGFRA, HES1, FGR, TEK, RICTOR, FYN, MVP, MERTK, PRLR, TNFRSF1A, FLT1, EPHB4, TNK2, INSR, CSK, HNF4A, ABL1, TGFB1, VEGFA, FGFR1, DOK7, DVL2, SH3BP5L, SRC, RP5-862P8.2, ZGPAT, GPRC5B, PTPN1, ITGB3, ADAM17, ERBB2, HSPH1,…
GO-BP	GO:0001654	eye development	80	1.36981	0.041101	RARA, CHD7, IHH, NAGLU, COL5A1, HIPK2, AXIN1, FZD4, LAMB2, BMP6, RAB18, SHROOM2, MEIS1, BMPR2, TENM3, RAB3GAP1, SLC25A25, MFN2, SRF, KDM5B, RHOJ, PDGFRA, NOTCH2, NF1, SOX9, PHACTR4, IFT140, TOPORS, BCAR3, CCDC66, MED1, FOXP2, MERTK, TSPAN12, FZD5, SP1, DLG1, ATF6, MAP3K1, TRAF3IP1, TSKU, TDRD7, TGFB1, SMAD3, VEGFA, PROX1, CLN8, LRP6, TWSG1, JUN, NECTIN3, JAG1, DLL4, PSEN1, KLF4, TWIST1, TGIF1, TB…
GO-BP	GO:0001655	urogenital system development	79	1.43877	0.0133324	RARA, KLF15, SMAD7, TET2, AGT, ILK, C3AR1, PTEN, LAMB2, PCSK9, BMP6, SMAD4, ARID5B, FOXA1, UBE3A, TNS2, SFRP1, GZF1, HYAL2, PDGFRA, HES1, SMARCC1, NF1, THRA, SOX9, DCHS1, IFT140, AHR, TIPARP, CA2, LGR4, DLG1, PRLR, CDKN1B, ITGA6, TRAF3IP1, KLHL3, MYC, YAP1, TGFB1, SMAD3, VEGFA, EFNB2, PROX1, FGFR1, SDC1, HNF1A, FEM1B, ASS1, PKD1, CUX1, PKD2, SOX4, JAG1, TNC, EGR1, INVS, SOX17, RARB, STAT5A, WNK4,…
GO-MF	GO:0051020	GTPase binding	78	1.71423	8.76866e-05	TRIOBP, RABGEF1, GGA3, LCP1, NOXA1, EVI5, MAP3K11, DENND5A, NET1, RILP, NXT1, EHD1, CDC42BPB, ROCK2, MICAL3, CDC42EP4, RIC1, TNFAIP1, NUP153, ROCK1, ITPKA, YBX3, ULK1, PEX5, RAB3GAP1, GOLGA4, RANGAP1, NPC1L1, GAS8, STXBP5L, RAB3D, DVL3, HPS6, RAPGEF6, GDI1, BICD2, AP1G1, RAB11FIP3, DIAPH1, PRKCH, RCC2, SH3GL1, MAPKAP1, RANBP2, EVI5L, AFDN, RAF1, RAB11FIP2, CIB1, HACE1, RIN3, IPO7, ERC1, USP6NL, A…
GO-BP	GO:0048638	regulation of developmental growth	78	1.55742	0.00155662	SEMA4D, CHD7, GPAT4, GATA6, CREB1, AGT, ILK, PTEN, PTGER4, BMPR2, NTN1, MTOR, YBX3, L1CAM, RNF6, MAPK14, SEMA6A, GOLGA4, EZR, RTN4, CTDP1, SRF, HTRA2, SFRP1, SEMA4C, MACF1, PIK3CA, IL7, PAFAH1B1, LATS1, ADRB1, OLFM1, GSK3A, MUL1, SEMA6D, INSR, COL14A1, YAP1, ABL1, CXCL12, VEGFA, PROX1, FGFR1, CARM1, NCOR1, BMP10, ATRN, IST1, MEGF8, ATXN2, SEMA3F, MAPT, GATA4, MKKS, SPG20, RBPJ, TBX2, PPARD, GJA1,…
GO-BP	GO:0036293	response to decreased oxygen levels	78	1.53699	0.00234363	CYGB, GATA6, PINK1, CREB1, HIPK2, HYOU1, RORA, PPP1R15A, PLOD1, PTEN, PML, IRAK1, ANGPTL4, TBL2, MTOR, SMAD4, ADM, PRKCE, RWDD3, SRF, SFRP1, ENG, EGLN2, MMP14, CREBBP, TEK, VASN, NF1, MDM4, VCAM1, DAXX, SIRT4, DNMT3A, FLT1, CDKN1B, ENDOG, RAF1, MECP2, CXCL12, TGFB1, SMAD3, VEGFA, ERO1A, SRC, EGLN1, PICK1, MMP2, NARFL, BIRC2, AIFM1, PPARGC1A, ETS1, HMOX2, CTGF, MTHFR, SOD3, ADAM17, TACC3, SLC29A1,…
GO-BP	GO:0018108	peptidyl-tyrosine phosphorylation	78	1.45585	0.0107387	SEMA4D, MET, VEGFC, MAP2K2, CLK2, DYRK1B, AGT, MAP3K11, MAP2K4, PTGER4, IL6ST, MAP2K7, SH3BP5, F2R, MTOR, FLT4, ITGA5, CAMKK2, PEAK1, SFRP1, HYAL2, BAZ1B, SCYL1, HPX, PDGFRA, HES1, FGR, TEK, RICTOR, FYN, MVP, MERTK, PRLR, TNFRSF1A, FLT1, EPHB4, TNK2, INSR, CSK, HNF4A, ABL1, TGFB1, VEGFA, FGFR1, DOK7, DVL2, SH3BP5L, SRC, RP5-862P8.2, ZGPAT, GPRC5B, PTPN1, ITGB3, ADAM17, ERBB2, HSPH1, SHC1, PSEN1, …
GO-BP	GO:1903829	positive regulation of cellular protein localization	78	1.412	0.0227883	CTDSPL2, PINK1, HUWE1, RHOU, BMP6, SAE1, BCAS3, PARP1, HNMT, CHERP, SMAD4, MIEF1, MAPK14, EZR, UBE2L3, DAB2, HTRA2, HYAL2, ANXA13, HES1, TEK, RBM22, FYN, PPP3CA, MED1, ZBTB17, BAMBI, CNST, RCC2, GSK3A, FZD5, DLG1, NRXN1, DACT1, FAM20B, STX4, HNRNPM, CIB1, SYNJ2BP, PPP3CB, TGFB1, SMAD3, VEGFA, BAP1, ARIH2, RAB29, YWHAB, RER1, ITGB1BP1, EPT1, AKT2, PPM1A, B3GAT3, STARD7, OAZ2, HPS4, ARF6, ERBB2, OG…
GO-BP	GO:0010769	regulation of cell morphogenesis involved in differentiation	78	1.39935	0.0278567	SEMA4D, TRIOBP, SMAD7, ZNF703, MAP2K2, ILK, NET1, KIF13B, PTEN, STK25, RREB1, BMPR2, NTN1, PQBP1, FOXA2, SMAD4, ITPKA, GORASP1, L1CAM, RNF6, SEMA6A, GOLGA4, DAB2, FOXA1, AP1AR, RTN4, SRF, DACT3, SFRP1, SEMA4C, GDI1, VASN, MYADM, MACF1, RAPGEF2, PPP3CA, PAFAH1B1, BAMBI, OLFM1, RCC2, DAB2IP, FMOD, SEMA6D, CIB1, ABL1, TGFB1, CXCL12, SMAD3, VEGFA, LDLRAD4, MBP, CUX1, IST1, SSH1, AMIGO1, ITGB1BP1, MEG…
GO-BP	GO:0014706	striated muscle tissue development	78	1.36671	0.0471103	RARA, MET, SMAD7, GATA6, LUC7L, GTF3C5, FOS, AGT, PTEN, CCM2L, SIN3B, MTOR, YBX3, MAPK14, CTDP1, FHL2, SRF, FOXN2, DSP, PDGFRA, NF1, MYH14, MBNL1, CFLAR, PPP3CA, S1PR1, MED1, MEF2D, GSK3A, FOXP2, NR2F2, USP2, ZBTB18, LEMD3, HEG1, COL14A1, DICER1, TGFB1, VEGFA, EFNB2, PROX1, ZNF689, FGFR1, C3orf58, NCOR1, RXRB, EGLN1, BTG2, BMP10, GATA4, EGR1, RBPJ, DLL4, SOX17, MAML1, TWIST1, TBX2, GJA1, OBSL1, R…
GO-BP	GO:0003007	heart morphogenesis	77	2.05677	2.39408e-08	RARA, CHD7, SMAD7, GATA6, IHH, COL5A1, ILK, CLDN5, CCM2L, KDM6A, MTOR, SMAD4, HAND2, RTN4, FHL2, SRF, BAZ1B, ENG, DSP, DVL3, HES1, TEK, NOTCH2, SOX9, DCHS1, S1PR1, MED1, OLFM1, MDM4, GSK3A, KDM2A, EPHB4, HEG1, INSR, YAP1, KAT6A, DICER1, SMAD3, VEGFA, PROX1, C2CD3, DVL2, CPE, EGLN1, BMP10, JUN, PKD2, MEGF8, SOX4, TMEM100, ERG, GATA4, ASXL2, JAG1, MKKS, CITED2, RBPJ, SOX17, DLL4, PSEN1, TWIST1, MIB…
GO-BP	GO:0043414	macromolecule methylation	77	1.70765	7.55319e-05	TRMT10C, METTL1, TET2, SETD1A, WDR4, FOS, MRM3, FBL, KMT2E, NELFE, KDM6A, TRMO, FTSJ3, CHTOP, NSUN2, EED, SMAD4, SETD7, PHF1, KMT2A, METTL21A, NTMT1, RAB3D, PRDM4, SPI1, MEN1, ARID4B, PIK3CA, PRDM2, ETF1, KIAA1429, AUTS2, NSD1, DOT1L, DNMT3A, SATB1, MECP2, PYURF, GSPT1, KDM1A, SETD1B, CARM1, GATAD2A, PICK1, BTG2, BCDIN3D, KMT2B, PRMT9, TET3, CTR9, MTRR, WTAP, CXXC1, METTL15, ASXL2, CMTR1, SETD3, …
GO-BP	GO:1903320	regulation of protein modification by small protein conjugation or removal	77	1.57406	0.00126031	PSME3, AIMP2, SMAD7, PINK1, XIAP, AXIN1, PTEN, PINX1, BAG5, PARP10, PTTG1IP, NSMCE3, STUB1, PML, PHF23, RNF4, PSME4, MTOR, DCUN1D1, TNFAIP3, WDR48, BMI1, PRKCE, UBE2L3, CDK9, UBE3A, RWDD3, PSMD7, USP4, ANAPC7, FYN, TOPORS, GCLC, N4BP1, DNAJA3, KDM2A, ARRDC4, DAXX, MUL1, DCUN1D5, PIAS4, SIAH2, ABL1, RNF111, KDM1A, CHFR, NXN, FEM1B, PIAS3, BIRC3, BIRC2, ARRB1, CTR9, SOX4, ARRDC3, EGR1, SASH1, PSEN1…
GO-MF	GO:0030695	GTPase regulator activity	77	1.56475	0.00155548	SMAP2, AGFG2, SIPA1, AGAP1, RIC8B, VAV3, EVI5, CDC42SE1, AXIN1, RGS2, TBC1D17, CDC42EP4, STARD13, RIN2, TBC1D10B, ARHGAP21, ARHGEF12, RAB3GAP1, RANGAP1, ARHGAP5, STXBP5L, GDI1, NF1, RAPGEF2, ARHGAP33, DNAJA3, TBC1D10A, RGS12, AGAP3, DAB2IP, RIC8A, RALGAPB, TBCD, TNK2, TBC1D9B, EVI5L, RGS1, TBC1D16, RIN3, MYO9B, IPO7, TBC1D24, ARHGAP30, TBC1D9, TBC1D2B, ARHGAP32, USP6NL, ARHGAP25, JUN, GAPVD1, ARR…
GO-BP	GO:0034330	cell junction organization	76	1.77729	1.90293e-05	SMAD7, ZNF703, PPM1F, AGT, ILK, CLDN23, PTEN, CTNND1, CLDN5, MARVELD3, MPP5, BCAS3, SLK, SHROOM2, ROCK2, F11R, ITGA5, ROCK1, CLDN14, RAB13, SRF, SFRP1, CLDN12, DSP, PKN2, DST, CDH7, MMP14, TEK, MYADM, MACF1, PIP5K1A, PRKCH, RCC2, CD151, GJB1, FZD5, DLG1, TBCD, ITGA6, TAOK2, HEG1, LDB1, CSK, HNF4A, AFDN, IKBKB, TGFB1, SMAD3, VEGFA, NECTIN2, SRC, PRKACA, PKP4, RHOD, ITGB1BP1, DAPK3, ITGB3, NECTIN3,…
GO-BP	GO:0030111	regulation of Wnt signaling pathway	76	1.44089	0.0156574	PSME3, XIAP, ZNF703, CSNK1G2, ILK, G3BP1, AXIN1, ANKRD10, CTNND1, IGFBP6, SCYL2, FZD6, PSME4, FOXO3, KIAA0922, MAPK14, RAPGEF1, DAB2, MBD2, DACT3, SFRP1, PSMD7, DVL3, SOX9, MACF1, CCAR2, CSNK1A1, LATS1, BAMBI, GSK3A, LGR4, FZD5, DAB2IP, BIRC8, DACT1, HIC1, TSKU, TMEM198, YAP1, SIAH2, ABL1, GRB10, SMAD3, NXN, RNF213, LRP6, DVL2, SRC, GPRC5B, SOX4, PPM1A, DAPK3, CCNY, CSNK1E, EGR1, INVS, RBPJ, SOX1…
GO-BP	GO:0006367	transcription initiation from RNA polymerase II promoter	75	1.6391	0.000421145	TRIM33, RARA, RRAGA, SMAD7, PRKAG1, CREB1, TAF11, RORA, POLR2E, JUNB, G6PD, PARP1, TAF7, MTOR, SMAD4, NR3C1, CDK9, MED7, SRF, GTF2A1, SERPINE1, NOTCH4, NR5A2, NR2F1, NRBF2, CREBBP, NOTCH2, MEN1, THRA, GTF2F1, NR1H3, NCOR2, AHR, MED1, NR1H2, SP1, MYC, HNF4A, YAP1, RNF111, THRAP3, SMAD3, RORC, HNF1A, RXRB, NCOR1, POLR2C, YWHAB, MED4, PPARGC1A, CDK8, MED26, THRB, CTGF, PPM1A, MAZ, ESRRA, RBPJ, MED13…
GO-BP	GO:0019216	regulation of lipid metabolic process	75	1.56511	0.00180571	CREB1, RORA, VAV3, AGT, PIK3IP1, DHCR7, BMP6, VAV2, AMBRA1, STUB1, ABHD6, MTOR, FOXA2, NR3C1, ERLIN2, PRKCE, SAMD8, PDGFRA, NRBF2, PLIN5, FGR, TEK, THRA, PEX2, NR1H3, SMPD2, NR1H2, DDX20, MLXIPL, SIRT4, DAB2IP, FLT1, TNFRSF1A, HNF4A, SCARB1, TGFB1, PROX1, RORC, PDP2, SRC, PLPP1, PDE3B, PPARGC1A, INSIG1, VAC14, PDP1, AKT2, TYSND1, SCAP, CPT1A, PDPR, SF1, ADGRF5, KLF4, TWIST1, IRS1, FBXW7, STAT5A, …
GO-BP	GO:0002218	activation of innate immune response	75	1.54367	0.00271237	PSME3, NFKBIL1, CALM3, CREB1, SCARA3, IRAK3, PELI2, TLR6, FOS, ANKRD17, MAP2K4, IRF1, MAP2K7, ITGB2, CNPY3, IRAK1, PSME4, TNFAIP3, MAPK14, DUSP7, PRKCE, TANK, IRF3, PSMD7, RIPK3, CREBBP, NR1H3, FYN, PPP3CA, FADD, MAPKAPK3, TKFC, SIN3A, LGR4, OTULIN, DAB2IP, MAP3K1, RIPK1, PGLYRP2, ERBIN, RAF1, IKBKB, TNIP2, PPP3CB, NLRX1, UNC93B1, CACTIN, SRC, PRKACA, ICAM2, BIRC3, JUN, BIRC2, PIK3AP1, MYD88, REL…
GO-BP	GO:0034248	regulation of cellular amide metabolic process	75	1.40421	0.0304064	RARA, DDX3X, ENC1, EIF3A, PINK1, EIF5AL1, USP16, LARP4B, PPP1R15A, DNAJC1, LARP1, RGS2, EIF5B, PAIP1, HNRNPR, IMP3, PML, IARS2, MTOR, CTIF, FOXO3, GCN1, YBX3, TOB1, ZFP36L1, NFE2L2, FMR1, KLHL25, SAMD8, AGO4, RMND1, FAM129A, CIRBP, SMPD2, ETF1, CNOT9, DDX6, PYM1, OLFM1, EIF5A, ZNF706, TNRC6C, PER1, TNFRSF1A, EIF3J, RBM4B, SYNCRIP, COA3, BTG2, LSM14B, ATXN2, AKT2, SOX4, CNOT11, DAPK3, EIF4G1, YTHD…
GO-BP	GO:0033673	negative regulation of kinase activity	74	1.76485	3.4494e-05	IRAK3, PPM1F, FBXO31, ILK, PIK3IP1, PTEN, RGS2, GADD45B, BGN, SH3BP5, TAF7, GBA, HEXIM2, DUSP16, FOXA2, FLRT3, TNFAIP3, DUSP7, DUSP1, MLLT1, SFRP1, HIPK3, HYAL2, AKT1S1, SPRY2, NF1, PAQR3, MEN1, TRIB1, DNAJA3, LATS1, UBASH3B, MVP, NR2F2, DEPTOR, ADARB1, DAB2IP, CDKN1B, RANBP2, CSK, ABL1, CIB1, AIDA, LRP6, SH3BP5L, SMPD1, SPRED1, SOCS2, ITGB1BP1, ZGPAT, PTPN1, PRKRIP1, CEBPA, TARBP2, PSEN1, TAOK3,…
GO-BP	GO:0002758	innate immune response-activating signal transduction	74	1.55504	0.00242836	PSME3, NFKBIL1, CALM3, CREB1, SCARA3, IRAK3, PELI2, TLR6, FOS, ANKRD17, MAP2K4, IRF1, MAP2K7, ITGB2, CNPY3, IRAK1, PSME4, TNFAIP3, MAPK14, DUSP7, PRKCE, TANK, IRF3, PSMD7, RIPK3, CREBBP, NR1H3, FYN, PPP3CA, FADD, MAPKAPK3, TKFC, LGR4, OTULIN, DAB2IP, MAP3K1, RIPK1, PGLYRP2, ERBIN, RAF1, IKBKB, TNIP2, PPP3CB, NLRX1, UNC93B1, CACTIN, SRC, PRKACA, ICAM2, BIRC3, JUN, BIRC2, PIK3AP1, MYD88, RELB, TICA…
GO-BP	GO:0043405	regulation of MAP kinase activity	74	1.55504	0.00242836	MET, MAP2K2, IRAK3, TLR6, GAB1, ILK, MAP3K11, AXIN1, MAGI3, FZD4, RGS2, MAP2K7, IRAK1, GBA, DUSP16, MAPK14, DUSP7, DUSP1, SFRP1, HYAL2, HIPK3, SPRY2, DVL3, TRIB1, NF1, PAQR3, MAPKAPK3, TNFRSF11A, FZD5, DAXX, DAB2IP, FLT1, MUL1, RIPK1, MAP3K1, INSR, CSK, C5AR1, AIDA, TGFB1, VEGFA, FGFR1, DVL2, SRC, MAP3K10, SMPD1, SPRED1, ARRB1, RP5-862P8.2, AC013461.1, PTPN1, MAPKAPK2, ERBB2, TRAF2, SASH1, DBNL, …
GO-BP	GO:0071902	positive regulation of protein serine/threonine kinase activity	74	1.52833	0.00395381	MET, CALM3, MAP2K2, TLR6, GAB1, AGT, ILK, MAP3K11, AXIN1, FAM20A, MAGI3, FZD4, GADD45B, MAP2K7, IRAK1, MAPK14, DUSP7, RALB, SPRY2, DVL3, RAPGEF2, MAPKAPK3, TNFRSF11A, FZD5, DAXX, DAB2IP, FLT1, MUL1, RIPK1, CDKN1B, MAP3K1, CAB39, INSR, CSK, C5AR1, CIB1, TGFB1, VEGFA, PROX1, FGFR1, DVL2, SRC, PKD1, MAP3K10, ARRB1, RP5-862P8.2, PKD2, AC013461.1, CCNL1, PTPN1, ZFP91, ADAM17, CCNY, MAPKAPK2, ERBB2, TR…
GO-BP	GO:0048864	stem cell development	74	1.46297	0.012434	SEMA4D, CUL4A, SMAD7, ZNF703, POLR2E, EDNRB, FOXO3, FOXA2, SMAD4, HAND2, SEMA6A, DAB2, FOXA1, RTN4, MED7, DACT3, SFRP1, SEMA4C, SRRT, HES1, CREBBP, VASN, SPI1, NOTCH2, SOX9, PHACTR4, DDX6, BAMBI, OLFM1, ZNF706, DAB2IP, SEMA6D, LDB1, ZHX2, YAP1, RAF1, KAT6A, DICER1, TGFB1, SMAD3, PROX1, FGFR1, LRP6, LDLRAD4, ZCCHC11, POLR2C, FZD7, CTR9, SOX4, TMEM100, SEMA3F, ERG, JAG1, LIG4, RBPJ, KLF4, TWIST1, H…
GO-BP	GO:0043543	protein acylation	73	2.03117	1.19362e-07	KLF15, PPM1B, EP400, SIRT3, CDY2A, TAF7, CDY2B, SUPT7L, ZDHHC20, SMAD4, KMT2A, ZDHHC14, KAT14, TAF5L, CREBBP, EPC1, SPI1, TAF6L, TERF2IP, SIN3A, AUTS2, PER1, BRD8, NAT9, NAA15, CDY1, LDB1, NCOA1, TADA2B, NCOA2, NOC2L, MECP2, KAT6A, TGFB1, NAA50, APBB1, CDY1B, ARRB1, JADE3, PPARGC1A, JADE1, EID1, SAP130, SOX4, PPM1A, KAT5, CDYL, MSL2, TWIST1, OGT, NMT1, NAA25, ZDHHC7, BRD4, MORF4L1, SIRT1, PYGO2, …
GO-BP	GO:0045732	positive regulation of protein catabolic process	73	1.68743	0.000193952	PSME3, DDRGK1, SMAD7, SH3D19, GGA3, PACSIN3, AXIN1, PTEN, RILP, RNF14, PCSK9, PTTG1IP, FURIN, STUB1, GBA, PSME4, TNFRSF1B, TNFAIP3, EZR, NFE2L2, DAB2, PSMD7, EGLN2, TRIB1, SOX9, ANAPC7, GCLC, MYLIP, CSNK1A1, TIPARP, GSK3A, PLK2, DAB2IP, CDKN1B, CUL4B, DACT1, TMEM259, CHFR, ARIH2, FBXL5, RNF19B, SGTA, CTSC, OAZ2, CSNK1E, CEBPA, SOX17, DNAJB2, PSEN1, ZFAND2A, GJA1, FBXW7, PSMD6, PSMD3, RDX, PSMD2, …
GO-MF	GO:0044389	ubiquitin-like protein ligase binding	73	1.64704	0.000554337	TRIOBP, CUL4A, DDRGK1, RRAGA, SMAD7, UBE2G2, PINK1, HERC2, UBOX5, AXIN1, BAG4, UBE2F, FZD4, UBE2H, BAG5, FZD6, AMBRA1, STUB1, ACVR1B, PML, SMG5, TNFRSF1B, UBE2K, USP25, ERLIN2, RANGAP1, UBE2L3, MFN2, LTBR, RALA, RALB, TANK, CCDC50, TRIB1, YOD1, USP2, PER1, FZD5, DAXX, MID1, ATF6, MUL1, RIPK1, CUL4B, MAP1LC3B, PIAS4, SMAD3, PRKACA, UBE2Z, ARRB1, PPARGC1A, ZNF746, RFFL, UBE2J1, TRAF2, SPG20, DNAJB2…
GO-BP	GO:0043010	camera-type eye development	73	1.42446	0.0252976	RARA, CHD7, IHH, HIPK2, FZD4, LAMB2, SHROOM2, MEIS1, BMPR2, TENM3, RAB3GAP1, SLC25A25, MFN2, SRF, KDM5B, RHOJ, PDGFRA, NOTCH2, NF1, SOX9, PHACTR4, IFT140, TOPORS, BCAR3, CCDC66, MED1, FOXP2, MERTK, TSPAN12, FZD5, SP1, DLG1, MAP3K1, TRAF3IP1, TSKU, TDRD7, TGFB1, SMAD3, VEGFA, PROX1, CLN8, LRP6, TWSG1, JUN, NECTIN3, JAG1, DLL4, PSEN1, KLF4, TWIST1, TGIF1, TBX2, GJA1, RARB, KDR, ARID1A, NECTIN1, EPH…
GO-BP	GO:0090287	regulation of cellular response to growth factor stimulus	72	1.74485	7.35347e-05	TRIM33, CTDSPL2, SMAD7, LTBP1, GATA6, XIAP, ZNF703, VEGFC, HIPK2, PPP1R15A, AGT, ILK, AXIN1, RASL11B, FZD4, FURIN, STUB1, BMPR2, ITGA5, SMAD4, TOB1, DAB2, SFRP1, SPRY2, ENG, HES1, VASN, NOTCH2, MEN1, PPP1CC, ONECUT1, ONECUT2, PMEPA1, HTRA1, BAMBI, MMRN2, DAB2IP, FLT1, LEMD3, ABL1, RNF111, TGFB1, GLG1, GRB10, SMAD3, VEGFA, ACVR2A, FGFR1, LDLRAD4, TWSG1, ADGRA2, NBL1, PTPN1, PPM1A, ITGB3, ADAM17, T…
GO-MF	GO:0031267	small GTPase binding	72	1.72273	0.000181249	TRIOBP, RABGEF1, GGA3, NOXA1, EVI5, MAP3K11, DENND5A, NET1, RILP, NXT1, EHD1, CDC42BPB, ROCK2, MICAL3, CDC42EP4, RIC1, TNFAIP1, NUP153, ROCK1, ITPKA, YBX3, ULK1, PEX5, RAB3GAP1, NPC1L1, RANGAP1, GAS8, STXBP5L, DVL3, HPS6, RAPGEF6, GDI1, BICD2, AP1G1, RAB11FIP3, DIAPH1, PRKCH, RCC2, MAPKAP1, RANBP2, EVI5L, AFDN, RAF1, RAB11FIP2, CIB1, HACE1, RIN3, IPO7, ERC1, USP6NL, ABCA1, CDC42EP2, GRASP, IQGAP2…
GO-BP	GO:0071559	response to transforming growth factor beta	72	1.71715	0.000123551	TRIM33, SMAD7, LTBP1, CREB1, ZNF703, HIPK2, FOS, PPP1R15A, AXIN1, RASL11B, JUNB, CLDN5, PARP1, FURIN, STUB1, PML, IL1R1, F11R, SMAD4, DAB2, CDK9, SERPINE1, SFRP1, HYAL2, ARHGEF18, ENG, VASN, MEN1, SOX9, NCOR2, PPP1CC, ONECUT1, FYN, ONECUT2, PMEPA1, HTRA1, BAMBI, SP1, LEMD3, MAP3K1, FMOD, CX3CR1, MYC, RNF111, GLG1, TGFB1, SMAD3, LDLRAD4, NCOR1, SRC, CTD-2207O23.3, CLEC3B, FUT8, JUN, PPARGC1A, CDK8…
GO-MF	GO:0031625	ubiquitin protein ligase binding	72	1.64957	0.00056438	TRIOBP, CUL4A, RRAGA, SMAD7, UBE2G2, PINK1, HERC2, UBOX5, AXIN1, BAG4, UBE2F, FZD4, UBE2H, BAG5, FZD6, AMBRA1, STUB1, ACVR1B, PML, SMG5, TNFRSF1B, UBE2K, USP25, ERLIN2, RANGAP1, UBE2L3, MFN2, LTBR, RALA, RALB, TANK, CCDC50, TRIB1, YOD1, USP2, PER1, FZD5, DAXX, MID1, ATF6, MUL1, RIPK1, CUL4B, MAP1LC3B, PIAS4, SMAD3, PRKACA, UBE2Z, ARRB1, PPARGC1A, ZNF746, RFFL, UBE2J1, TRAF2, SPG20, DNAJB2, SPOP, …
GO-BP	GO:1903362	regulation of cellular protein catabolic process	72	1.57928	0.00187952	PSME3, DDRGK1, SMAD7, PINK1, RAD23B, AXIN1, PTEN, RNF14, PCSK9, BAG5, FURIN, PTTG1IP, STUB1, PML, GBA, RIC1, PSME4, UBE2K, TNFAIP3, DUSP1, EZR, NFE2L2, DAB2, UBE3A, WAC, PSMD7, GNA12, SMARCC1, TRIB1, ANAPC7, GCLC, MYLIP, CCAR2, N4BP1, CSNK1A1, PLK2, DAB2IP, DACT1, CHFR, PKD1, ARIH2, PRKACA, FBXL5, RNF19B, SGTA, CTSC, CSNK1E, CEBPA, DNAJB2, PSEN1, ZFAND2A, FBXW7, PSMD6, PSMD3, RDX, PSMD2, RNF19A, …
GO-BP	GO:0033044	regulation of chromosome organization	72	1.50774	0.00685455	WAPL, YLPM1, TLK1, MAP1S, PTEN, PINX1, NELFE, TEN1, SPTY2D1, PARP10, MAP2K7, PARP1, TAF7, SMG5, PML, RNF4, CHTOP, EED, SMAD4, DHX36, DUSP1, SETD7, CDK9, PHF1, KMT2A, KDM5A, TERF2, SENP6, SPI1, TAL1, ANAPC7, TERF2IP, NEK7, SIN3A, AUTS2, KDM2A, NSD1, DAXX, TADA2B, MYC, NOC2L, MECP2, TGFB1, VEGFA, KDM1A, NCOR1, SRC, HNRNPU, ARRB1, PPARGC1A, EID1, KMT2B, CTR9, MTHFR, ASXL2, LIG4, TWIST1, OGT, PRKD2, …
GO-BP	GO:0071560	cellular response to transforming growth factor beta stimulus	71	1.71371	0.000151733	TRIM33, SMAD7, LTBP1, CREB1, ZNF703, HIPK2, FOS, PPP1R15A, AXIN1, RASL11B, JUNB, CLDN5, PARP1, FURIN, STUB1, PML, F11R, SMAD4, DAB2, CDK9, SERPINE1, SFRP1, HYAL2, ARHGEF18, ENG, VASN, MEN1, SOX9, NCOR2, PPP1CC, ONECUT1, FYN, ONECUT2, PMEPA1, HTRA1, BAMBI, SP1, LEMD3, MAP3K1, FMOD, CX3CR1, MYC, RNF111, GLG1, TGFB1, SMAD3, LDLRAD4, NCOR1, SRC, CTD-2207O23.3, CLEC3B, FUT8, JUN, PPARGC1A, CDK8, PPM1A…
GO-BP	GO:0001666	response to hypoxia	71	1.4416	0.0219801	CYGB, GATA6, PINK1, CREB1, HIPK2, HYOU1, RORA, PLOD1, PTEN, PML, IRAK1, ANGPTL4, TBL2, MTOR, SMAD4, ADM, PRKCE, RWDD3, SRF, SFRP1, ENG, EGLN2, MMP14, CREBBP, TEK, VASN, NF1, MDM4, VCAM1, SIRT4, DNMT3A, FLT1, ENDOG, CDKN1B, RAF1, MECP2, CXCL12, TGFB1, SMAD3, VEGFA, ERO1A, SRC, EGLN1, MMP2, NARFL, BIRC2, PPARGC1A, ETS1, HMOX2, MTHFR, SOD3, ADAM17, SLC29A1, TACC3, SCAP, CITED2, EGR1, RBPJ, SHC1, TWI…
GO-BP	GO:1903533	regulation of protein targeting	71	1.40366	0.0392532	NFKBIL1, RAB23, PINK1, HUWE1, PPM1B, G3BP2, AXIN1, BAG4, RHOU, BMP6, PARP10, SAE1, PARP1, HNMT, CHERP, MTOR, SMAD4, MIEF1, MAPK14, DAB2, UBE2L3, HTRA2, DACT3, HYAL2, HES1, TEK, GDI1, NF1, THRA, PPP3CA, MED1, ZBTB17, BAMBI, SLC9A3R1, GSK3A, FZD5, SIRT4, DAB2IP, MBTPS1, NUP62, DACT1, FAM20B, HNF4A, CIB1, PPP3CB, TGFB1, SMAD3, BAP1, PKD1, ARIH2, FZD7, ITGB1BP1, PKD2, EPT1, AKT2, PPM1A, STARD7, HPS4,…
GO-MF	GO:0005096	GTPase activator activity	70	1.57935	0.00250569	SMAP2, AGFG2, SIPA1, AGAP1, RIC8B, VAV3, EVI5, AXIN1, RGS2, TBC1D17, CDC42EP4, STARD13, RIN2, ARHGAP21, TBC1D10B, ARHGEF12, RAB3GAP1, RANGAP1, ARHGAP5, STXBP5L, GDI1, NF1, RAPGEF2, ARHGAP33, TBC1D10A, RGS12, AGAP3, DAB2IP, RIC8A, RALGAPB, TBCD, TBC1D9B, EVI5L, RGS1, TBC1D16, RIN3, MYO9B, TBC1D24, ARHGAP30, TBC1D9, TBC1D2B, ARHGAP32, USP6NL, ARHGAP25, JUN, GAPVD1, ARRB1, CDC42EP2, IQGAP2, ADAP2, S…
GO-BP	GO:0031396	regulation of protein ubiquitination	70	1.53541	0.00508839	PSME3, SMAD7, AIMP2, PINK1, XIAP, AXIN1, PTEN, PINX1, BAG5, PARP10, PTTG1IP, NSMCE3, STUB1, PML, PHF23, PSME4, MTOR, DCUN1D1, TNFAIP3, WDR48, BMI1, PRKCE, UBE2L3, CDK9, UBE3A, PSMD7, USP4, ANAPC7, FYN, GCLC, TOPORS, N4BP1, DNAJA3, KDM2A, ARRDC4, DAXX, DCUN1D5, SIAH2, ABL1, RNF111, KDM1A, CHFR, NXN, FEM1B, BIRC3, BIRC2, ARRB1, CTR9, SOX4, ARRDC3, SASH1, PSEN1, DNAJB2, OGT, TICAM1, FBXW7, PSMD6, PS…
GO-BP	GO:0051098	regulation of binding	70	1.50789	0.00808093	RARA, TFIP11, WAPL, HIPK2, SNAPIN, CEBPG, CCM2L, PARP1, STUB1, ROCK1, SMAD4, HAND2, FBXO18, DAB2, CDK9, IFIT2, RALB, HES1, MEN1, RAPGEF2, PPP3CA, RSF1, CSNK1A1, BAMBI, SIN3A, NSD1, PLK2, DOT1L, DAB2IP, DACT1, PEX14, ABL1, AIDA, TGFB1, SMAD3, KDM1A, CARM1, SRC, PKD1, PRKACA, JUN, ARRB1, ITGB1BP1, CSNK1E, TRAF2, PSEN1, KLF4, TWIST1, TICAM1, MSX1, HDAC4, BRD4, LDLRAP1, SPPL3, ARRB2, PYGO2, BMP4, ADD…
GO-BP	GO:0060070	canonical Wnt signaling pathway	70	1.48135	0.0124204	PSME3, XIAP, CSNK1G2, ILK, G3BP1, AXIN1, CTNND1, PTEN, FZD4, KDM6A, IGFBP6, SCYL2, FZD6, PSME4, FOXO3, KIAA0922, MAPK14, RAPGEF1, DAB2, DACT3, SFRP1, PSMD7, DVL3, SOX9, CCAR2, CSNK1A1, LATS1, BAMBI, GSK3A, LGR4, FZD5, OTULIN, DAB2IP, BIRC8, DACT1, MYC, TMEM198, YAP1, SIAH2, SMAD3, SDC1, LRP6, DVL2, SRC, FZD7, GPRC5B, SOX4, DAPK3, GATA4, CSNK1E, EGR1, INVS, RBPJ, SOX17, PSEN1, KLF4, ZNRF3, PSMD6, …
GO-BP	GO:0097193	intrinsic apoptotic signaling pathway	70	1.42611	0.0293548	DDX3X, USP47, CUL4A, URI1, PINK1, XIAP, HIPK2, SART1, HYOU1, PPP1R15A, PPM1F, MCL1, BCL2L2, STK25, BAG5, PTTG1IP, PML, TNFRSF1B, UBE2K, TXNDC12, YBX3, FBXO18, NFE2L2, HTRA2, PLEKHF1, RIPK3, TOPORS, CCAR2, VNN1, SLC9A3R1, DAB2IP, TNFRSF1A, HIC1, PIAS4, NOC2L, ABL1, CXCL12, ZNF622, RRN3, ERO1A, KDM1A, SRC, BCL2L1, PPP1R13B, SGPP1, AIFM1, YWHAB, SERINC3, PTPN1, MAPT, TRAF2, MYBBP1A, HSPH1, SPOP, NMT…
GO-BP	GO:0040029	regulation of gene expression, epigenetic	70	1.39305	0.0479443	SMARCD1, TET2, FOS, CNOT8, POLR2E, KMT2E, AEBP2, TTF1, SAP30L, MBD1, EED, TNRC18, PHF1, MBD2, KMT2A, BAZ1B, AGO4, SRRT, EPC1, SPI1, ARID4B, CLP1, PIK3CA, BAHD1, ARID1B, SIN3A, TNRC6C, CD3EAP, DOT1L, SIRT4, DNMT3A, DDX21, POLR1A, POLR1D, MECP2, DICER1, TGFB1, SMAD3, RBBP7, ZCCHC11, GATAD2A, PICK1, BCDIN3D, KMT2B, SAP130, TET3, ALKBH2, MTRR, UBR2, MYBBP1A, TARBP2, H2AFX, DGCR8, KMT2D, HDAC4, ARID1A…
GO-BP	GO:0010721	negative regulation of cell development	70	1.39305	0.0479443	SEMA4D, ITM2C, SMAD7, ATF5, PTEN, SNAPIN, BAG5, EDNRB, MEIS1, NTN1, TTPA, NPR2, MBD1, FOXA2, GORASP1, RNF6, SEMA6A, FOXA1, AP1AR, RTN4, CTDP1, DACT3, SFRP1, SEMA4C, HES1, GDI1, VASN, PAQR3, NF1, SOX9, RAPGEF2, PPP3CA, DDX6, MED1, PAFAH1B1, OLFM1, RCC2, GSK3A, ZNF706, PLK2, DAB2IP, SEMA6D, ZHX2, CIB1, MECP2, DICER1, TGFB1, FUOM, CARM1, LDLRAD4, MBP, RAB29, ITGB1BP1, SEMA3F, JAG1, ARF6, SPG20, PSEN…
GO-BP	GO:0097191	extrinsic apoptotic signaling pathway	68	1.78464	6.34967e-05	DDX3X, PSME3, ITM2C, AGT, MCL1, TNFSF10, PIDD1, BCL2L2, ACVR1B, DDX47, PML, STRADB, TNFRSF1B, FOXO3, TNFAIP3, G0S2, LTBR, SERPINE1, HTRA2, SFRP1, HYAL2, NF1, FYN, CFLAR, FADD, GCLC, IL7, GSK3A, DEDD, DAXX, DEDD2, DAB2IP, TNFRSF1A, ITGA6, RIPK1, HTT, CX3CR1, YAP1, SIAH2, RAF1, STX4, CIB1, TGFB1, SMAD3, FGFR1, FEM1B, SRC, BCL2L1, SGPP1, ZMYND11, RB1CC1, RFFL, DAPK3, TICAM2, TRAF2, TICAM1, ERBB3, IL…
GO-BP	GO:0006469	negative regulation of protein kinase activity	68	1.73907	0.000144992	IRAK3, PPM1F, FBXO31, ILK, PTEN, RGS2, GADD45B, BGN, SH3BP5, TAF7, GBA, HEXIM2, DUSP16, FLRT3, TNFAIP3, DUSP7, DUSP1, MLLT1, SFRP1, HIPK3, HYAL2, AKT1S1, SPRY2, NF1, PAQR3, MEN1, TRIB1, DNAJA3, LATS1, MVP, UBASH3B, NR2F2, DEPTOR, ADARB1, DAB2IP, CDKN1B, ABL1, CIB1, AIDA, LRP6, SH3BP5L, SMPD1, SPRED1, SOCS2, ITGB1BP1, ZGPAT, PTPN1, PRKRIP1, CEBPA, TARBP2, PSEN1, TAOK3, WNK1, SIRT1, DNAJC3, CAMK2N1…
KEGG-PATHWAY	hsa05166	HTLV-I infection	68	1.64955	0.00258296	MAP3K3, CREB1, XIAP, FOS, MAP2K4, FZD4, FZD6, ITGB2, IL1R1, ITGAL, SMAD4, AKT3, ELK4, LTBR, RRAS, SRF, HLA-DQB1, PDGFRA, DVL3, CREBBP, SPI1, PIK3CA, ANAPC7, PPP3CA, ADCY7, FZD5, VCAM1, DLG1, TNFRSF1A, MAP3K1, MYC, IKBKB, PPP3CB, TGFB1, POLD4, SMAD3, DVL2, BCL2L1, PRKACA, JUN, FZD7, ETS1, VAC14, AKT2, ETS2, RELB, KAT5, EGR1, KRAS, MSX1, ATF3, STAT5A, FOSL1, SLC2A1, ADCY5, CDC20, TRRAP, NRP1, ADCY9…
GO-BP	GO:0007249	I-kappaB kinase/NF-kappaB signaling	68	1.62176	0.00136623	DDRGK1, MAP3K3, NFKBIL1, PINK1, TLR6, PELI2, RORA, PPM1B, ANKRD17, G3BP2, TNFSF10, ROCK2, IRAK1, F2R, ATP2C1, ROCK1, TNFAIP3, PRKCE, TNFRSF19, LTBR, TANK, IRF3, AZI2, RIPK3, FYN, CFLAR, FADD, DNAJA3, TERF2IP, MIB2, PER1, PLK2, DAB2IP, TNFRSF1A, MUL1, NUP62, RIPK1, TMEM9B, IKBKB, TNIP2, ABL1, SHARPIN, NLRX1, ERC1, BIRC3, ZMYND11, BIRC2, MYD88, GPRC5B, RELB, CANT1, PPM1A, TICAM2, TRAF2, MTDH, SLC20…
GO-BP	GO:0000375	RNA splicing, via transesterification reactions	68	1.45439	0.0220471	TFIP11, LUC7L, SRSF9, HTATSF1, CPSF1, SART1, POLR2E, SRSF6, HNRNPR, GEMIN5, PQBP1, PRPF4, RBM17, SNRNP48, RBMX2, HNRNPH2, CWC22, ACIN1, HNRNPF, USP4, CLP1, RBM22, GTF2F1, DAZAP1, MBNL1, PDCD7, LUC7L2, DBR1, DDX20, PCBP1, SFSWAP, PHAX, HNRNPM, HNRNPUL1, CD2BP2, RNPS1, THRAP3, DGCR14, SRSF4, CACTIN, SYNCRIP, POLR2C, HNRNPU, NSRP1, SETX, PRPF31, GEMIN7, MPHOSPH10, WTAP, ZRSR2, SNRNP70, RBFOX3, DHX9,…
GO-BP	GO:0072001	renal system development	68	1.41413	0.0399973	KLF15, RARA, SMAD7, TET2, AGT, ILK, C3AR1, LAMB2, PCSK9, BMP6, SMAD4, ARID5B, TNS2, SFRP1, GZF1, HYAL2, PDGFRA, HES1, NF1, SOX9, THRA, DCHS1, IFT140, TIPARP, CA2, LGR4, DLG1, ITGA6, TRAF3IP1, KLHL3, MYC, YAP1, TGFB1, SMAD3, VEGFA, EFNB2, PROX1, FGFR1, SDC1, HNF1A, ASS1, PKD1, CUX1, PKD2, SOX4, JAG1, EGR1, INVS, SOX17, RARB, WNK4, KCNJ8, AGTR1, LZTS2, BASP1, PYGO2, BMP4, SALL1, SGPL1, NRP1, TMED10…
GO-BP	GO:0050678	regulation of epithelial cell proliferation	68	1.40441	0.0456417	IHH, ZNF703, VEGFC, EGFL7, PTEN, KDF1, MARVELD3, BMP6, SRSF6, EDNRB, RREB1, BMPR2, MTOR, FLT4, TNFAIP3, WDR48, RAB33B, DEAF1, SFRP1, KDM5B, ENG, TEK, RICTOR, MEN1, NF1, PEX2, SOX9, B4GALT1, MED1, HTRA1, FOXP2, NR2F2, CTSV, KLF9, DLG1, DAB2IP, CDKN1B, MYC, YAP1, C5AR1, SYNJ2BP, TGFB1, CXCL12, SMAD3, VEGFA, EFNB2, PROX1, JUN, FZD7, ITGB3, ERBB2, DLL4, TWIST1, PPARD, GJA1, C5AR2, FBXW7, KDR, GLUL, P…
GO-BP	GO:0034329	cell junction assembly	67	1.76611	0.00010646	SMAD7, ZNF703, PPM1F, AGT, ILK, CLDN23, PTEN, CTNND1, CLDN5, MARVELD3, MPP5, BCAS3, SLK, ROCK2, F11R, ITGA5, ROCK1, CLDN14, RAB13, SRF, SFRP1, CLDN12, PKN2, DST, CDH7, MMP14, TEK, MACF1, PIP5K1A, PRKCH, RCC2, CD151, GJB1, FZD5, DLG1, TBCD, ITGA6, TAOK2, HEG1, LDB1, AFDN, IKBKB, VEGFA, SMAD3, NECTIN2, SRC, PRKACA, PKP4, RHOD, ITGB1BP1, DAPK3, ITGB3, NECTIN3, MTDH, GJA1, KDR, CLDN1, ARHGAP6, CGN, N…
GO-MF	GO:0017016	Ras GTPase binding	67	1.74372	0.000242228	TRIOBP, RABGEF1, NOXA1, EVI5, MAP3K11, DENND5A, NET1, RILP, NXT1, EHD1, CDC42BPB, ROCK2, MICAL3, CDC42EP4, RIC1, TNFAIP1, NUP153, ROCK1, ITPKA, YBX3, ULK1, RAB3GAP1, NPC1L1, RANGAP1, GAS8, STXBP5L, DVL3, HPS6, RAPGEF6, GDI1, BICD2, AP1G1, RAB11FIP3, DIAPH1, PRKCH, RCC2, MAPKAP1, RANBP2, EVI5L, AFDN, RAB11FIP2, CIB1, HACE1, RIN3, IPO7, ERC1, USP6NL, CDC42EP2, IQGAP2, KIF16B, DAPK3, IPO9, EXOC4, IP…
GO-BP	GO:0046777	protein autophosphorylation	66	1.76294	0.000127253	MAP3K3, MET, CALM3, PINK1, VEGFC, MAP2K2, CSNK1G2, IRAK3, CLK2, MAP3K11, STK25, SLK, ACVR1B, IRAK1, MTOR, FLT4, ULK1, MAPK14, PEAK1, CAMKK2, MYO3B, MAP3K13, ENG, RIPK3, PDGFRA, TRIM24, FGR, TEK, FYN, MAPKAPK3, MVP, EPHB4, FLT1, RIPK1, LMTK2, TNK2, INSR, CSK, ABL1, VEGFA, FGFR1, CAMK2G, SRC, MAP3K10, JUN, RP5-862P8.2, DAPK3, PIM3, ERBB2, MAPKAPK2, ZAP70, TAOK3, EEF2K, CDK12, WNK1, KDR, PRKD2, DAPK…
GO-BP	GO:0000377	RNA splicing, via transesterification reactions with bulged adenosine as nucleophile	66	1.43199	0.034659	TFIP11, LUC7L, SRSF9, HTATSF1, CPSF1, SART1, POLR2E, SRSF6, HNRNPR, GEMIN5, PQBP1, PRPF4, RBM17, SNRNP48, RBMX2, HNRNPH2, CWC22, ACIN1, HNRNPF, USP4, CLP1, RBM22, GTF2F1, DAZAP1, MBNL1, PDCD7, LUC7L2, DBR1, DDX20, PCBP1, SFSWAP, PHAX, HNRNPM, HNRNPUL1, CD2BP2, THRAP3, RNPS1, DGCR14, SRSF4, CACTIN, SYNCRIP, POLR2C, HNRNPU, NSRP1, SETX, PRPF31, GEMIN7, WTAP, ZRSR2, SNRNP70, RBFOX3, DHX9, SF1, RBM15…
GO-BP	GO:0000398	mRNA splicing, via spliceosome	66	1.43199	0.034659	TFIP11, LUC7L, SRSF9, HTATSF1, CPSF1, SART1, POLR2E, SRSF6, HNRNPR, GEMIN5, PQBP1, PRPF4, RBM17, SNRNP48, RBMX2, HNRNPH2, CWC22, ACIN1, HNRNPF, USP4, CLP1, RBM22, GTF2F1, DAZAP1, MBNL1, PDCD7, LUC7L2, DBR1, DDX20, PCBP1, SFSWAP, PHAX, HNRNPM, HNRNPUL1, CD2BP2, THRAP3, RNPS1, DGCR14, SRSF4, CACTIN, SYNCRIP, POLR2C, HNRNPU, NSRP1, SETX, PRPF31, GEMIN7, WTAP, ZRSR2, SNRNP70, RBFOX3, DHX9, SF1, RBM15…
GO-BP	GO:0070997	neuron death	66	1.41665	0.0435206	AIMP2, CREB1, PINK1, FAM134B, HIPK2, AGT, HYOU1, MCL1, MAP3K11, ILK, MAP2K4, G6PD, BAG5, PIGT, MDK, PCSK9, MAP2K7, AMBRA1, F2R, MTOR, FOXO3, ROCK1, NR3C1, MAGI1, HTRA2, TRPM2, AKT1S1, EGLN2, NF1, PIK3CA, FYN, FADD, GCLC, GSK3A, CHMP4B, DAXX, BIRC8, ENDOG, HTT, IKBKB, C5AR1, ABL1, MECP2, TMEM259, BCL2L1, BTG2, JUN, AIFM1, PPARGC1A, ZNF746, LIG4, TRAF2, PSEN1, FBXW7, ERBB3, KRAS, HDAC4, ATN1, SIRT1…
GO-BP	GO:0051056	regulation of small GTPase mediated signal transduction	66	1.41161	0.0462223	RABGEF1, SIPA1, SHOC2, VAV3, NET1, RHOU, VAV2, ARHGEF3, F2R, STARD13, TNFAIP1, ARHGEF12, ADRA1A, RAPGEF1, MFN2, ARHGAP5, IQSEC1, ARHGEF18, RHOJ, SPRY2, RHOB, GDI1, NOTCH2, NF1, RHOT2, ARHGAP33, ARHGEF40, MAPKAP1, DAB2IP, RALGAPB, NUP62, RAF1, ARHGEF17, MYO9B, IQSEC3, CTD-2207O23.3, ARHGAP30, ARHGAP32, ARHGAP25, PLEKHG3, RHOD, ABCA1, ARRB1, SYDE1, ARHGEF26, ARF6, TIMP2, FARP1, OGT, DGKZ, KRAS, ARH…
GO-BP	GO:0006473	protein acetylation	65	2.11163	1.78402e-07	KLF15, EP400, SIRT3, CDY2A, TAF7, CDY2B, SUPT7L, SMAD4, KMT2A, KAT14, TAF5L, CREBBP, EPC1, SPI1, TAF6L, TERF2IP, SIN3A, AUTS2, PER1, BRD8, NAT9, NAA15, CDY1, LDB1, NCOA1, TADA2B, NCOA2, NOC2L, MECP2, KAT6A, TGFB1, NAA50, APBB1, CDY1B, ARRB1, JADE3, PPARGC1A, JADE1, EID1, SAP130, SOX4, KAT5, CDYL, MSL2, TWIST1, OGT, NAA25, BRD4, MORF4L1, SIRT1, PYGO2, MSL1, TRRAP, HDAC5, KAT6B, PHF20, FOXO1, MBD3,…
GO-BP	GO:0045216	cell-cell junction organization	65	1.7518	0.000183377	SMAD7, ZNF703, PPM1F, AGT, CLDN23, PTEN, CTNND1, CLDN5, MARVELD3, MPP5, BCAS3, SLK, SHROOM2, ROCK2, F11R, ROCK1, CLDN14, RAB13, SRF, SFRP1, CLDN12, PKN2, DSP, CDH7, MMP14, TEK, MYADM, MACF1, PIP5K1A, RCC2, GJB1, DLG1, TBCD, TAOK2, HEG1, LDB1, CSK, HNF4A, AFDN, IKBKB, TGFB1, VEGFA, SMAD3, NECTIN2, SRC, PKP4, RHOD, ITGB1BP1, DAPK3, NECTIN3, MTDH, GJA1, KDR, CLDN1, CAMSAP3, ARHGAP6, RAB8B, CGN, NECT…
GO-MF	GO:0003714	transcription corepressor activity	65	1.74525	0.000293529	RARA, URI1, HIPK2, ATF5, PHF12, JUNB, AEBP2, SIN3B, DRAP1, YBX3, TOB1, KDM5B, NCOR2, TBL1Y, NRIP1, SIN3A, ZHX1, NR2F2, DDX54, ERF, NSD1, DAXX, ELK3, LDB1, PEX14, ZHX2, YAP1, SIAH2, NOC2L, MECP2, PROX1, E4F1, E2F6, NCOR1, MAP3K10, ZMYND11, YWHAB, HDGF, CREG1, EID1, RUNX1T1, THRB, RELB, NPAT, CDYL, MYBBP1A, CITED2, SF1, TGIF1, AEBP1, CBX4, ATF3, PBXIP1, HDAC4, ATN1, ATF7IP, SIRT1, BHLHE40, BASP1, Z…
GO-BP	GO:0090092	regulation of transmembrane receptor protein serine/threonine kinase signaling pathway	65	1.73623	0.000249654	TRIM33, CTDSPL2, SMAD7, LTBP1, GATA6, XIAP, ZNF703, HIPK2, PPP1R15A, ILK, AXIN1, RASL11B, BMP6, PARP1, FURIN, STUB1, ACVR1B, BMPR2, SMAD4, TOB1, DAB2, SFRP1, ENG, HES1, VASN, NOTCH2, MEN1, PPP1CC, ONECUT1, ONECUT2, PMEPA1, HTRA1, BAMBI, LEMD3, DACT1, SYNJ2BP, ABL1, RNF111, TGFB1, GLG1, SMAD3, ACVR2A, LDLRAD4, TWSG1, BMP10, NBL1, PPM1A, ADAM17, GDF9, GATA4, SPG20, CITED2, RBPJ, ADAMTSL2, INHBE, MS…
GO-BP	GO:0016197	endosomal transport	65	1.63453	0.00156009	NSG1, ALMS1, CORO7, FAM160A2, TMED9, EHD2, EVI5, DENND5A, SNAPIN, RILP, VPS37C, AP5S1, SCYL2, TBC1D17, STAM, EHD1, RAB9A, RAB32, FAM109A, RIC1, TBC1D10B, VPS51, VPS54, AP5M1, EZR, DAB2, AP1AR, RAB13, BLOC1S5, RHOB, AP1G1, RAB11FIP3, STX16, TBC1D10A, MGRN1, CHMP4B, DENND2A, LMTK2, HTT, CHMP6, TINAGL1, TRAK1, ERC1, MON2, USP6NL, DCTN1, RAB29, ABCA1, SDCCAG3, KIF16B, RAB11B, VPS36, VPS18, RBSN, TGFB…
GO-BP	GO:0045927	positive regulation of growth	65	1.62772	0.00173674	SEMA4D, DDX3X, USP47, CHD7, DNPH1, GATA6, CREB1, PPM1F, AGT, ILK, PTGER4, OSBP, CTB-50L17.10, EXTL3, BMPR2, NTN1, MTOR, CXCL16, SUPV3L1, YBX3, L1CAM, MAPK14, GOLGA4, EZR, SRF, SFRP1, CDKN2AIP, MMP14, MACF1, IL7, PAFAH1B1, MUL1, INSR, YAP1, CIB1, CXCL12, VEGFA, PROX1, FGFR1, NOL8, BMP10, IST1, MEGF8, MAPT, ADAM17, GATA4, ERBB2, MKKS, RBPJ, TBX2, PPARD, EXOSC4, STAT5A, SYT2, HLX, BASP1, GHR, NRP1, …
GO-BP	GO:0006487	protein N-linked glycosylation	65	1.52005	0.0102491	ST6GAL2, F8, SEL1L, UBE2G2, PPP6R3, TMED9, PPP6R1, ALG2, GORASP1, MANEA, GOLGB1, MAN1A1, MGAT2, SEC24A, DOLPP1, ST6GALNAC2, TMEM115, EDEM3, USO1, SRD5A3, DOLK, B4GALT1, FPGT, ALG11, NANP, ST3GAL1, NEU1, FUOM, PREB, MGAT1, GMPPB, FUT8, DCTN1, MAN1C1, MAN2A2, ANKRD28, COG1, CTSC, ST3GAL2, DDOST, UBE2J1, STT3B, GOSR2, MAN1B1, ST8SIA4, MAN1A2, ARCN1, MOGS, MLEC, CTSZ, MIA3, EDEM1, B4GALT7, COG4, TMED…
GO-BP	GO:0051170	nuclear import	65	1.42055	0.0437662	NFKBIL1, RAB23, PPM1B, AGT, G3BP2, AXIN1, BMP6, PARP10, PARP1, PTTG1IP, PML, F2R, CHERP, MTOR, NUP153, PPP1R10, SMAD4, MAPK14, TOB1, DAB2, DACT3, HYAL2, HES1, TEK, NF1, THRA, RBM22, PPP3CA, MED1, BAMBI, SLC9A3R1, AGAP3, DAB2IP, MBTPS1, NUP62, KPNA3, RANBP2, HTT, DACT1, HNF4A, PPP3CB, TGFB1, SMAD3, IPO7, PKD1, NUP98, JUN, FZD7, HTATIP2, PKD2, PPM1A, DAG1, TACC3, RANBP6, IPO9, IPO8, DDX58, SIRT1, S…
GO-BP	GO:0032872	regulation of stress-activated MAPK cascade	64	1.97253	3.36056e-06	MAP3K3, MET, PINK1, MAP2K2, HIPK2, TLR6, GAB1, MAP3K11, AXIN1, MAGI3, FZD4, MARVELD3, STK25, GADD45B, MAP2K7, NBR1, FLT4, EZR, LTBR, SFRP1, HIPK3, SEMA4C, SERPINF2, DVL3, MEN1, PAFAH1B1, PHLPP1, PER1, TNFRSF11A, FZD5, DAXX, DLG1, MID1, DAB2IP, MUL1, RIPK1, MAP3K1, TAOK2, DACT1, MYC, AIDA, ZNF622, VEGFA, DVL2, NCOR1, MAP3K10, ZMYND11, FZD7, RP5-862P8.2, AC013461.1, CTGF, PTPN1, TRAF2, HSPH1, SASH1…
GO-BP	GO:0070302	regulation of stress-activated protein kinase signaling cascade	64	1.96246	4.12925e-06	MAP3K3, MET, PINK1, MAP2K2, HIPK2, TLR6, GAB1, MAP3K11, AXIN1, MAGI3, FZD4, MARVELD3, STK25, GADD45B, MAP2K7, NBR1, FLT4, EZR, LTBR, SFRP1, HIPK3, SEMA4C, SERPINF2, DVL3, MEN1, PAFAH1B1, PHLPP1, PER1, TNFRSF11A, FZD5, DAXX, DLG1, MID1, DAB2IP, MUL1, RIPK1, MAP3K1, TAOK2, DACT1, MYC, AIDA, ZNF622, VEGFA, DVL2, NCOR1, MAP3K10, ZMYND11, FZD7, RP5-862P8.2, AC013461.1, CTGF, PTPN1, TRAF2, HSPH1, SASH1…
GO-BP	GO:0018209	peptidyl-serine modification	63	1.47903	0.0220203	SMAD7, PINK1, MAP2K2, HIPK2, CSNK1G2, PPM1F, AGT, ILK, AXIN1, BAG4, BGN, PKN3, MTOR, ULK1, CSNK1A1L, PFN2, MAPK14, MYO3B, AKT3, PRKCE, HIPK3, NTMT1, SPRY2, PKN2, TEK, RICTOR, STK38L, PIK3CA, PAQR3, GALNT2, BCAR3, MAPKAPK3, TERF2IP, CSNK1A1, LATS1, PRKCH, MLXIPL, PLK2, RIPK1, LMTK2, CAB39, IKBKB, RAF1, TGFB1, VEGFA, SRC, PKD1, MAP3K10, PRKACA, ARRB1, AKT2, MAPKAPK2, CSNK1E, OGT, SGK3, MAST3, PRKD2…
GO-BP	GO:0010631	epithelial cell migration	62	1.67848	0.001086	MET, PTPRG, VEGFC, PPM1F, AGT, PTEN, MARVELD3, BCAS3, RREB1, ROCK2, ITGB2, BMPR2, STARD13, PKN3, FLT4, BCAR1, PFN2, MAPK14, PRKCE, RAB13, SRF, PKN2, RHOB, TEK, NF1, SOX9, PIK3CA, NR2F2, MMRN2, DAB2IP, EPHB4, LEMD3, MYH9, SYNJ2BP, SCARB1, CIB1, TGFB1, VEGFA, EFNB2, PROX1, FGFR1, SRC, ADGRA2, BMP10, FOXP1, JUN, ITGB1BP1, ETS1, ITGB3, SASH1, DLL4, KLF4, PPARD, KDR, PRKD2, EPHA2, BMP4, NRP1, HDAC5, P…
GO-BP	GO:0090132	epithelium migration	62	1.6561	0.00156313	MET, PTPRG, VEGFC, PPM1F, AGT, PTEN, MARVELD3, BCAS3, RREB1, ROCK2, ITGB2, BMPR2, STARD13, PKN3, FLT4, BCAR1, PFN2, MAPK14, PRKCE, RAB13, SRF, PKN2, RHOB, TEK, NF1, SOX9, PIK3CA, NR2F2, MMRN2, DAB2IP, EPHB4, LEMD3, MYH9, SYNJ2BP, SCARB1, CIB1, TGFB1, VEGFA, EFNB2, PROX1, FGFR1, SRC, ADGRA2, BMP10, FOXP1, JUN, ITGB1BP1, ETS1, ITGB3, SASH1, DLL4, KLF4, PPARD, KDR, PRKD2, EPHA2, BMP4, NRP1, HDAC5, P…
GO-BP	GO:0090130	tissue migration	62	1.6201	0.00279325	MET, PTPRG, VEGFC, PPM1F, AGT, PTEN, MARVELD3, BCAS3, RREB1, ROCK2, ITGB2, BMPR2, STARD13, PKN3, FLT4, BCAR1, PFN2, MAPK14, PRKCE, RAB13, SRF, PKN2, RHOB, TEK, NF1, SOX9, PIK3CA, NR2F2, MMRN2, DAB2IP, EPHB4, LEMD3, MYH9, SYNJ2BP, SCARB1, CIB1, TGFB1, VEGFA, EFNB2, PROX1, FGFR1, SRC, ADGRA2, BMP10, FOXP1, JUN, ITGB1BP1, ETS1, ITGB3, SASH1, DLL4, KLF4, PPARD, KDR, PRKD2, EPHA2, BMP4, NRP1, HDAC5, P…
GO-BP	GO:1901342	regulation of vasculature development	62	1.59924	0.0039104	GATA6, VEGFC, HIPK2, PPP1R15A, AGT, C3AR1, FOXO4, PTGER4, ROCK2, ITGB2, PML, STARD13, ANGPTL4, ITGA5, ROCK1, TNFAIP3, ADM, RRAS, SERPINE1, NOTCH4, SFRP1, RHOB, TEK, NF1, RAPGEF2, TSPAN12, MMRN2, DAB2IP, FLT1, CX3CR1, C5AR1, SYNJ2BP, CIB1, ADM2, VEGFA, ADGRA2, EGLN1, PDE3B, HTATIP2, ITGB1BP1, ETS1, TMEM100, GATA4, ERBB2, EGR1, SASH1, DLL4, MTDH, KLF4, TWIST1, KDR, COL4A2, PRKD2, EPHA2, SIRT1, HIPK…
GO-BP	GO:0060828	regulation of canonical Wnt signaling pathway	62	1.52714	0.0118539	PSME3, XIAP, ZNF703, CSNK1G2, ILK, G3BP1, AXIN1, CTNND1, ANKRD10, SCYL2, FZD6, IGFBP6, PSME4, FOXO3, MAPK14, KIAA0922, RAPGEF1, DAB2, DACT3, SFRP1, PSMD7, DVL3, SOX9, CCAR2, CSNK1A1, BAMBI, LATS1, GSK3A, LGR4, FZD5, DAB2IP, BIRC8, DACT1, TMEM198, YAP1, SIAH2, SMAD3, LRP6, DVL2, SRC, GPRC5B, SOX4, DAPK3, CCNY, CSNK1E, INVS, EGR1, RBPJ, SOX17, ZNRF3, PSMD6, DIXDC1, PSMD3, PSMD2, LZTS2, DVL1, FOXO1,…
GO-BP	GO:0018279	protein N-linked glycosylation via asparagine	62	1.50859	0.0152945	ST6GAL2, F8, SEL1L, UBE2G2, PPP6R3, TMED9, PPP6R1, ALG2, GORASP1, MANEA, GOLGB1, MAN1A1, MGAT2, SEC24A, DOLPP1, ST6GALNAC2, TMEM115, EDEM3, USO1, SRD5A3, DOLK, B4GALT1, FPGT, ALG11, NANP, ST3GAL1, FUOM, NEU1, PREB, MGAT1, GMPPB, FUT8, DCTN1, MAN1C1, MAN2A2, ANKRD28, COG1, CTSC, ST3GAL2, DDOST, UBE2J1, STT3B, GOSR2, ST8SIA4, MAN1B1, ARCN1, MAN1A2, MOGS, MLEC, CTSZ, MIA3, EDEM1, COG4, TMED10, NUS1,…
GO-BP	GO:0018196	peptidyl-asparagine modification	62	1.50251	0.0166643	ST6GAL2, F8, SEL1L, UBE2G2, PPP6R3, TMED9, PPP6R1, ALG2, GORASP1, MANEA, GOLGB1, MAN1A1, MGAT2, SEC24A, DOLPP1, ST6GALNAC2, TMEM115, EDEM3, USO1, SRD5A3, DOLK, B4GALT1, FPGT, ALG11, NANP, ST3GAL1, FUOM, NEU1, PREB, MGAT1, GMPPB, FUT8, DCTN1, MAN1C1, MAN2A2, ANKRD28, COG1, CTSC, ST3GAL2, DDOST, UBE2J1, STT3B, GOSR2, ST8SIA4, MAN1B1, ARCN1, MAN1A2, MOGS, MLEC, CTSZ, MIA3, EDEM1, COG4, TMED10, NUS1,…
GO-BP	GO:1903050	regulation of proteolysis involved in cellular protein catabolic process	62	1.46702	0.0278745	DDRGK1, PSME3, SMAD7, PINK1, RAD23B, AXIN1, PTEN, RNF14, BAG5, STUB1, PML, GBA, PSME4, UBE2K, DUSP1, NFE2L2, DAB2, UBE3A, WAC, PSMD7, GNA12, SMARCC1, TRIB1, ANAPC7, GCLC, CCAR2, N4BP1, CSNK1A1, PLK2, DAB2IP, CHFR, PKD1, ARIH2, PRKACA, SGTA, RNF19B, CTSC, CSNK1E, CEBPA, DNAJB2, PSEN1, ZFAND2A, FBXW7, PSMD6, PSMD3, PSMD2, RNF19A, CDC20, NUB1, RNF144B, SOCS5, DVL1, CUL1, SOCS4, UBXN1, TRIB3, ANKIB1,…
GO-MF	GO:0008022	protein C-terminus binding	61	1.91516	3.75099e-05	SIPA1, FOXN3, AXIN1, SAE1, MAP2K7, ATXN1, PQBP1, PEX5, MAGI1, MAPK14, DAB2, DST, TERF2, CALCOCO1, PPP1CC, MDC1, TJP2, SP1, DLG1, KPNA3, PIAS4, CSK, YAP1, AFDN, SYNJ2BP, ABL1, CIB1, SDC1, SRC, PICK1, SLC9A3R2, PIAS3, YWHAB, ATXN2, CTGF, DAPK3, PEX6, CEP120, NPAT, LIG4, ERBB2, VPS36, SASH1, DBNL, BAIAP2, DGKZ, VAMP2, FBLN5, ATP2B2, ERCC4, SIRT1, CDC20, SNX17, MID1IP1, USP7, TOP2B, NIPBL, RAB3A, ZBT…
GO-BP	GO:0007179	transforming growth factor beta receptor signaling pathway	61	1.88006	3.76502e-05	TRIM33, SMAD7, LTBP1, CREB1, HIPK2, FOS, PPP1R15A, AXIN1, RASL11B, JUNB, CLDN5, PARP1, FURIN, STUB1, PML, F11R, SMAD4, DAB2, CDK9, SERPINE1, ARHGEF18, ENG, VASN, MEN1, NCOR2, PPP1CC, ONECUT1, ONECUT2, PMEPA1, HTRA1, BAMBI, SP1, LEMD3, MAP3K1, FMOD, MYC, RNF111, GLG1, TGFB1, SMAD3, LDLRAD4, NCOR1, SRC, CTD-2207O23.3, FUT8, JUN, CDK8, PPM1A, ADAM17, GDF9, CITED2, ADAMTSL2, TGIF1, TGFBRAP1, CGN, SIR…
GO-BP	GO:0007050	cell cycle arrest	61	1.47828	0.025775	CUL4A, PSME3, WDR6, RRAGA, GATA6, PRKAG1, PPP1R9B, SART1, PPP1R15A, PPM1G, ILK, KMT2E, FOXO4, PIDD1, GAS2L1, IRF1, PML, PSME4, STRADB, MTOR, DUSP1, MFN2, CDK9, PSMD7, DST, NOTCH2, MACF1, PRNP, MDM4, MLXIPL, APBB2, DAB2IP, CDKN1B, CAB39, MYC, ABL1, TGFB1, SMAD3, E4F1, RBM38, PKD1, APBB1, PRKACA, PKD2, AC013461.1, SOX4, PPM1A, MYBBP1A, PSMD6, PSMD3, CUL5, PSMD2, LAMTOR1, RASSF1, CUL1, TSC1, TBRG4, …
GO-BP	GO:0000209	protein polyubiquitination	60	1.63168	0.00293618	PSME3, UBE2G2, MARCH8, XIAP, UBOX5, HUWE1, RNF145, AXIN1, UBE2F, RNF14, UBE2H, PARP10, STUB1, RNF4, PSME4, UBE2K, MARCH6, RNF6, MKRN1, TNFAIP3, UBE2L3, UBE3A, PSMD7, RNF5, ANAPC7, TOPORS, UBE2D4, MGRN1, KLHL3, RNF111, SHARPIN, BLMH, HACE1, CHFR, ARIH2, BIRC2, RNF19B, RFFL, ZFP91, TRAF2, SASH1, HECTD1, UBE2J2, PRPF19, PSMD6, UBE2O, PSMD3, RNF19A, PSMD2, RNF144B, AMFR, TRIM27, ANKIB1, PSMD1, SMURF1…
GO-BP	GO:0002064	epithelial cell development	60	1.62433	0.00330744	RARA, GPAT4, MET, IHH, AGT, CLDN5, LAMB2, KDF1, BMP6, ROCK2, F11R, ROCK1, EZR, RAPGEF1, FOXA1, RAB13, NOTCH4, ENG, RAPGEF6, ARID4B, SOX9, MYADM, ONECUT1, RAPGEF2, B4GALT1, ONECUT2, PAFAH1B1, SLC9A3R1, GSK3A, TJP2, TNFRSF1A, FOSL2, MAP3K1, HEG1, AFDN, IKBKB, DICER1, PROX1, FGFR1, SDC1, FEM1B, PALLD, FZD7, JAG1, ARHGEF26, GJA1, RARB, ATP2B2, CGN, RDX, EPHA2, BASP1, BMP4, SALL1, FRS2, CXCR4, FGFR3, …
GO-BP	GO:0018394	peptidyl-lysine acetylation	59	2.20244	1.78132e-07	KLF15, EP400, SIRT3, CDY2A, TAF7, CDY2B, SUPT7L, SMAD4, KMT2A, KAT14, TAF5L, CREBBP, EPC1, SPI1, TAF6L, SIN3A, AUTS2, PER1, BRD8, CDY1, LDB1, TADA2B, NCOA1, NCOA2, NOC2L, MECP2, KAT6A, TGFB1, NAA50, APBB1, CDY1B, ARRB1, JADE3, PPARGC1A, JADE1, EID1, SAP130, SOX4, KAT5, CDYL, MSL2, TWIST1, OGT, BRD4, MORF4L1, SIRT1, PYGO2, MSL1, TRRAP, HDAC5, KAT6B, PHF20, MBD3, POLE3, SRCAP, HCFC1, JADE2, EP300, …
GO-BP	GO:0007254	JNK cascade	59	1.95907	1.40059e-05	PINK1, HIPK2, TLR6, GAB1, MAP3K11, AXIN1, MAP2K4, MAGI3, FZD4, PTGER4, GADD45B, MARVELD3, MAP2K7, IRAK1, FLT4, MAP3K13, TNFRSF19, LTBR, SFRP1, HIPK3, SERPINF2, DVL3, MEN1, TRIB1, PAFAH1B1, PER1, TNFRSF11A, FZD5, DAXX, DAB2IP, MUL1, RIPK1, MAP3K1, TAOK2, DACT1, AIDA, ZNF622, DVL2, NCOR1, MAP3K10, CRKL, ZMYND11, FZD7, RP5-862P8.2, RB1CC1, AC013461.1, CTGF, PTPN1, TRAF2, SASH1, DBNL, TAOK3, DTNBP1, …
GO-BP	GO:0001763	morphogenesis of a branching structure	59	1.64927	0.00253616	MET, IHH, AGT, ILK, TIMELESS, PML, FOXA2, SMAD4, ADM, FOXA1, RTN4, SRF, ETV5, NOTCH4, SFRP1, GZF1, KDM5B, ENG, SPRY2, MMP14, SPI1, SOX9, DCHS1, B4GALT1, MED1, LGR4, FZD5, DLG1, MYC, YAP1, DICER1, TGFB1, CXCL12, VEGFA, PROX1, FGFR1, FEM1B, SRC, PKD1, PKD2, DAG1, TNC, DLL4, RBM15, KRAS, KDR, CTSZ, TBX3, RASIP1, EPHA2, SETD2, BTBD7, BMP4, SALL1, SOCS3, FRS2, NRP1, PLXND1, ACVR1
GO-BP	GO:0018105	peptidyl-serine phosphorylation	59	1.46526	0.0351517	SMAD7, PINK1, HIPK2, MAP2K2, CSNK1G2, PPM1F, AGT, ILK, AXIN1, BAG4, PKN3, MTOR, ULK1, CSNK1A1L, PFN2, MAPK14, MYO3B, AKT3, PRKCE, HIPK3, SPRY2, PKN2, RICTOR, STK38L, TEK, PIK3CA, PAQR3, BCAR3, MAPKAPK3, TERF2IP, CSNK1A1, PRKCH, LATS1, MLXIPL, PLK2, RIPK1, LMTK2, CAB39, IKBKB, RAF1, TGFB1, VEGFA, SRC, PKD1, MAP3K10, PRKACA, ARRB1, AKT2, MAPKAPK2, CSNK1E, OGT, SGK3, MAST3, PRKD2, ARRB2, EIF2AK3, NC…
GO-BP	GO:0060541	respiratory system development	58	1.56315	0.0102748	RARA, CHD7, AIMP2, GATA6, CREB1, MAP2K2, AXIN1, DHCR7, SRSF6, ATXN1, TIMELESS, BMPR2, HSD11B1, FOXA2, FOXA1, SRF, SPRY2, HES1, MMP14, SOX9, THRA, FOXP2, SP1, HEG1, YAP1, DICER1, VEGFA, PROX1, FGFR1, LRP6, ASS1, PKD1, CUX1, TNS3, CTGF, THRB, CIC, DAG1, GATA4, CEBPA, TNC, RBPJ, MAN1A2, ADAMTSL2, FBXW7, KRAS, KDR, CTSZ, BASP1, BMP4, TAB1, ASXL1, NUMA1, FGFR3, RAB3A, MAPK8IP3, HS6ST1, EP300
GO-BP	GO:0043122	regulation of I-kappaB kinase/NF-kappaB signaling	58	1.49606	0.0256117	DDRGK1, MAP3K3, PINK1, TLR6, PELI2, RORA, PPM1B, ANKRD17, G3BP2, TNFSF10, IRAK1, F2R, ATP2C1, TNFAIP3, PRKCE, TNFRSF19, LTBR, IRF3, FYN, CFLAR, FADD, DNAJA3, TERF2IP, MIB2, PER1, PLK2, DAB2IP, TNFRSF1A, MUL1, NUP62, RIPK1, TMEM9B, IKBKB, TNIP2, ABL1, SHARPIN, NLRX1, BIRC3, BIRC2, ZMYND11, MYD88, GPRC5B, CANT1, PPM1A, TICAM2, TRAF2, MTDH, TICAM1, GJA1, SLC20A1, BRD4, CXXC5, SIRT1, ZFAND6, TAB2, CC…
GO-MF	GO:0061659	ubiquitin-like protein ligase activity	57	1.7169	0.00121481	CUL4A, RABGEF1, CBLL1, UBE2G2, MARCH8, XIAP, UBOX5, RNF145, RNF121, UBE2F, RNF14, UBE2H, STUB1, RNF4, MED11, UBE2K, MARCH6, RNF6, UBE3A, MED7, TRIM24, PJA1, RNF5, MYLIP, TOPORS, MED1, MIB2, MGRN1, CUL4B, PIAS4, SIAH2, RNF111, CHFR, RNF149, ARIH2, UBE2Z, RNF19B, UBR2, RFFL, UBE2J1, UBR3, MSL2, HECTD1, UBE2J2, ZNRF3, PRPF19, UBE2O, CUL5, RNF19A, RNF144B, AMFR, CUL1, ANKIB1, SMURF1, RNF146, TMEM129,…
GO-BP	GO:0045765	regulation of angiogenesis	57	1.60832	0.00605929	GATA6, HIPK2, VEGFC, PPP1R15A, AGT, C3AR1, FOXO4, ROCK2, ITGB2, PML, STARD13, ANGPTL4, ITGA5, ROCK1, TNFAIP3, ADM, RRAS, SERPINE1, NOTCH4, SFRP1, RHOB, TEK, NF1, TSPAN12, MMRN2, FLT1, DAB2IP, CX3CR1, SYNJ2BP, CIB1, C5AR1, ADM2, VEGFA, ADGRA2, EGLN1, PDE3B, HTATIP2, ITGB1BP1, ETS1, GATA4, ERBB2, SASH1, DLL4, MTDH, TWIST1, KLF4, KDR, COL4A2, PRKD2, EPHA2, SIRT1, HIPK1, HDAC5, PLCG1, ANGPT2, BTG1, P…
GO-BP	GO:0048872	homeostasis of number of cells	57	1.51581	0.0213583	TET2, HIPK2, PDE4B, KMT2E, GAS2L1, CEBPG, G6PD, ACVR1B, F2R, FOXO3, VPS54, MAPK14, TNFAIP3, WDR48, TNFRSF17, SRF, KMT2A, ACIN1, RIPK3, SPI1, JAM3, SOX9, THRA, TAL1, FADD, MED1, DNAJA3, IL7, LGR4, ZBTB18, SP1, MAFB, LDB1, COL14A1, IKBKB, ABL1, TGFB1, PPP3CB, VEGFA, RRN3, ACVR2A, KLF13, ANKRD54, KDM1A, NCOR1, NFE2L1, ETS1, ATXN2, KRAS, STAT5A, BMP4, ADD1, ID2, SOS1, RB1, FLVCR1, CDH2
GO-BP	GO:0006479	protein methylation	56	2.15745	9.02306e-07	TET2, SETD1A, FBL, KMT2E, NELFE, KDM6A, CHTOP, EED, SMAD4, SETD7, PHF1, KMT2A, METTL21A, NTMT1, RAB3D, PRDM4, ARID4B, MEN1, PRDM2, ETF1, AUTS2, NSD1, DOT1L, SATB1, MECP2, PYURF, GSPT1, SETD1B, KDM1A, CARM1, BTG2, KMT2B, PRMT9, TET3, CTR9, CXXC1, ASXL2, SETD3, OGT, SETDB1, KMT2D, ICMT, SETD2, SIRT1, PYGO2, WDR82, JARID2, PCMTD1, PAF1, NCOA6, SUZ12, BTG1, KMT2C, RTF1, WHSC1L1, WDR5
GO-BP	GO:0008213	protein alkylation	56	2.15745	9.02306e-07	TET2, SETD1A, FBL, KMT2E, NELFE, KDM6A, CHTOP, EED, SMAD4, SETD7, PHF1, KMT2A, METTL21A, NTMT1, RAB3D, PRDM4, ARID4B, MEN1, PRDM2, ETF1, AUTS2, NSD1, DOT1L, SATB1, MECP2, PYURF, GSPT1, SETD1B, KDM1A, CARM1, BTG2, KMT2B, PRMT9, TET3, CTR9, CXXC1, ASXL2, SETD3, OGT, SETDB1, KMT2D, ICMT, SETD2, SIRT1, PYGO2, WDR82, JARID2, PCMTD1, PAF1, NCOA6, SUZ12, BTG1, KMT2C, RTF1, WHSC1L1, WDR5
GO-BP	GO:0007623	circadian rhythm	56	1.77138	0.000591552	NOCT, CREB1, NAGLU, CIPC, ATF5, PRKCDBP, RORA, PTEN, PTGER4, HNRNPR, TIMELESS, PML, SERPINE1, KMT2A, KDM5A, PPP1CC, AHR, NRIP1, SIN3A, PHLPP1, LGR4, USP2, PER1, KLF9, TNFRSF11A, NCOA2, GNA11, THRAP3, PROX1, RORC, RBM4B, NCOR1, SYNCRIP, HNRNPU, SETX, JUN, PPARGC1A, BTBD9, RELB, CLDN4, CSNK1E, CPT1A, MYBBP1A, DHX9, OGT, SIRT1, BHLHE40, PPARA, CUL1, FBXL3, RBM4, CREM, ID2, NFIL3, DYRK1A, EP300
GO-MF	GO:0061630	ubiquitin protein ligase activity	56	1.73071	0.00114557	CUL4A, RABGEF1, CBLL1, UBE2G2, MARCH8, XIAP, UBOX5, RNF145, RNF121, UBE2F, RNF14, UBE2H, STUB1, RNF4, MED11, UBE2K, MARCH6, RNF6, UBE3A, MED7, TRIM24, PJA1, RNF5, MYLIP, TOPORS, MED1, MIB2, MGRN1, CUL4B, SIAH2, RNF111, CHFR, RNF149, ARIH2, UBE2Z, RNF19B, UBR2, RFFL, UBE2J1, UBR3, MSL2, HECTD1, UBE2J2, ZNRF3, PRPF19, CUL5, UBE2O, RNF19A, RNF144B, AMFR, CUL1, ANKIB1, SMURF1, RNF146, TMEM129, C18orf…
GO-BP	GO:0031647	regulation of protein stability	56	1.57272	0.0109118	SEL1L, CDC37, SMAD7, CREB1, PINK1, PTEN, PINX1, STUB1, PML, WIZ, PFN2, CDKN2AIP, CPN2, USP4, DVL3, TRIM24, NCLN, RNF5, PEX2, MYLIP, CCAR2, DNAJA3, MDM4, USP2, MUL1, NAA15, DACT1, TNIP2, SMAD3, CHFR, RNF149, SRC, P3H1, CCDC88C, PPARGC1A, SOX4, PEX6, HPS4, LAMP1, SOX17, FBXW7, MSX1, ASGR2, SWSAP1, SIRT1, RASSF1, DVL1, CDC73, FBXL3, USP7, TSC1, ASPH, PHB, HCFC1, EP300, LSS
GO-BP	GO:0006475	internal protein amino acid acetylation	55	2.11892	2.28812e-06	EP400, CDY2A, TAF7, CDY2B, SUPT7L, SMAD4, KMT2A, KAT14, TAF5L, CREBBP, EPC1, SPI1, TAF6L, SIN3A, AUTS2, PER1, BRD8, CDY1, LDB1, TADA2B, NCOA1, NCOA2, NOC2L, MECP2, KAT6A, TGFB1, NAA50, APBB1, CDY1B, ARRB1, JADE3, PPARGC1A, JADE1, SAP130, KAT5, CDYL, MSL2, TWIST1, OGT, BRD4, MORF4L1, SIRT1, MSL1, TRRAP, HDAC5, KAT6B, PHF20, MBD3, POLE3, SRCAP, ASL, HCFC1, JADE2, EP300, WDR5
GO-BP	GO:0035966	response to topologically incorrect protein	55	1.88887	0.000107181	PPP1R15A, HYOU1, BHLHA15, RNF121, EXTL3, STUB1, TBL2, NFE2L2, MFN2, ANKZF1, PPP1R15B, RNF5, VAPB, EDEM3, DNAJB1, ZBTB17, YOD1, ATF6B, GSK3A, ATF6, DAB2IP, MBTPS1, TOR1B, ERO1A, PREB, DCTN1, HDGF, KDELR3, CXXC1, SEC61A1, PTPN1, STT3B, GOSR2, HSPH1, DNAJB2, SERPINH1, SHC1, TOR1A, DNAJB11, HERPUD2, CREB3L3, UBE2J2, ATF3, EDEM1, DNAJC3, AMFR, EIF2AK3, ADD1, NCK2, FAF2, LMNA, DNAJB9, SEC63, TMEM129, E…
GO-BP	GO:0002221	pattern recognition receptor signaling pathway	55	1.72163	0.00145795	NFKBIL1, CREB1, SCARA3, IRAK3, TLR6, PELI2, FOS, ANKRD17, MAP2K4, IRF1, MAP2K7, ITGB2, CNPY3, IRAK1, MAPK14, TNFAIP3, DUSP7, PRKCE, IRF3, TANK, RIPK3, NR1H3, FADD, MAPKAPK3, TKFC, LGR4, OTULIN, DAB2IP, RIPK1, MAP3K1, PGLYRP2, ERBIN, TNIP2, IKBKB, NLRX1, UNC93B1, CACTIN, BIRC3, JUN, BIRC2, PIK3AP1, MYD88, TICAM2, MAPKAPK2, TICAM1, DDX58, TLR8, ARRB2, TAB2, TAB1, CUL1, TLR5, TLR4, FLOT1, TLR1
GO-BP	GO:0061138	morphogenesis of a branching epithelium	55	1.70388	0.0018777	MET, IHH, AGT, ILK, TIMELESS, PML, FOXA2, SMAD4, ADM, FOXA1, SRF, NOTCH4, SFRP1, GZF1, KDM5B, ENG, SPRY2, MMP14, SPI1, SOX9, DCHS1, B4GALT1, MED1, LGR4, FZD5, DLG1, MYC, YAP1, DICER1, TGFB1, CXCL12, VEGFA, PROX1, FGFR1, FEM1B, SRC, PKD1, PKD2, DAG1, TNC, DLL4, RBM15, KRAS, KDR, CTSZ, TBX3, RASIP1, EPHA2, BMP4, SALL1, SOCS3, FRS2, NRP1, PLXND1, ACVR1
GO-BP	GO:0016573	histone acetylation	54	2.23822	4.26331e-07	EP400, CDY2A, TAF7, CDY2B, SUPT7L, SMAD4, KMT2A, CREBBP, KAT14, TAF5L, EPC1, SPI1, TAF6L, SIN3A, AUTS2, PER1, BRD8, CDY1, LDB1, TADA2B, NCOA1, NCOA2, NOC2L, MECP2, KAT6A, TGFB1, NAA50, APBB1, CDY1B, ARRB1, JADE3, PPARGC1A, JADE1, SAP130, KAT5, CDYL, MSL2, TWIST1, OGT, BRD4, MORF4L1, SIRT1, MSL1, TRRAP, HDAC5, PHF20, KAT6B, MBD3, POLE3, SRCAP, HCFC1, JADE2, EP300, WDR5
GO-BP	GO:0018393	internal peptidyl-lysine acetylation	54	2.16361	1.47158e-06	EP400, CDY2A, TAF7, CDY2B, SUPT7L, SMAD4, KMT2A, CREBBP, KAT14, TAF5L, EPC1, SPI1, TAF6L, SIN3A, AUTS2, PER1, BRD8, CDY1, LDB1, TADA2B, NCOA1, NCOA2, NOC2L, MECP2, KAT6A, TGFB1, NAA50, APBB1, CDY1B, ARRB1, JADE3, PPARGC1A, JADE1, SAP130, KAT5, CDYL, MSL2, TWIST1, OGT, BRD4, MORF4L1, SIRT1, MSL1, TRRAP, HDAC5, PHF20, KAT6B, MBD3, POLE3, SRCAP, HCFC1, JADE2, EP300, WDR5
GO-MF	GO:0019902	phosphatase binding	54	1.97795	5.16077e-05	MET, PPP1R9B, SHOC2, PPP6R3, PPP1R15A, PPP1R3C, STAU1, MAP2K7, PPP6R1, SMG5, FLT4, PPP1R26, MAPK14, ANKLE2, PTPA, PHACTR4, PPP1CC, ANAPC7, MVP, CABIN1, CNST, PPP2R2A, SLC9A3R1, SH3GL1, AKAP11, DLG1, DAB2IP, TRPC4AP, CDKN1B, INSR, CSK, PPP3CB, SMAD3, SLC9A3R2, CARHSP1, SPRED1, CTSC, PTPN1, MAPT, ERBB2, TRAF2, SHC1, ENSA, WNK1, PPARA, EIF2AK3, STRN, LMNA, FOXO1, CDC27, RPS6KB1, PPP1R18, CTTNBP2NL, …
GO-BP	GO:0002573	myeloid leukocyte differentiation	54	1.70812	0.00203583	RARA, CUL4A, CREB1, FOS, KMT2E, JUNB, TFE3, PARP1, ZBTB7A, MTOR, MAPK14, LTBR, JAGN1, SFRP1, ACIN1, BATF, SPI1, NOTCH2, NF1, TRIB1, TAL1, FADD, MED1, PAFAH1B1, CA2, UBASH3B, TNFRSF11A, MAFB, RIPK1, MYH9, MYC, TGFB1, VEGFA, KDM1A, SRC, FOXP1, CCR1, JUN, RELB, ASXL2, ESRRA, CEBPA, RBPJ, PSEN1, OGT, FAM20C, STAT5A, SH3PXD2A, EPHA2, BMP4, TLR4, ID2, OSTM1, RB1
GO-BP	GO:0043406	positive regulation of MAP kinase activity	54	1.53811	0.0206893	MET, MAP2K2, TLR6, GAB1, MAP3K11, ILK, AXIN1, MAGI3, FZD4, MAP2K7, IRAK1, MAPK14, DUSP7, DVL3, MAPKAPK3, TNFRSF11A, FZD5, DAXX, FLT1, DAB2IP, MUL1, RIPK1, MAP3K1, INSR, CSK, C5AR1, TGFB1, VEGFA, FGFR1, DVL2, SRC, MAP3K10, ARRB1, RP5-862P8.2, AC013461.1, PTPN1, MAPKAPK2, ERBB2, TRAF2, SASH1, DBNL, PSEN1, SHC1, TAOK3, KRAS, TAB2, GHR, FRS2, TAB1, CXCR4, AVPI1, ERP29, TLR4, MAPK8IP3
GO-BP	GO:1903364	positive regulation of cellular protein catabolic process	53	1.70338	0.00250109	DDRGK1, PSME3, SMAD7, AXIN1, PTEN, RNF14, PCSK9, PTTG1IP, STUB1, GBA, PSME4, TNFAIP3, NFE2L2, EZR, DAB2, PSMD7, TRIB1, ANAPC7, GCLC, CSNK1A1, PLK2, DAB2IP, DACT1, CHFR, ARIH2, FBXL5, SGTA, RNF19B, CTSC, CSNK1E, CEBPA, DNAJB2, PSEN1, ZFAND2A, FBXW7, PSMD6, PSMD3, RDX, RNF19A, PSMD2, NUB1, CDC20, RNF144B, SOCS5, DVL1, CUL1, SOCS4, ANKIB1, TRIB3, PSMD1, SMURF1, CDC27, RB1
GO-BP	GO:0030323	respiratory tube development	53	1.62516	0.00740435	AIMP2, GATA6, CREB1, MAP2K2, DHCR7, SRSF6, TIMELESS, ATXN1, BMPR2, HSD11B1, FOXA2, FOXA1, SRF, SPRY2, HES1, MMP14, SOX9, THRA, FOXP2, SP1, HEG1, YAP1, DICER1, VEGFA, PROX1, FGFR1, PKD1, CUX1, HECA, TNS3, CTGF, THRB, CIC, DAG1, GATA4, CEBPA, TNC, RBPJ, MAN1A2, ADAMTSL2, FBXW7, KDR, KRAS, CTSZ, BMP4, TAB1, ASXL1, NUMA1, FGFR3, RAB3A, HS6ST1, MAPK8IP3, EP300
GO-BP	GO:0048017	inositol lipid-mediated signaling	53	1.58474	0.0124351	SEMA4D, PLEKHA1, PLD1, CREB1, GAB1, AGT, PIK3IP1, PTEN, FOXO4, F2R, MTOR, FOXO3, EZR, UBE3A, AKT1S1, PDGFRA, AGO4, FGR, PI4KB, RICTOR, TEK, SOX9, NF1, PIK3CA, FYN, SLC9A3R1, GSK3A, PHLPP1, TNRC6C, MAPKAP1, FLT1, DAB2IP, CDKN1B, FGFR1, NCOR1, PIK3AP1, ERBB2, TWIST1, OGT, KLF4, IRS1, PPARD, ERBB3, KDR, SIRT1, FRS2, FOXO1, PRR5, FGFR3, KLB, TRIB3, PIK3C2A, RPS6KB1
GO-BP	GO:0006986	response to unfolded protein	52	1.91731	0.000123774	PPP1R15A, HYOU1, BHLHA15, RNF121, EXTL3, STUB1, TBL2, NFE2L2, MFN2, PPP1R15B, VAPB, EDEM3, DNAJB1, ZBTB17, YOD1, ATF6B, GSK3A, ATF6, DAB2IP, MBTPS1, TOR1B, ERO1A, PREB, DCTN1, HDGF, KDELR3, CXXC1, SEC61A1, PTPN1, STT3B, GOSR2, HSPH1, DNAJB2, SERPINH1, SHC1, DNAJB11, HERPUD2, CREB3L3, ATF3, UBE2J2, EDEM1, DNAJC3, AMFR, EIF2AK3, ADD1, NCK2, FAF2, LMNA, DNAJB9, SEC63, TMEM129, EP300
GO-BP	GO:0030324	lung development	52	1.62772	0.00800989	AIMP2, GATA6, CREB1, MAP2K2, DHCR7, SRSF6, TIMELESS, ATXN1, BMPR2, HSD11B1, FOXA2, FOXA1, SRF, SPRY2, HES1, MMP14, SOX9, THRA, FOXP2, SP1, HEG1, YAP1, DICER1, VEGFA, PROX1, FGFR1, PKD1, CUX1, TNS3, CTGF, THRB, CIC, DAG1, GATA4, CEBPA, TNC, RBPJ, MAN1A2, ADAMTSL2, FBXW7, KDR, KRAS, CTSZ, BMP4, TAB1, ASXL1, NUMA1, FGFR3, RAB3A, HS6ST1, MAPK8IP3, EP300
GO-BP	GO:1903322	positive regulation of protein modification by small protein conjugation or removal	52	1.60268	0.0110536	PSME3, SMAD7, AIMP2, PINK1, XIAP, AXIN1, PTEN, PTTG1IP, NSMCE3, STUB1, PHF23, PSME4, DCUN1D1, BMI1, UBE2L3, CDK9, RWDD3, UBE3A, PSMD7, ANAPC7, TOPORS, DNAJA3, KDM2A, ARRDC4, MUL1, DCUN1D5, PIAS4, RNF111, CHFR, KDM1A, PIAS3, BIRC3, BIRC2, ARRB1, CTR9, ARRDC3, DNAJB2, TICAM1, FBXW7, HDAC4, PSMD6, PSMD3, PSMD2, ARRB2, RASSF1, CDC20, CUL1, FGFR3, TRIB3, PSMD1, SMURF1, CDC27
GO-BP	GO:0048015	phosphatidylinositol-mediated signaling	52	1.57839	0.0148391	SEMA4D, PLEKHA1, CREB1, GAB1, AGT, PIK3IP1, PTEN, FOXO4, F2R, MTOR, FOXO3, EZR, UBE3A, AKT1S1, PDGFRA, AGO4, FGR, PI4KB, RICTOR, TEK, SOX9, NF1, PIK3CA, FYN, SLC9A3R1, GSK3A, PHLPP1, TNRC6C, MAPKAP1, FLT1, DAB2IP, CDKN1B, FGFR1, NCOR1, PIK3AP1, ERBB2, TWIST1, OGT, KLF4, IRS1, PPARD, ERBB3, KDR, SIRT1, FRS2, FOXO1, PRR5, FGFR3, KLB, TRIB3, PIK3C2A, RPS6KB1
GO-BP	GO:0046328	regulation of JNK cascade	51	1.95231	9.37407e-05	PINK1, HIPK2, TLR6, GAB1, MAP3K11, AXIN1, MAGI3, FZD4, GADD45B, MARVELD3, MAP2K7, FLT4, LTBR, SFRP1, HIPK3, SERPINF2, DVL3, MEN1, PAFAH1B1, PHLPP1, TNFRSF11A, PER1, DAXX, FZD5, DAB2IP, MUL1, RIPK1, MAP3K1, TAOK2, DACT1, AIDA, ZNF622, DVL2, NCOR1, MAP3K10, ZMYND11, FZD7, RP5-862P8.2, AC013461.1, CTGF, PTPN1, TRAF2, SASH1, DBNL, TAOK3, DTNBP1, GADD45G, TLR4, MAPK8IP3, DUSP15, MAP4K4
GO-BP	GO:0030308	negative regulation of cell growth	51	1.80301	0.000844206	SEMA4D, DDX3X, SERTAD2, SIPA1, PPP1R9B, AGT, GAS2L1, ACVR1B, PML, BMPR2, NTN1, SMAD4, RNF6, SEMA6A, CTDP1, RTN4, DACT3, SFRP1, HYAL2, CDKN2AIP, SEMA4C, ING1, PRDM4, CCAR2, GSK3A, SERTAD3, APBB2, MUL1, CDKN1B, SEMA6D, HNF4A, TGFB1, SMAD3, RBBP7, APBB1, BMP10, JADE1, SEMA3F, GDF9, SPG20, SOX17, GJA1, PPARD, MSX1, FOXK1, SIRT1, NRP1, BTG1, ULK2, ENPP1, PHB
GO-BP	GO:0007369	gastrulation	51	1.77175	0.00129964	GATA6, COL5A1, EXT2, AXIN1, MMP15, KDM6A, ITGB2, BMPR2, FOXA2, ITGA5, SMAD4, DUSP1, SRF, SFRP1, MMP14, MYADM, MACF1, TAL1, ZBTB17, TNRC6C, RIC8A, HTT, DACT1, LDB1, SMAD3, ACVR2A, FGFR1, DVL2, LRP6, TWSG1, MMP2, FZD7, MEGF8, CTR9, ETS2, KIF16B, ITGB3, GATA4, MKKS, SOX17, KLF4, EXOC4, COL4A2, EPHA2, BMP4, FRS2, DVL1, PAF1, CDC73, RTF1, ACVR1
GO-BP	GO:2001234	negative regulation of apoptotic signaling pathway	51	1.54804	0.024071	USP47, DDX3X, PSME3, URI1, PINK1, HYOU1, MCL1, BCL2L2, BAG5, PTTG1IP, STRADB, TXNDC12, YBX3, TNFAIP3, NFE2L2, SERPINE1, HTRA2, FYN, GCLC, CFLAR, CCAR2, VNN1, IL7, RIPK1, ITGA6, HTT, CX3CR1, NOC2L, RAF1, SIAH2, YAP1, CXCL12, RRN3, KDM1A, SRC, BCL2L1, MKL1, ZMYND11, RB1CC1, PTPN1, RFFL, HSPH1, PSEN1, DAPK1, SIRT1, ARRB2, LMNA, SLC35F6, NRP1, ACVR1, RPS6KB1
KEGG-PATHWAY	hsa04015	Rap1 signaling pathway	51	1.50227	0.0424089	SIPA1, MET, CALM3, MAP2K2, VEGFC, CTNND1, MAGI3, ITGB2, F2R, FLT4, ITGAL, BCAR1, MAGI1, PFN2, MAPK14, AKT3, RAPGEF1, RALA, RRAS, RALB, GNAI2, PDGFRA, RAPGEF6, TEK, PIK3CA, RAPGEF2, ADCY7, FLT1, INSR, RAF1, AFDN, VEGFA, FGFR1, SRC, CRKL, AKT2, ITGB3, RALGDS, KDR, KRAS, PLCB3, PRKD2, EPHA2, ADCY5, ADCY9, PLCG1, FGFR3, ADCY6, ANGPT2, RAPGEF5, DOCK4
GO-BP	GO:0043542	endothelial cell migration	50	1.97699	8.16881e-05	MET, VEGFC, AGT, PTEN, BCAS3, ROCK2, ITGB2, BMPR2, STARD13, FLT4, BCAR1, MAPK14, RAB13, SRF, RHOB, TEK, NF1, PIK3CA, NR2F2, MMRN2, EPHB4, LEMD3, DAB2IP, MYH9, SYNJ2BP, SCARB1, CIB1, TGFB1, VEGFA, PROX1, EFNB2, FGFR1, ADGRA2, BMP10, FOXP1, ITGB1BP1, ETS1, ITGB3, SASH1, DLL4, KLF4, KDR, PRKD2, EPHA2, BMP4, NRP1, HDAC5, PLCG1, ANGPT2, PLXND1
KEGG-PATHWAY	hsa04141	Protein processing in endoplasmic reticulum	50	1.85204	0.00311116	SEL1L, SAR1A, UBE2G2, RAD23B, ERO1A, PREB, HYOU1, CKAP4, DNAJC1, RRBP1, PDIA4, MAN1C1, MAP2K7, STUB1, SEC61A1, DDOST, NGLY1, UBE2J1, MARCH6, STT3B, TRAF2, HSPH1, MAN1B1, MAN1A2, NFE2L2, MAN1A1, SEC24A, DNAJB2, DNAJB11, MOGS, UBE2J2, BLOC1S5-TXNDC5, TRAM1, RNF5, EDEM1, EDEM3, DNAJC3, DNAJB12, DNAJB1, EIF2AK3, AMFR, UBE2D4, CUL1, YOD1, NPLOC4, ATF6B, ERP29, SEC63, ATF6, MBTPS1
GO-BP	GO:0010632	regulation of epithelial cell migration	50	1.81025	0.000899522	MET, PTPRG, VEGFC, PPM1F, AGT, MARVELD3, BCAS3, ROCK2, RREB1, BMPR2, STARD13, FLT4, BCAR1, PFN2, MAPK14, PRKCE, RHOB, TEK, SOX9, NF1, MACF1, NR2F2, MMRN2, DAB2IP, SYNJ2BP, SCARB1, CIB1, TGFB1, VEGFA, PROX1, FGFR1, SRC, ADGRA2, BMP10, FOXP1, JUN, ITGB1BP1, ETS1, ITGB3, SASH1, DLL4, KLF4, KDR, PRKD2, EPHA2, BMP4, NRP1, HDAC5, PLCG1, ANGPT2
GO-BP	GO:0045637	regulation of myeloid cell differentiation	50	1.62433	0.0105125	RARA, LDB1, CUL4A, MYC, CIB1, CREB1, ACVR2A, KLF13, KDM1A, ANKRD54, FOS, THPO, KMT2E, GAS2L1, TFE3, CCR1, FOXP1, JUN, MEIS1, ACVR1B, ETS1, ZBTB7A, CTR9, MTOR, FOXO3, ASXL2, JAG1, MAPK14, ESRRA, OGT, RBM15, SFRP1, ACIN1, STAT5A, SPI1, TRIB1, NF1, TAL1, FADD, MED1, UBASH3B, CA2, CDC73, PAF1, TLR4, ZBTB16, ID2, MAFB, RIPK1, RB1
GO-BP	GO:0042787	protein ubiquitination involved in ubiquitin-dependent protein catabolic process	50	1.51006	0.0409355	CUL4A, PSME3, HERC2, HUWE1, RNF145, AXIN1, PTEN, RNF14, STUB1, PML, PSME4, UBE3A, KLHL25, AREL1, PSMD7, KLHL15, ANAPC7, MYLIP, CUL4B, KLHL3, KLHL28, SIAH2, RNF111, HACE1, RNF11, ARIH2, UBE2Z, RNF19B, RFFL, PSEN1, SPOP, FBXW7, HECTD1, UBE3B, PSMD6, PSMD3, CUL5, RNF19A, PSMD2, CDC20, RNF144B, AMFR, CUL1, ANKIB1, TRIM39, PSMD1, SMURF1, CDC27, RNF146, C18orf25
GO-BP	GO:0021915	neural tube development	49	1.79568	0.00130536	RARA, RAB23, PROX1, C2CD3, DVL2, LRP6, PKD1, GATAD2A, COBL, KDM6A, FZD6, AMBRA1, PKD2, SOX4, FOXA2, ADM, SOX17, ZFP36L1, PSEN1, FOXA1, FAM212A, RALA, DEAF1, TWIST1, MIB1, TGIF1, SFRP1, HECTD1, SEMA4C, DVL3, ARID1A, HES1, EPHA2, SETD2, NF1, ENAH, DCHS1, PHACTR4, IFT140, BMP4, SALL1, FKBP8, TCTN1, DVL1, TSC1, KDM2A, ARHGAP35, TRAF3IP1, DACT1
GO-BP	GO:2001235	positive regulation of apoptotic signaling pathway	49	1.58329	0.0190495	PIAS4, ITM2C, PINK1, SMAD3, AGT, MCL1, PTEN, TNFSF10, PIDD1, BCL2L1, YWHAB, PML, SERINC3, CTSC, DAPK3, TICAM2, TRAF2, FBXO18, G0S2, LTBR, HTRA2, SPOP, TICAM1, SFRP1, NMT1, HYAL2, FBXW7, MSX1, ATF3, PLEKHF1, RIPK3, NF1, SIRT1, CFLAR, FADD, EIF2AK3, ZNF205, PDCD7, NCK2, GSK3A, SLC9A3R1, DEDD2, DAXX, TLR4, YWHAH, TRIM39, YWHAG, DAB2IP, RIPK1
GO-BP	GO:0061136	regulation of proteasomal protein catabolic process	49	1.53381	0.0336602	DDRGK1, PSME3, SMAD7, PINK1, RAD23B, AXIN1, PTEN, RNF14, BAG5, STUB1, UBE2K, DUSP1, NFE2L2, DAB2, WAC, GNA12, TRIB1, SMARCC1, ANAPC7, GCLC, N4BP1, CCAR2, CSNK1A1, PLK2, DAB2IP, CHFR, PKD1, ARIH2, PRKACA, SGTA, RNF19B, CSNK1E, CEBPA, DNAJB2, PSEN1, ZFAND2A, FBXW7, RNF19A, NUB1, CDC20, RNF144B, SOCS5, DVL1, SOCS4, UBXN1, ANKIB1, TRIB3, CDC27, RB1
GO-BP	GO:0043409	negative regulation of MAPK cascade	48	1.98953	0.000106775	CSK, MYC, ABL1, SYNJ2BP, AIDA, PINK1, IRAK3, RNF149, NCOR1, SMPD1, RGS2, MARVELD3, SPRED1, ZMYND11, ARRB1, ITGB1BP1, GBA, DUSP16, PTPN1, DAG1, DUSP1, HSPH1, DUSP7, EZR, RAPGEF1, TAOK3, KLF4, SFRP1, HIPK3, HYAL2, ATF3, LEMD2, SPRY2, PAQR3, NF1, MEN1, SPRED2, BMP4, PAFAH1B1, FOXO1, SLC9A3R1, PER1, TLR4, DLG1, PHB, SPRY4, DAB2IP, DACT1
GO-BP	GO:0002224	toll-like receptor signaling pathway	48	1.82583	0.00102715	NFKBIL1, TNIP2, IKBKB, CREB1, SCARA3, PELI2, TLR6, UNC93B1, IRAK3, FOS, CACTIN, MAP2K4, IRF1, BIRC3, MAP2K7, JUN, BIRC2, PIK3AP1, ITGB2, IRAK1, CNPY3, MYD88, TICAM2, MAPK14, TNFAIP3, MAPKAPK2, DUSP7, PRKCE, TICAM1, IRF3, TANK, RIPK3, TLR8, NR1H3, ARRB2, TAB2, FADD, MAPKAPK3, TAB1, CUL1, LGR4, TLR4, TLR5, FLOT1, DAB2IP, TLR1, MAP3K1, RIPK1
GO-MF	GO:0001227	transcriptional repressor activity, RNA polymerase II transcription regulatory region sequence-specific binding	48	1.70554	0.00500997	YLPM1, PROX1, ETV3, E4F1, RCOR1, BTG2, AEBP2, ZGPAT, ZBTB7A, ZNF746, ETS2, FOXO3, HIVEP1, YBX3, ARID5B, ESRRA, ZNF148, ZBTB4, TGIF1, IRF3, TBX2, PPARD, AEBP1, GZF1, MSX1, ATF3, BACH1, CREBBP, TBX3, HES1, SPI1, BHLHE40, CUX2, ETV6, JARID2, PPARA, SALL1, ZNF281, FOXO1, CC2D1A, FOXP2, HSF1, ZBTB16, ZNF217, MLXIPL, NFIL3, ARHGAP35, SATB1
GO-BP	GO:0071216	cellular response to biotic stimulus	48	1.62984	0.0122564	RARA, HNRNPM, NFKBIL1, TNIP2, SCARB1, ABL1, TGFB1, TLR6, PDE4B, CACTIN, SRC, ASS1, BMP6, EDNRB, ABCA1, PPARGC1A, IRAK1, CTR9, TNFRSF1B, TICAM2, CXCL16, MAPK14, TNFAIP3, FBXO18, PRKCE, SASH1, MTDH, OGT, SERPINE1, TICAM1, IRF3, PPARD, SHPK, BYSL, PPP1R15B, TRIB1, NR1H3, EIF2AK3, CMPK2, HDAC5, PAF1, CDC73, FZD5, TLR4, TLR5, DAB2IP, TLR1, CX3CR1
GO-MF	GO:0004721	phosphoprotein phosphatase activity	48	1.62757	0.0135171	CTDSPL2, PTPN21, SSU72, PPP3CB, PTPRG, PPM1D, ILKAP, CAMK2G, PPM1F, PPP1R3C, PPM1B, PPM1G, PDP2, EYA3, PTEN, MTMR14, CTDSPL, SSH1, PPP1R3D, PPTC7, PDP1, DUSP16, MTMR1, MTMR3, PTPN1, PPM1A, PPM1H, PTPN12, DUSP7, DUSP1, CTDP1, TNS2, PPP1R15B, DUSP23, SSH3, PPP1CC, PPP3CA, PPP1R3B, MTMR4, TAB1, UBASH3B, PPP2R2A, PTPN18, PHLPP1, DUSP28, DLG1, PPP4R1, DUSP15
KEGG-PATHWAY	hsa05169	Epstein-Barr virus infection	48	1.571	0.0366048	POLR1D, POLR3E, MYC, IKBKB, POLR2E, MAP2K4, POLR2C, PRKACA, CD58, MAP2K7, POLR3H, JUN, YWHAB, IRAK1, AKT2, RELB, ITGAL, MAPK14, TNFAIP3, RBPJ, AKT3, IL10RA, IRF3, PSMD7, DDX58, HDAC4, PSMD6, CREBBP, PSMD3, FGR, SPI1, PSMD2, PIK3CA, NCOR2, TAB2, AKAP8L, EIF2AK3, TAB1, HDAC5, PLCG1, USP7, YWHAH, PSMD1, YWHAG, RIPK1, CDKN1B, RB1, EP300
GO-BP	GO:0045444	fat cell differentiation	48	1.55098	0.0302607	INSR, NOCT, CREB1, TGFB1, SMAD3, ATF5, ERO1A, CARM1, RORA, AXIN1, RGS2, PPARGC1A, INSIG1, ARL4A, RUNX1T1, AKT2, MTOR, JAG1, ARID5B, ASXL2, MAPK14, MKKS, LRRC8C, CEBPA, ADGRF5, KLF4, CMKLR1, METRNL, SFRP1, PPARD, SIRT1, NOC3L, EIF2AK3, MED1, ZNF516, ASXL1, FOXO1, ADRB1, FNDC5, TRIB3, PEX11A, NIPBL, ID2, ENPP1, ZBTB16, ITGA6, EP300, DACT1
GO-BP	GO:0048754	branching morphogenesis of an epithelial tube	47	1.74365	0.00344701	MYC, YAP1, MET, DICER1, TGFB1, CXCL12, IHH, VEGFA, AGT, SRC, ILK, PKD1, TIMELESS, PKD2, PML, FOXA2, DAG1, SMAD4, TNC, DLL4, FOXA1, RBM15, SRF, NOTCH4, GZF1, KDR, KDM5B, KRAS, ENG, SPRY2, CTSZ, MMP14, TBX3, SPI1, EPHA2, RASIP1, SOX9, DCHS1, BMP4, B4GALT1, MED1, SALL1, NRP1, LGR4, DLG1, PLXND1, ACVR1
GO-BP	GO:0008361	regulation of cell size	47	1.72239	0.00453641	SEMA4D, ABL1, CREB1, CXCL12, VEGFA, CLN8, VAV3, ILK, PTEN, SLC6A12, IST1, VAV2, BMPR2, NTN1, MEGF8, RB1CC1, MTOR, SEMA3F, MAPT, L1CAM, RNF6, GOLGA4, SPG20, SEMA6A, EZR, RTN4, OGT, SRF, LRRC8A, ARHGAP5, AKT1S1, SEMA4C, ATP2B2, CLCN3, RDX, MACF1, ADD1, PAFAH1B1, NRP1, OLFM1, TSC1, SLC9A3R1, ADNP, ULK2, DEPTOR, PLXND1, SEMA6D
GO-BP	GO:0043123	positive regulation of I-kappaB kinase/NF-kappaB signaling	47	1.58692	0.0225143	DDRGK1, MAP3K3, TNIP2, IKBKB, SHARPIN, ABL1, PINK1, TLR6, PELI2, ANKRD17, TNFSF10, BIRC3, BIRC2, IRAK1, F2R, MYD88, GPRC5B, ATP2C1, CANT1, PPM1A, TICAM2, TRAF2, PRKCE, TNFRSF19, LTBR, MTDH, TICAM1, IRF3, GJA1, SLC20A1, BRD4, CXXC5, TAB2, FYN, CFLAR, FADD, TERF2IP, MIB2, CC2D1A, TRIM8, TLR4, PLK2, TNFRSF1A, MUL1, NUP62, RIPK1, TMEM9B
GO-BP	GO:0048588	developmental cell growth	47	1.58692	0.0225143	SEMA4D, ABL1, PPP3CB, CXCL12, VEGFA, AGT, ILK, RAPH1, ARIH2, COBL, LAMB2, IST1, BMPR2, NTN1, MEGF8, MTOR, SEMA3F, MAPT, FLRT3, ULK1, GDF9, GATA4, L1CAM, RNF6, SPG20, GOLGA4, SEMA6A, RTN4, CTDP1, SRF, SEMA4C, KMT2D, MACF1, SOX9, SYT2, MEX3C, PAFAH1B1, NRP1, DVL1, GSK3A, ADNP, ULK2, SMURF1, PLXND1, MUL1, FMOD, SEMA6D
GO-BP	GO:0031398	positive regulation of protein ubiquitination	47	1.56062	0.0298526	DCUN1D5, PSME3, RNF111, AIMP2, SMAD7, PINK1, XIAP, KDM1A, CHFR, AXIN1, PTEN, BIRC3, PTTG1IP, NSMCE3, BIRC2, ARRB1, STUB1, CTR9, PHF23, PSME4, ARRDC3, DCUN1D1, BMI1, DNAJB2, UBE2L3, CDK9, UBE3A, TICAM1, FBXW7, PSMD7, PSMD6, PSMD3, PSMD2, CDC20, RASSF1, ARRB2, ANAPC7, TOPORS, DNAJA3, CUL1, FGFR3, KDM2A, TRIB3, ARRDC4, SMURF1, PSMD1, CDC27
GO-BP	GO:1902275	regulation of chromatin organization	46	1.81883	0.00157601	TADA2B, NOC2L, MECP2, TGFB1, VEGFA, KDM1A, TLK1, NCOR1, MAP1S, NELFE, PARP10, SPTY2D1, TAF7, ARRB1, PPARGC1A, EID1, KMT2B, PML, CTR9, CHTOP, MTHFR, EED, SMAD4, ASXL2, CDK9, SETD7, OGT, TWIST1, PHF1, KMT2A, KDM5A, PRKD2, SPI1, SIRT1, PYGO2, JARID2, TAL1, HDAC5, PAF1, SIN3A, AUTS2, KDM2A, NSD1, DAXX, RTF1, NIPBL
GO-BP	GO:2001236	regulation of extrinsic apoptotic signaling pathway	46	1.77219	0.00281146	ITM2C, PSME3, YAP1, SIAH2, STX4, RAF1, FGFR1, AGT, FEM1B, MCL1, SRC, TNFSF10, PIDD1, BCL2L1, ZMYND11, PML, RB1CC1, STRADB, RFFL, DAPK3, TNFAIP3, TRAF2, G0S2, LTBR, HTRA2, SERPINE1, SFRP1, HYAL2, ATF3, NF1, DAPK1, FYN, CFLAR, FADD, GCLC, IL7, LMNA, NRP1, DEDD2, DEPTOR, ACVR1, ITGA6, RIPK1, HTT, RPS6KB1, CX3CR1
GO-BP	GO:0048639	positive regulation of developmental growth	46	1.73875	0.00428163	INSR, SEMA4D, CHD7, YAP1, CREB1, GATA6, CXCL12, VEGFA, PROX1, FGFR1, AGT, ILK, PTGER4, BMP10, IST1, BMPR2, NTN1, MEGF8, MTOR, MAPT, YBX3, GATA4, L1CAM, MKKS, MAPK14, GOLGA4, RBPJ, EZR, SRF, TBX2, PPARD, STAT5A, MACF1, SYT2, HLX, BASP1, GHR, IL7, PAFAH1B1, NRP1, ADNP, HSF1, NIPBL, SMURF1, MUL1, RPS6KB1
GO-BP	GO:0071383	cellular response to steroid hormone stimulus	46	1.70655	0.00640396	RARA, HNF4A, URI1, TGFB1, PGRMC2, ZNF703, RORC, RORA, SRC, ASS1, RXRB, CBX3, HNRNPU, BCAS3, AIFM1, ROCK2, PPARGC1A, THRB, KAT5, NR3C1, ESRRA, PELP1, UBE2L3, NR2C2, NR5A2, SFRP1, PPARD, RARB, NR2F1, TRIM24, THRA, SIRT1, NR1H3, BMP4, PPARA, MED1, AHR, NR1H2, NRIP1, FOXO1, NR2F2, KLF9, PAQR9, ACVR1, NR1D2, SGK1
GO-BP	GO:0030177	positive regulation of Wnt signaling pathway	46	1.64561	0.0127222	TMEM198, PSME3, YAP1, ABL1, SMAD3, XIAP, CSNK1G2, DVL2, LRP6, SRC, ILK, AXIN1, GPRC5B, PSME4, SOX4, DAPK3, PPM1A, CSNK1E, RBPJ, DAB2, MBD2, SFRP1, PSMD7, DVL3, PSMD6, PSMD3, DIXDC1, PSMD2, MACF1, SALL1, ZRANB1, CCAR2, CSNK1A1, DVL1, BAMBI, CDC73, FGFR3, LGR4, FZD5, PSMD1, SPIN1, KANK1, BIRC8, RNF146, TNKS2, DACT1
GO-BP	GO:0043393	regulation of protein binding	46	1.62625	0.0158505	PEX14, TFIP11, ABL1, AIDA, HIPK2, KDM1A, CARM1, SRC, PKD1, SNAPIN, PRKACA, CCM2L, ARRB1, ITGB1BP1, STUB1, ROCK1, CSNK1E, TRAF2, DAB2, PSEN1, IFIT2, RALB, TICAM1, HDAC4, LDLRAP1, MEN1, ARRB2, SPPL3, RAPGEF2, BMP4, ADD1, EIF2AK3, PPARA, AMFR, NRP1, HDAC5, BAMBI, DVL1, ADNP, TRIB3, FLOT1, PLK2, DAB2IP, PLXND1, EP300, DACT1
GO-BP	GO:1903052	positive regulation of proteolysis involved in cellular protein catabolic process	46	1.60734	0.0197136	PSME3, DDRGK1, SMAD7, CHFR, AXIN1, PTEN, ARIH2, RNF14, STUB1, SGTA, RNF19B, GBA, PSME4, CTSC, CSNK1E, CEBPA, NFE2L2, DNAJB2, DAB2, PSEN1, ZFAND2A, FBXW7, PSMD7, PSMD6, PSMD3, RNF19A, PSMD2, TRIB1, CDC20, NUB1, ANAPC7, RNF144B, GCLC, SOCS5, CSNK1A1, DVL1, CUL1, SOCS4, TRIB3, ANKIB1, SMURF1, PSMD1, PLK2, CDC27, DAB2IP, RB1
GO-BP	GO:0016571	histone methylation	45	2.21682	1.01633e-05	MECP2, TET2, SETD1A, SETD1B, KDM1A, CARM1, FBL, KMT2E, NELFE, KDM6A, KMT2B, CTR9, TET3, CXXC1, CHTOP, EED, SMAD4, ASXL2, SETD3, SETD7, OGT, PHF1, KMT2A, SETDB1, KMT2D, PRDM4, SETD2, ARID4B, MEN1, SIRT1, PRDM2, WDR82, PYGO2, JARID2, PAF1, NCOA6, AUTS2, SUZ12, NSD1, KMT2C, RTF1, DOT1L, WHSC1L1, WDR5, SATB1
GO-BP	GO:0071219	cellular response to molecule of bacterial origin	45	1.70095	0.00772579	RARA, HNRNPM, NFKBIL1, TNIP2, SCARB1, ABL1, TGFB1, TLR6, PDE4B, CACTIN, SRC, ASS1, BMP6, EDNRB, ABCA1, PPARGC1A, IRAK1, CTR9, TNFRSF1B, TICAM2, CXCL16, MAPK14, TNFAIP3, PRKCE, SASH1, MTDH, OGT, SERPINE1, TICAM1, IRF3, SHPK, PPARD, BYSL, TRIB1, NR1H3, CMPK2, HDAC5, PAF1, CDC73, FZD5, TLR4, TLR5, DAB2IP, TLR1, CX3CR1
GO-BP	GO:0035967	cellular response to topologically incorrect protein	44	1.95883	0.000400412	ERO1A, PREB, HYOU1, PPP1R15A, BHLHA15, RNF121, DCTN1, HDGF, EXTL3, STUB1, TBL2, KDELR3, SEC61A1, PTPN1, CXXC1, GOSR2, NFE2L2, SHC1, ANKZF1, TOR1A, DNAJB11, CREB3L3, ATF3, PPP1R15B, RNF5, EDEM1, VAPB, EDEM3, DNAJC3, ADD1, EIF2AK3, AMFR, NCK2, LMNA, ZBTB17, YOD1, ATF6B, GSK3A, DNAJB9, SEC63, ATF6, DAB2IP, MBTPS1, EP300
GO-BP	GO:0043433	negative regulation of sequence-specific DNA binding transcription factor activity	44	1.84924	0.00155707	PIAS4, HNF4A, PEX14, ERBIN, NFKBIL1, SMAD7, KAT6A, PROX1, IRAK3, CACTIN, KDM1A, MAP3K10, EGLN1, CEBPG, GLIS2, PARP10, FZD6, ARRB1, IRAK1, FOXA2, TNFAIP3, HAND2, MED13, BRMS1, KLF4, RWDD3, TWIST1, CMKLR1, SPOP, HDAC4, THRA, MEN1, TRIB1, BHLHE40, SIRT1, ARRB2, HAVCR2, DNAJA3, PRNP, USP7, ID2, OTULIN, DAB2IP, RB1
GO-BP	GO:0032874	positive regulation of stress-activated MAPK cascade	43	1.92859	0.00073165	MAP3K3, MET, VEGFA, ZNF622, HIPK2, TLR6, DVL2, GAB1, MAP3K11, AXIN1, MAP3K10, FZD4, MAGI3, GADD45B, STK25, MAP2K7, FZD7, RP5-862P8.2, AC013461.1, CTGF, PTPN1, FLT4, TRAF2, DBNL, SASH1, LTBR, TAOK3, SEMA4C, SERPINF2, DVL3, GADD45G, TNFRSF11A, DAXX, FZD5, TLR4, MID1, MAPK8IP3, DAB2IP, MUL1, RIPK1, MAP3K1, TAOK2, DUSP15
GO-BP	GO:0070304	positive regulation of stress-activated protein kinase signaling cascade	43	1.91431	0.000864315	MAP3K3, MET, VEGFA, ZNF622, HIPK2, TLR6, DVL2, GAB1, MAP3K11, AXIN1, MAP3K10, FZD4, MAGI3, GADD45B, STK25, MAP2K7, FZD7, RP5-862P8.2, AC013461.1, CTGF, PTPN1, FLT4, TRAF2, DBNL, SASH1, LTBR, TAOK3, SEMA4C, SERPINF2, DVL3, GADD45G, TNFRSF11A, DAXX, FZD5, TLR4, MID1, MAPK8IP3, DAB2IP, MUL1, RIPK1, MAP3K1, TAOK2, DUSP15
GO-BP	GO:0003205	cardiac chamber development	43	1.71147	0.00900579	RARA, LTBP1, SMAD7, GATA6, PROX1, CPE, EGLN1, CCM2L, BMP10, SOX4, SMAD4, JAG1, GATA4, HAND2, CITED2, RBPJ, DLL4, FHL2, RBM15, SRF, TBX2, TRIP11, HECTD1, RARB, DSP, DVL3, ARID1A, TBX3, HES1, TEK, NOTCH2, BMP4, SNX17, MED1, SALL1, FRS2, TAB1, MDM4, GSK3A, ID2, PLXND1, ACVR1, HEG1
GO-BP	GO:0019827	stem cell maintenance	43	1.70021	0.010255	LDB1, CUL4A, ZHX2, YAP1, RAF1, KAT6A, DICER1, PROX1, FGFR1, POLR2E, ZCCHC11, POLR2C, FZD7, CTR9, SOX4, FOXO3, SMAD4, JAG1, LIG4, RBPJ, KLF4, MED7, SFRP1, SRRT, CREBBP, TBX3, HES1, SPI1, NOTCH2, SOX9, ZFP36L2, TEAD3, DDX6, SALL1, PAF1, FOXO1, CDC73, FGFR3, TRIM8, ZNF706, RTF1, NIPBL, CDH2
GO-BP	GO:0098727	maintenance of cell number	43	1.6673	0.0144014	LDB1, CUL4A, ZHX2, YAP1, RAF1, KAT6A, DICER1, PROX1, FGFR1, POLR2E, ZCCHC11, POLR2C, FZD7, CTR9, SOX4, FOXO3, SMAD4, JAG1, LIG4, RBPJ, KLF4, MED7, SFRP1, SRRT, CREBBP, TBX3, HES1, SPI1, NOTCH2, SOX9, ZFP36L2, TEAD3, DDX6, SALL1, PAF1, FOXO1, CDC73, FGFR3, TRIM8, ZNF706, RTF1, NIPBL, CDH2
GO-MF	GO:0001047	core promoter binding	43	1.64617	0.0194855	HNF4A, YAP1, GATA6, THRAP3, RRN3, PROX1, FOS, RORA, HNRNPU, RREB1, SOX4, RELB, FOXO3, SAFB, MTF1, MAZ, DHX36, MYBBP1A, RBPJ, ELK4, CDK9, KLF4, KMT2A, STAT5A, HDAC4, SPI1, SOX9, CALCOCO1, SIRT1, TAL1, MED1, HDAC5, ZNF281, NRIP1, SUZ12, CREM, NSD1, SP1, NFIL3, NR1D2, RB1, EP300, CHD2
GO-BP	GO:0032434	regulation of proteasomal ubiquitin-dependent protein catabolic process	43	1.60517	0.0278417	SMAD7, RAD23B, CHFR, AXIN1, PTEN, ARIH2, RNF14, BAG5, STUB1, SGTA, RNF19B, UBE2K, CSNK1E, CEBPA, DUSP1, NFE2L2, DNAJB2, DAB2, PSEN1, ZFAND2A, WAC, GNA12, RNF19A, SMARCC1, TRIB1, NUB1, CDC20, ANAPC7, RNF144B, GCLC, N4BP1, CCAR2, SOCS5, CSNK1A1, DVL1, SOCS4, UBXN1, TRIB3, ANKIB1, PLK2, CDC27, DAB2IP, RB1
GO-BP	GO:0003158	endothelium development	42	2.23382	2.07884e-05	IKBKB, AFDN, MET, PROX1, AGT, CLDN5, BMP6, ROCK2, BMPR2, F11R, STARD13, TMEM100, ROCK1, SMAD4, JAG1, ARHGEF26, RBPJ, EZR, DLL4, SOX17, RAPGEF1, NOTCH4, GJA1, KDR, ENG, RAPGEF6, PRKD2, RDX, RHOB, MYADM, RAPGEF2, BMP4, S1PR1, NRP1, NR2F2, BTG1, TJP2, RAP2C, TNFRSF1A, ACVR1, GJA4, HEG1
GO-BP	GO:0030518	intracellular steroid hormone receptor signaling pathway	42	2.08613	0.000125361	NCOA2, NCOA1, DDRGK1, THRAP3, CARM1, SRC, RNF14, PLPP1, FOXP1, MED4, TAF7, PPARGC1A, RNF4, SAFB, KAT5, NR3C1, RNF6, MED13, FOXA1, DAB2, UBE3A, FHL2, SFRP1, TRIM68, KMT2D, ARID1A, EGLN2, CALCOCO1, SIRT1, ARRB2, CNOT9, PMEPA1, MED1, NRIP1, NCOA6, DDX54, PER1, DAXX, YWHAH, PHB, RB1, EP300
GO-BP	GO:0061008	hepaticobiliary system development	42	1.77762	0.00506573	RARA, MET, GATA6, TET2, SMAD3, PROX1, UPF2, ASS1, PKD1, COBL, CEBPG, PCSK9, JUN, PKD2, RB1CC1, QDPR, ARID5B, ARF6, TNFAIP3, CEBPA, CITED2, SOX17, VWF, FBXW7, ICMT, UROD, HES1, NOTCH2, THRA, SOX9, PIK3CA, NF1, HLX, ONECUT1, JARID2, BMP4, MED1, ONECUT2, SEC63, NIPBL, SP1, BDH1
GO-BP	GO:0071453	cellular response to oxygen levels	42	1.70555	0.0110301	GATA6, PINK1, VEGFA, HIPK2, ERO1A, PPP1R15A, HYOU1, RORA, SRC, PTEN, EGLN1, PICK1, AIFM1, PPARGC1A, IRAK1, TBL2, MTOR, SLC29A1, EGR1, CITED2, RBPJ, PRKCE, OGT, RWDD3, TWIST1, SFRP1, PPARD, EEF2K, BACH1, EGLN2, CREBBP, VASN, SIRT1, LMNA, FOXO1, TSC1, MDM4, DAXX, SIRT4, DNMT3A, ENDOG, EP300
GO-BP	GO:0071222	cellular response to lipopolysaccharide	42	1.66067	0.0174891	RARA, HNRNPM, NFKBIL1, TNIP2, SCARB1, ABL1, TGFB1, PDE4B, CACTIN, SRC, ASS1, BMP6, EDNRB, ABCA1, PPARGC1A, IRAK1, CTR9, TNFRSF1B, TICAM2, CXCL16, MAPK14, TNFAIP3, PRKCE, SASH1, MTDH, OGT, SERPINE1, TICAM1, IRF3, SHPK, PPARD, BYSL, TRIB1, NR1H3, CMPK2, HDAC5, PAF1, CDC73, TLR4, TLR5, DAB2IP, CX3CR1
GO-BP	GO:0060491	regulation of cell projection assembly	42	1.5976	0.0332682	EVI5L, HNF4A, SEPT9, PLD1, TBC1D16, EVI5, SRC, TBC1D24, TBC1D2B, COBL, USP6NL, TBC1D17, BCAS3, SSH1, CDC42EP2, CDC42EP4, FNBP1L, MTOR, TBC1D10B, PALM, ARF6, PFN2, MYO10, MYO3B, RALA, SRF, MIEN1, HDAC4, C15orf62, RDX, EPHA2, SSH3, IFT140, TBC1D1, TBC1D10A, RCC2, NRXN1, KANK1, CDC42EP1, TBC1D20, HTT, TBC1D9B
GO-BP	GO:0030968	endoplasmic reticulum unfolded protein response	41	2.01977	0.00037505	ERO1A, PREB, HYOU1, PPP1R15A, BHLHA15, RNF121, DCTN1, HDGF, EXTL3, STUB1, TBL2, KDELR3, SEC61A1, PTPN1, CXXC1, GOSR2, NFE2L2, SHC1, DNAJB11, CREB3L3, ATF3, PPP1R15B, EDEM1, VAPB, EDEM3, DNAJC3, ADD1, EIF2AK3, AMFR, NCK2, LMNA, ZBTB17, YOD1, ATF6B, GSK3A, DNAJB9, SEC63, ATF6, DAB2IP, MBTPS1, EP300
GO-BP	GO:0034620	cellular response to unfolded protein	41	1.97129	0.000675511	ERO1A, PREB, HYOU1, PPP1R15A, BHLHA15, RNF121, DCTN1, HDGF, EXTL3, STUB1, TBL2, KDELR3, SEC61A1, PTPN1, CXXC1, GOSR2, NFE2L2, SHC1, DNAJB11, CREB3L3, ATF3, PPP1R15B, EDEM1, VAPB, EDEM3, DNAJC3, ADD1, EIF2AK3, AMFR, NCK2, LMNA, ZBTB17, YOD1, ATF6B, GSK3A, DNAJB9, SEC63, ATF6, DAB2IP, MBTPS1, EP300
GO-BP	GO:0031056	regulation of histone modification	41	1.881	0.00185897	TADA2B, NOC2L, MECP2, TGFB1, VEGFA, KDM1A, NCOR1, NELFE, TAF7, ARRB1, PPARGC1A, EID1, KMT2B, PML, CTR9, CHTOP, MTHFR, EED, SMAD4, ASXL2, CDK9, SETD7, OGT, TWIST1, PHF1, KMT2A, KDM5A, PRKD2, SPI1, SIRT1, PYGO2, JARID2, HDAC5, PAF1, SIN3A, AUTS2, KDM2A, NSD1, DAXX, RTF1, NIPBL
GO-BP	GO:0036294	cellular response to decreased oxygen levels	41	1.76008	0.00710253	GATA6, PINK1, VEGFA, HIPK2, ERO1A, HYOU1, RORA, PPP1R15A, SRC, PTEN, EGLN1, PICK1, AIFM1, PPARGC1A, IRAK1, TBL2, MTOR, SLC29A1, EGR1, CITED2, RBPJ, PRKCE, OGT, RWDD3, TWIST1, SFRP1, PPARD, EEF2K, BACH1, EGLN2, CREBBP, VASN, SIRT1, LMNA, TSC1, MDM4, DAXX, SIRT4, DNMT3A, ENDOG, EP300
GO-BP	GO:1902115	regulation of organelle assembly	41	1.71119	0.0118645	FEZ2, EVI5L, SEPT9, TBC1D16, PINK1, PROX1, LCP1, SDC1, EVI5, SRC, TBC1D24, PIP4K2A, TBC1D2B, USP6NL, BMP10, TBC1D17, STAM, AMBRA1, PHF23, RNF4, ATXN2, MTMR3, TBC1D10B, RAB3GAP1, EZR, RAB33B, RALB, RAB20, RDX, RNF5, SENP6, IFT140, TBC1D1, TBC1D10A, CHMP4B, PAN3, CHMP1A, PLK2, TBC1D20, HTT, TBC1D9B
GO-BP	GO:1903308	regulation of chromatin modification	41	1.69939	0.0132967	TADA2B, NOC2L, MECP2, TGFB1, VEGFA, KDM1A, NCOR1, NELFE, TAF7, ARRB1, PPARGC1A, EID1, KMT2B, PML, CTR9, CHTOP, MTHFR, EED, SMAD4, ASXL2, CDK9, SETD7, OGT, TWIST1, PHF1, KMT2A, KDM5A, PRKD2, SPI1, SIRT1, PYGO2, JARID2, HDAC5, PAF1, SIN3A, AUTS2, KDM2A, NSD1, DAXX, RTF1, NIPBL
GO-BP	GO:0048592	eye morphogenesis	41	1.64274	0.0239207	TSKU, TDRD7, NAGLU, IHH, VEGFA, HIPK2, PROX1, COL5A1, LRP6, AXIN1, SHROOM2, MEIS1, TENM3, NECTIN3, JAG1, MFN2, TWIST1, TBX2, RARB, KDR, ARID1A, NECTIN1, EPHA2, NOTCH2, SOX9, NF1, HIPK1, PHACTR4, BMP4, RING1, TOPORS, BCAR3, CCDC66, FRS2, FGFR3, TSPAN12, FZD5, NIPBL, FJX1, SP1, TBC1D20
GO-BP	GO:0001890	placenta development	41	1.61053	0.0324741	NCOA1, MET, GAB1, RXRB, PKD1, JUNB, EGLN1, BIRC2, BMPR2, PKD2, TTPA, PCDH12, MAPK14, CEBPA, ADM, RBPJ, ZFP36L1, VWF, RBM15, SERPINE1, PPARD, HECTD1, ARID1A, FOSL1, HES1, NOTCH2, SETD2, MEN1, DAZAP1, SOCS3, MED1, HTRA1, NCOA6, CTSV, NR2F2, DEDD, FZD5, HSF1, VCAM1, SP1, HS6ST1
GO-BP	GO:0051147	regulation of muscle cell differentiation	41	1.61053	0.0324741	COL14A1, ABL1, TGFB1, CXCL12, EFNB2, PROX1, RBM38, EHD2, ILK, BHLHA15, ANKRD17, FOXO4, BMP10, EHD1, MTOR, MAPK14, RBPJ, MAML1, SETD3, CDK9, CTDP1, NR2C2, SRF, PPARD, MSX1, HDAC4, MMP14, TBX3, SOX9, THRA, BMP4, CFLAR, TNPO2, HDAC5, RBM4, GSK3A, BTG1, DAXX, FLOT1, IL4R, CDH2
GO-BP	GO:0035303	regulation of dephosphorylation	41	1.57956	0.0444096	SEMA4D, URI1, IKBKB, NUAK1, CALM3, CD2BP2, PINK1, TGFB1, SMAD3, PPP6R3, PPP1R15A, BAG4, SMPD1, SPRED1, PPP6R1, YWHAB, ROCK2, SMG5, GBA, MPHOSPH10, ROCK1, PCIF1, PPP1R26, FARP1, WNK1, ENSA, ZFYVE1, RIPK3, CAMSAP3, ANKLE2, PTPA, WDR81, PPP1R7, RBM26, SPPL3, PPP2R5A, CNST, PPP2R2A, TSC1, FKBP15, HTT
GO-BP	GO:0010594	regulation of endothelial cell migration	40	2.12745	0.000129331	MET, SCARB1, CIB1, SYNJ2BP, TGFB1, VEGFA, VEGFC, PROX1, FGFR1, AGT, ADGRA2, BMP10, FOXP1, BCAS3, ROCK2, ITGB1BP1, ETS1, BMPR2, STARD13, FLT4, ITGB3, BCAR1, MAPK14, DLL4, SASH1, KLF4, KDR, PRKD2, RHOB, TEK, EPHA2, NF1, BMP4, NRP1, HDAC5, PLCG1, NR2F2, ANGPT2, MMRN2, DAB2IP
GO-MF	GO:0019903	protein phosphatase binding	40	1.97795	0.000802876	INSR, CSK, MET, PPP3CB, PPP1R9B, SHOC2, PPP6R3, PPP1R3C, PPP1R15A, STAU1, MAP2K7, PPP6R1, SMG5, PTPN1, FLT4, MAPT, MAPK14, ERBB2, TRAF2, SHC1, ENSA, ANKLE2, PTPA, PHACTR4, PPP1CC, ANAPC7, EIF2AK3, STRN, LMNA, CABIN1, MVP, FOXO1, PPP2R2A, AKAP11, CDC27, DAB2IP, CDKN1B, RPS6KB1, CTTNBP2NL, CDH2
KEGG-PATHWAY	hsa04120	Ubiquitin mediated proteolysis	40	1.81936	0.0103908	CUL4A, UBE2G2, XIAP, HERC2, UBOX5, HUWE1, UBE2F, UBE2H, PIAS3, BIRC3, SAE1, UBE2Z, BIRC2, STUB1, PML, UBE2K, UBE2J1, UBE2L3, UBE3A, UBE2Q1, FBXW7, UBE2J2, UBE3B, PRPF19, UBE2O, CUL5, UBA7, CDC20, ANAPC7, SOCS3, UBE2D4, CUL1, MGRN1, MID1, SMURF1, CDC27, BIRC8, CUL4B, MAP3K1, UBA1
GO-BP	GO:0030509	BMP signaling pathway	40	1.75476	0.00877737	TRIM33, RGMB, CTDSPL2, ABL1, SMAD7, GATA6, HIPK2, ACVR2A, ILK, TWSG1, BMP10, BMP6, NBL1, BMPR2, MEGF8, FAM83G, TMEM100, PPM1A, GDF9, SMAD4, GATA4, TOB1, EGR1, SPG20, RBPJ, SFRP1, MSX1, ENG, UBE2O, HES1, NOTCH2, BMP4, FKBP8, HTRA1, HFE2, BMP1, SLC33A1, SMURF1, LEMD3, ACVR1
GO-BP	GO:0090288	negative regulation of cellular response to growth factor stimulus	40	1.75476	0.00877737	TRIM33, CTDSPL2, LTBP1, ABL1, SMAD7, TGFB1, GLG1, SMAD3, HIPK2, AGT, PPP1R15A, LDLRAD4, TWSG1, RASL11B, ADGRA2, NBL1, STUB1, PTPN1, PPM1A, ADAM17, TOB1, SPG20, ADAMTSL2, SFRP1, ENG, SPRY2, VASN, SIRT1, ONECUT1, PPP1CC, PMEPA1, ONECUT2, MTMR4, HTRA1, HFE2, BAMBI, SMURF1, MMRN2, DAB2IP, LEMD3
GO-BP	GO:0001889	liver development	40	1.72951	0.0112949	RARA, MET, GATA6, TET2, SMAD3, PROX1, UPF2, ASS1, PKD1, COBL, CEBPG, PCSK9, JUN, PKD2, RB1CC1, QDPR, ARID5B, ARF6, TNFAIP3, CEBPA, CITED2, VWF, FBXW7, ICMT, UROD, HES1, NOTCH2, THRA, SOX9, PIK3CA, NF1, HLX, ONECUT1, JARID2, BMP4, ONECUT2, MED1, SEC63, SP1, BDH1
GO-BP	GO:0043491	protein kinase B signaling	40	1.70498	0.0143618	INSR, PLEKHA1, CIB1, PINK1, TGFB1, PRKCDBP, SRC, ILK, THPO, C1QTNF1, PTEN, BAG4, SETX, ITGB1BP1, TMEM100, AKT2, MTOR, DAG1, RAPGEF1, MTDH, KLF4, IRS1, HYAL2, LEMD2, SPRY2, SESN2, EPHA2, RICTOR, TEK, PIK3CA, SOX9, SIRT1, ARRB2, F10, SLC9A3R1, PHLPP1, MERTK, DLG1, MUL1, RPS6KB1
GO-BP	GO:0071772	response to BMP	40	1.61343	0.0351283	TRIM33, RGMB, CTDSPL2, ABL1, SMAD7, GATA6, HIPK2, ACVR2A, ILK, TWSG1, BMP10, BMP6, NBL1, BMPR2, MEGF8, FAM83G, TMEM100, PPM1A, GDF9, SMAD4, GATA4, TOB1, EGR1, SPG20, RBPJ, SFRP1, MSX1, ENG, UBE2O, HES1, NOTCH2, BMP4, FKBP8, HTRA1, HFE2, BMP1, SLC33A1, SMURF1, LEMD3, ACVR1
GO-BP	GO:0071773	cellular response to BMP stimulus	40	1.61343	0.0351283	TRIM33, RGMB, CTDSPL2, ABL1, SMAD7, GATA6, HIPK2, ACVR2A, ILK, TWSG1, BMP10, BMP6, NBL1, BMPR2, MEGF8, FAM83G, TMEM100, PPM1A, GDF9, SMAD4, GATA4, TOB1, EGR1, SPG20, RBPJ, SFRP1, MSX1, ENG, UBE2O, HES1, NOTCH2, BMP4, FKBP8, HTRA1, HFE2, BMP1, SLC33A1, SMURF1, LEMD3, ACVR1
GO-BP	GO:0035304	regulation of protein dephosphorylation	40	1.60268	0.0394042	SEMA4D, URI1, IKBKB, NUAK1, CALM3, CD2BP2, PINK1, TGFB1, SMAD3, PPP6R3, PPP1R15A, BAG4, SMPD1, SPRED1, PPP6R1, YWHAB, ROCK2, GBA, MPHOSPH10, ROCK1, PCIF1, PPP1R26, FARP1, WNK1, ENSA, ZFYVE1, RIPK3, CAMSAP3, ANKLE2, PTPA, WDR81, PPP1R7, RBM26, SPPL3, PPP2R5A, CNST, PPP2R2A, TSC1, FKBP15, HTT
GO-BP	GO:0034332	adherens junction organization	38	1.90318	0.00261036	LDB1, CSK, AFDN, SMAD7, VEGFA, SMAD3, ZNF703, PPM1F, NECTIN2, SRC, CTNND1, PTEN, SLK, BCAS3, ROCK2, RHOD, ITGB1BP1, NECTIN3, DAPK3, ROCK1, SFRP1, KDR, ARHGAP6, DSP, RAB8B, CDH7, NECTIN1, RDX, MMP14, TEK, MACF1, PIP5K1A, HIPK1, RCC2, TSC1, TBCD, TAOK2, CDH2
GO-MF	GO:0005057	receptor signaling protein activity	38	1.68274	0.0253514	INSR, MAP3K3, RAF1, SMAD7, SMAD3, ACVR2A, MAP3K11, MAP3K10, BAG4, ACVR1B, BMPR2, IRAK1, RP5-862P8.2, AC013461.1, STRADB, SMAD4, FLRT3, MAPK14, DOK4, ERBB2, MAP3K13, TAOK3, BAG1, KDR, ENG, RIPK3, STK10, ADRB1, PLCG1, DAXX, RGS12, FCGR1A, ACVR1, MAP3K1, CDKN1B, MAP4K4, IL4R, TAOK2
KEGG-PATHWAY	hsa04550	Signaling pathways regulating pluripotency of stem cells	38	1.67901	0.0334049	MYC, RAF1, KAT6A, SMAD3, MAP2K2, ACVR2A, FGFR1, HNF1A, DVL2, AXIN1, FZD4, IL6ST, FZD6, FZD7, MEIS1, ACVR1B, BMPR2, AKT2, SMAD4, MAPK14, LIFR, AKT3, BMI1, KLF4, INHBE, KRAS, SETDB1, DVL3, TBX3, PIK3CA, ONECUT1, JARID2, BMP4, DVL1, FGFR3, FZD5, ID2, ACVR1
GO-MF	GO:0001076	transcription factor activity, RNA polymerase II transcription factor binding	38	1.67027	0.0290092	NCOA1, URI1, YAP1, CREB1, THRAP3, HIPK2, MED18, MED9, PHF12, MKL1, SOX12, NFE2L1, JUN, HDGF, MED4, JADE1, PPARGC1A, SIN3B, MED26, SOX4, MED11, SMAD4, LMO2, GATA4, NR3C1, CITED2, MED13, KLF4, SRF, MED7, CITED4, HYAL2, CREBBP, NOTCH2, BHLHE40, MED1, PPARA, SIN3A
GO-MF	GO:0008757	S-adenosylmethionine-dependent methyltransferase activity	38	1.65799	0.0331013	TRMT10C, METTL1, SETD1A, WDR4, SETD1B, CARM1, FBL, KMT2E, HNMT, CARNMT1, TRMO, KMT2B, FTSJ3, CXXC1, NSUN2, METTL15, MTR, CMTR1, SETD7, SETD3, TARBP1, KMT2A, METTL21A, KMT2D, SETDB1, ICMT, SETD2, MEN1, PRDM2, WDR82, GNMT, PCMTD1, NSD1, KMT2C, DOT1L, WHSC1L1, DNMT3A, WDR5
GO-BP	GO:0018022	peptidyl-lysine methylation	37	2.18011	0.000164786	TET2, SETD1A, SETD1B, KDM1A, KMT2E, NELFE, KDM6A, KMT2B, CTR9, TET3, CXXC1, EED, SMAD4, ASXL2, SETD3, SETD7, OGT, PHF1, KMT2A, METTL21A, SETDB1, KMT2D, SETD2, MEN1, ARID4B, SIRT1, PRDM2, WDR82, JARID2, NCOA6, AUTS2, NSD1, KMT2C, RTF1, DOT1L, WHSC1L1, WDR5
GO-MF	GO:0016410	N-acyltransferase activity	37	2.13158	0.000351126	TADA2B, NCOA2, NCOA1, KAT6A, NAA50, HGSNAT, CERS4, CDY1B, CDY2A, ARRB1, SAP130, CDY2B, SUPT7L, KAT5, CDYL, NAGS, GLYATL3, OGT, NMT1, NAA25, CREBBP, EPC1, TAF5L, KAT14, NAT1, NMT2, TAF6L, NAT2, KAT6B, PHF20, SRCAP, NAT9, HCFC1, EP300, NAA15, WDR5, CDY1
GO-BP	GO:0046330	positive regulation of JNK cascade	37	1.96789	0.00164047	ZNF622, HIPK2, TLR6, DVL2, GAB1, MAP3K11, AXIN1, MAP3K10, FZD4, MAGI3, GADD45B, MAP2K7, FZD7, RP5-862P8.2, AC013461.1, CTGF, PTPN1, FLT4, TRAF2, DBNL, SASH1, LTBR, TAOK3, SERPINF2, DVL3, GADD45G, TNFRSF11A, DAXX, FZD5, TLR4, MAPK8IP3, DAB2IP, MUL1, RIPK1, MAP3K1, TAOK2, DUSP15
GO-BP	GO:0001704	formation of primary germ layer	37	1.86867	0.00450808	GATA6, SMAD3, COL5A1, FGFR1, EXT2, AXIN1, MMP15, TWSG1, KDM6A, MMP2, FZD7, ITGB2, BMPR2, CTR9, ETS2, KIF16B, FOXA2, ITGA5, ITGB3, GATA4, DUSP1, SOX17, KLF4, SRF, EXOC4, COL4A2, MMP14, EPHA2, MACF1, TAL1, BMP4, PAF1, CDC73, TNRC6C, RTF1, ACVR1, HTT
GO-MF	GO:0019838	growth factor binding	37	1.79961	0.00930912	INSR, LTBP3, LTBP1, GLG1, COL5A1, ACVR2A, FGFR1, IGFALS, IL6ST, IGFBP6, FURIN, ACVR1B, BMPR2, CRIM1, CTGF, FLT4, ERBB2, DUSP1, LIFR, IL10RA, ERBB3, HYAL2, KDR, IL6R, ENG, PDGFRA, NRDC, VASN, TEK, GHR, RHBDF2, HTRA1, NRP1, FGFR3, KLB, FLT1, ACVR1
GO-BP	GO:0030879	mammary gland development	37	1.6472	0.0361634	NCOA1, GPAT4, CREB1, TGFB1, VEGFA, ZNF703, USF2, ELF3, SRC, NCOR1, RREB1, NTN1, PML, AKT2, SLC29A1, NR3C1, NOTCH4, ARHGAP5, TBX2, IRS1, MSX1, KDM5B, STAT5A, UMPS, ATP2B2, TBX3, EPHA2, SOX9, PYGO2, B4GALT1, BMP4, EIF2AK3, MED1, TNFRSF11A, ID2, PRLR, PPAT
GO-BP	GO:1903828	negative regulation of cellular protein localization	37	1.6472	0.0361634	HNF4A, CSK, NFKBIL1, RAB23, UBE2G2, TGFB1, PPM1B, G3BP2, PKD1, BAG4, BCL2L1, PARP10, ITGB1BP1, PKD2, SOX4, MTOR, PPM1A, UBE2J1, GOPC, TACC3, HSPH1, RANGAP1, DAB2, OGT, DACT3, HECTD1, ANXA13, GDI1, THRA, NF1, LZTS2, PPP2R5A, YOD1, SIN3A, SLC9A3R1, SIRT4, DAB2IP
GO-BP	GO:0034968	histone lysine methylation	36	2.35175	3.77602e-05	TET2, SETD1A, SETD1B, KDM1A, KMT2E, NELFE, KDM6A, KMT2B, CTR9, TET3, CXXC1, EED, SMAD4, ASXL2, SETD3, SETD7, OGT, PHF1, KMT2A, KMT2D, SETDB1, SETD2, MEN1, ARID4B, SIRT1, PRDM2, WDR82, JARID2, NCOA6, AUTS2, NSD1, RTF1, KMT2C, DOT1L, WHSC1L1, WDR5
GO-BP	GO:0045446	endothelial cell differentiation	36	2.23053	0.000129972	IKBKB, AFDN, MET, PROX1, AGT, CLDN5, BMP6, ROCK2, BMPR2, F11R, TMEM100, ROCK1, SMAD4, JAG1, ARHGEF26, RBPJ, SOX17, EZR, RAPGEF1, NOTCH4, KDR, ENG, RAPGEF6, RDX, MYADM, RAPGEF2, BMP4, S1PR1, NRP1, NR2F2, BTG1, TJP2, RAP2C, TNFRSF1A, ACVR1, HEG1
GO-MF	GO:0001085	RNA polymerase II transcription factor binding	36	2.01527	0.00131887	LDB1, HNF4A, CREB1, GATA6, SMAD3, HIPK2, KDM1A, FBL, NCOR1, JUN, SMAD4, LMO2, GATA4, MKKS, RBPJ, DHX9, NFE2L2, MTDH, SETD3, KLF4, SPOP, GTF2A1, CREBBP, TBX3, SPI1, ERCC4, BHLHE40, TAL1, TEAD3, PPARA, SIN3A, ZNHIT6, SP1, RB1, EP300, DACT1
GO-BP	GO:0048593	camera-type eye morphogenesis	36	1.89791	0.00405327	TSKU, TDRD7, IHH, VEGFA, HIPK2, PROX1, LRP6, SHROOM2, MEIS1, TENM3, NECTIN3, JAG1, MFN2, TWIST1, TBX2, KDR, ARID1A, NECTIN1, EPHA2, NOTCH2, SOX9, NF1, HIPK1, PHACTR4, BMP4, TOPORS, BCAR3, RING1, CCDC66, FRS2, FGFR3, TSPAN12, FZD5, FJX1, SP1, TBC1D20
GO-BP	GO:0090101	negative regulation of transmembrane receptor protein serine/threonine kinase signaling pathway	36	1.86518	0.00568888	TRIM33, CTDSPL2, LTBP1, ABL1, SYNJ2BP, SMAD7, GLG1, TGFB1, SMAD3, HIPK2, PPP1R15A, LDLRAD4, TWSG1, RASL11B, NBL1, STUB1, PPM1A, ADAM17, TOB1, SPG20, ADAMTSL2, SFRP1, ENG, VASN, SIRT1, ONECUT1, PPP1CC, PMEPA1, ONECUT2, MTMR4, HTRA1, HFE2, BAMBI, SMURF1, LEMD3, ACVR1
GO-BP	GO:0034142	toll-like receptor 4 signaling pathway	36	1.83357	0.00757949	TNIP2, IKBKB, CREB1, PELI2, TLR6, FOS, MAP2K4, BIRC3, MAP2K7, JUN, BIRC2, PIK3AP1, ITGB2, IRAK1, MYD88, TICAM2, TNFAIP3, MAPK14, MAPKAPK2, DUSP7, PRKCE, TICAM1, IRF3, TANK, RIPK3, NR1H3, TAB2, FADD, MAPKAPK3, TAB1, CUL1, TLR4, DAB2IP, TLR1, MAP3K1, RIPK1
GO-BP	GO:0035051	cardiocyte differentiation	36	1.83357	0.00757949	RARA, COL14A1, MET, GATA6, DICER1, TGFB1, VEGFA, EFNB2, PROX1, AGT, RXRB, BMP10, MTOR, SMAD4, JAG1, GATA4, HAND2, RBPJ, SOX17, MAML1, TWIST1, CTDP1, FHL2, SRF, OBSL1, TBX2, RARB, PDGFRA, ARID1A, TBX3, HES1, BMP4, LMNA, TSC1, GSK3A, ACVR1
GO-BP	GO:0032606	type I interferon production	36	1.73089	0.0193558	POLR1D, POLR3E, DDX3X, IKBKB, NLRX1, CACTIN, PPM1B, POLR2E, ATG12, IRF1, POLR3H, DTX4, IRAK1, MYD88, RELB, OTUD5, DHX36, TNFAIP3, DHX9, RNF135, TICAM1, IRF3, AZI2, LRRFIP1, DDX58, RIPK3, CREBBP, TLR8, UBA7, HAVCR2, TLR4, FLOT1, ATG9A, RIPK1, EP300, TRAF3IP1
KEGG-PATHWAY	hsa04068	FoxO signaling pathway	36	1.68704	0.0382163	INSR, RAF1, IKBKB, PRKAG1, TGFB1, SMAD3, MAP2K2, PTEN, HOMER2, FOXO4, TNFSF10, ATG12, GADD45B, AKT2, FOXO3, SMAD4, MAPK14, CSNK1E, AKT3, SETD7, IRS1, SGK3, KRAS, CCNG2, CREBBP, PIK3CA, SIRT1, S1PR1, FOXO1, USP7, GADD45G, SOS1, PLK2, CDKN1B, EP300, SGK1
GO-BP	GO:0008360	regulation of cell shape	36	1.69032	0.0278851	SEMA4D, PLEKHO1, VEGFA, CTD-2207O23.3, CDC42SE1, RHOU, ITGB2, CDC42EP2, CDC42EP4, DAG1, DAPK3, PALM, MYO10, EZR, BAIAP2, KDR, ARHGEF18, BRWD1, RHOJ, C21orf2, GNA12, TBCCD1, C15orf62, RDX, FGR, MYH14, RASA1, FYN, DIAPH1, BAMBI, SLC9A3R1, DLG1, CDC42EP1, ARHGAP35, TAOK2, WIPF2, MYH9
GO-BP	GO:0045834	positive regulation of lipid metabolic process	36	1.69032	0.0278851	HNF4A, SCARB1, CREB1, TGFB1, AGT, VAV3, SRC, BMP6, VAV2, AMBRA1, PPARGC1A, AKT2, ABHD6, MTOR, CPT1A, PRKCE, ADGRF5, TWIST1, IRS1, PDGFRA, PLIN5, FGR, SMPD3, TEK, AGTR1, LDLRAP1, NR1H3, SMPD2, PPARA, NR1H2, MID1IP1, FGFR3, MLXIPL, SIRT4, TNFRSF1A, FLT1
GO-BP	GO:0032387	negative regulation of intracellular transport	36	1.62678	0.0481896	HNF4A, CSK, RABGEF1, SAR1A, NFKBIL1, RAB23, UBE2G2, TGFB1, PPM1B, G3BP2, PKD1, BAG4, PARP10, ITGB1BP1, INSIG1, PKD2, SOX4, MTOR, PPM1A, NUP153, MAPT, UBE2J1, GOPC, TACC3, RANGAP1, OGT, DACT3, ANXA13, GDI1, THRA, NF1, SLC35F6, YOD1, SLC9A3R1, SIRT4, DAB2IP
GO-BP	GO:0035264	multicellular organism growth	36	1.62678	0.0481896	RARA, CHD7, PLEKHA1, CREB1, IHH, DICER1, ATF5, AGT, KDM6A, DHCR7, ATXN2, MTOR, ARID5B, MKKS, WDR48, ZFP36L1, EZR, TARBP2, SLC25A25, TNS2, RARB, STAT5A, ICMT, NOTCH2, ANKRD11, GHR, FKBP8, ADD1, ADRB1, KDM2A, HSF1, KMT2C, NIPBL, FLVCR1, HEG1, TNKS2
GO-BP	GO:1903311	regulation of mRNA metabolic process	35	1.86152	0.00696414	THRAP3, RNPS1, SRSF9, SRSF4, CNOT8, SYNCRIP, NELFE, BTG2, SRSF6, NSRP1, HNRNPR, CTR9, SUPT5H, WTAP, SAFB, SNRNP70, TOB1, RBFOX3, CDK9, CWC22, ZFP64, ACIN1, PRPF19, DHX34, CDK11B, DAZAP1, ZFP36L2, MBNL1, CDC73, PAF1, RBM4, TNRC6C, DYRK1A, SFSWAP, CDK11A
GO-BP	GO:0032479	regulation of type I interferon production	35	1.71017	0.026926	POLR3E, DDX3X, POLR1D, IKBKB, NLRX1, CACTIN, PPM1B, POLR2E, ATG12, IRF1, POLR3H, DTX4, IRAK1, MYD88, RELB, OTUD5, DHX36, TNFAIP3, DHX9, RNF135, TICAM1, IRF3, LRRFIP1, DDX58, RIPK3, CREBBP, TLR8, UBA7, HAVCR2, TLR4, FLOT1, ATG9A, RIPK1, EP300, TRAF3IP1
GO-BP	GO:0050821	protein stabilization	35	1.65631	0.0426253	SEL1L, TNIP2, CDC37, SMAD7, CREB1, PINK1, SMAD3, PTEN, P3H1, PPARGC1A, PML, SOX4, WIZ, PEX6, HPS4, PFN2, LAMP1, SOX17, FBXW7, MSX1, CPN2, DVL3, SWSAP1, RASSF1, DNAJA3, DVL1, TSC1, USP7, MDM4, USP2, PHB, MUL1, HCFC1, EP300, NAA15
GO-BP	GO:0010634	positive regulation of epithelial cell migration	34	1.9839	0.00269648	SCARB1, CIB1, MET, TGFB1, VEGFA, PROX1, VEGFC, FGFR1, AGT, PPM1F, SRC, ADGRA2, FOXP1, BCAS3, JUN, ROCK2, RREB1, ITGB1BP1, ETS1, BMPR2, FLT4, ITGB3, BCAR1, MAPK14, PRKCE, SASH1, KDR, PRKD2, RHOB, TEK, SOX9, BMP4, NRP1, PLCG1
GO-MF	GO:0016407	acetyltransferase activity	34	1.97795	0.00299666	PAFAH1B2, TADA2B, NCOA2, NCOA1, KAT6A, NAA50, HGSNAT, CDY1B, CDY2A, ARRB1, SAP130, CDY2B, SUPT7L, KAT5, CDYL, NAGS, OGT, NAA25, CREBBP, EPC1, TAF5L, KAT14, NAT1, TAF6L, NAT2, KAT6B, PHF20, SRCAP, NAT9, HCFC1, EP300, NAA15, WDR5, CDY1
KEGG-PATHWAY	hsa04931	Insulin resistance	34	1.94739	0.0118483	INSR, MGEA5, IKBKB, PRKAG1, CREB1, MLXIP, PPP1R3C, PTEN, PPP1R3D, PPARGC1A, SLC27A2, AKT2, PTPN1, MTOR, CPT1A, PRKCE, AKT3, OGT, IRS1, CREB3L3, SLC2A1, PTPA, PIK3CA, NR1H3, PPP1CC, SOCS3, PPP1R3B, PPARA, NR1H2, FOXO1, TRIB3, MLXIPL, TNFRSF1A, RPS6KB1
GO-BP	GO:0017015	regulation of transforming growth factor beta receptor signaling pathway	34	1.82448	0.0115654	TRIM33, LTBP1, RNF111, SMAD7, GLG1, TGFB1, SMAD3, ZNF703, HIPK2, PPP1R15A, LDLRAD4, AXIN1, RASL11B, FURIN, STUB1, PPM1A, ADAM17, SMAD4, CITED2, DAB2, ADAMTSL2, ENG, VASN, MEN1, SIRT1, ONECUT1, PPP1CC, PMEPA1, ONECUT2, MTMR4, HTRA1, BAMBI, SMURF1, LEMD3
GO-BP	GO:1903844	regulation of cellular response to transforming growth factor beta stimulus	34	1.82448	0.0115654	TRIM33, LTBP1, RNF111, SMAD7, GLG1, TGFB1, SMAD3, ZNF703, HIPK2, PPP1R15A, LDLRAD4, AXIN1, RASL11B, FURIN, STUB1, PPM1A, ADAM17, SMAD4, CITED2, DAB2, ADAMTSL2, ENG, VASN, MEN1, SIRT1, ONECUT1, PPP1CC, PMEPA1, ONECUT2, MTMR4, HTRA1, BAMBI, SMURF1, LEMD3
GO-MF	GO:0008080	N-acetyltransferase activity	33	2.27695	0.000280009	TADA2B, NCOA2, NCOA1, KAT6A, NAA50, HGSNAT, CDY1B, CDY2A, ARRB1, SAP130, CDY2B, SUPT7L, KAT5, CDYL, NAGS, OGT, NAA25, CREBBP, EPC1, TAF5L, KAT14, NAT1, TAF6L, NAT2, KAT6B, PHF20, NAT9, SRCAP, HCFC1, EP300, NAA15, WDR5, CDY1
GO-BP	GO:0090100	positive regulation of transmembrane receptor protein serine/threonine kinase signaling pathway	33	1.92555	0.0057588	SYNJ2BP, RNF111, GATA6, TGFB1, HIPK2, ACVR2A, ILK, AXIN1, TWSG1, BMP10, BMP6, PARP1, FURIN, ACVR1B, BMPR2, ADAM17, SMAD4, GDF9, GATA4, CITED2, RBPJ, DAB2, INHBE, MSX1, ENG, HES1, UBE2O, NOTCH2, MEN1, BMP4, FKBP8, BMP1, ACVR1
GO-MF	GO:0047485	protein N-terminus binding	33	1.91978	0.00624378	NCOA1, PEX14, TDRD7, MECP2, CALM3, TGFB1, TAF11, PIAS3, PARP1, BIRC2, ALG2, NPAT, PEX5, ARF6, RBPJ, TARBP2, VWF, EXOC4, SRRM2, MORF4L1, ERCC4, MEN1, SMARCC1, RASSF1, PPP1CC, NCOR2, EIF5A, TSC1, DAXX, DCTN4, THAP7, NIPBL, CHMP6
GO-MF	GO:0001078	transcriptional repressor activity, RNA polymerase II core promoter proximal region sequence-specific binding	33	1.84733	0.0118402	YLPM1, PROX1, RCOR1, BTG2, AEBP2, ZBTB7A, ZGPAT, ZNF746, ETS2, ESRRA, ZNF148, TGIF1, IRF3, TBX2, GZF1, ATF3, BACH1, CREBBP, TBX3, HES1, SPI1, BHLHE40, CUX2, PPARA, SALL1, ZNF281, CC2D1A, FOXO1, FOXP2, HSF1, ZNF217, MLXIPL, NFIL3
GO-BP	GO:0006024	glycosaminoglycan biosynthetic process	33	1.73975	0.027659	CHST7, ST3GAL1, TGFB1, XYLT2, GLCE, EXT2, SDC1, CHPF, PTGER4, BGN, EXTL3, ST3GAL2, B3GAT3, CHST15, NDST2, CHST2, EXTL1, HS3ST3B1, B4GALT7, B4GALT1, HS2ST1, CHST1, CHST12, CHPF2, CHST13, HS6ST1, EXTL2, SLC35D2, DSE, B3GNT3, B4GAT1, FMOD, B4GALT5
GO-BP	GO:0006023	aminoglycan biosynthetic process	33	1.72462	0.0308407	CHST7, ST3GAL1, TGFB1, XYLT2, GLCE, EXT2, SDC1, CHPF, PTGER4, BGN, EXTL3, ST3GAL2, B3GAT3, CHST15, NDST2, CHST2, EXTL1, HS3ST3B1, B4GALT7, B4GALT1, HS2ST1, CHST1, CHST12, CHPF2, CHST13, HS6ST1, EXTL2, SLC35D2, DSE, B3GNT3, B4GAT1, FMOD, B4GALT5
KEGG-PATHWAY	hsa04722	Neurotrophin signaling pathway	33	1.7011	0.0493393	MAP3K3, RAF1, IKBKB, ABL1, CALM3, SH2B3, MAP2K2, IRAK3, CAMK2G, GAB1, CRKL, MAP2K7, JUN, SH2B1, IRAK1, AKT2, FOXO3, SH2B2, MAPK14, KIDINS220, MAPKAPK2, AKT3, RAPGEF1, PSEN1, SHC1, IRS1, KRAS, PRDM4, PIK3CA, FRS2, PLCG1, SOS1, MAP3K1
GO-BP	GO:0055088	lipid homeostasis	33	1.66665	0.0492441	HNF4A, PLA2G12B, SCARB1, USF2, ORMDL3, RORA, NCOR1, PCSK9, EHD1, ABCA1, ANGPTL4, ACSM2A, CEBPA, MED13, NPC1L1, SEC24A, DGAT1, NR5A2, FBXW7, ASGR2, SESN2, LDLRAP1, PEX2, SIRT1, NR1H3, LAMTOR1, MYLIP, USF1, NR1H2, NUS1, GCKR, MLXIPL, NR1D2
GO-BP	GO:1901800	positive regulation of proteasomal protein catabolic process	32	2.06797	0.00199885	DDRGK1, SMAD7, CHFR, AXIN1, ARIH2, PTEN, RNF14, SGTA, RNF19B, STUB1, CSNK1E, CEBPA, NFE2L2, DNAJB2, PSEN1, DAB2, ZFAND2A, FBXW7, RNF19A, TRIB1, NUB1, RNF144B, GCLC, SOCS5, CSNK1A1, DVL1, SOCS4, TRIB3, ANKIB1, PLK2, DAB2IP, RB1
GO-BP	GO:0030218	erythrocyte differentiation	31	1.96117	0.00639122	LDB1, VEGFA, HIPK2, ACVR2A, KLF13, ANKRD54, KDM1A, NCOR1, KMT2E, CEBPG, GAS2L1, G6PD, NFE2L1, ETS1, ACVR1B, FOXO3, MAPK14, SRF, ACIN1, STAT5A, SPI1, THRA, TAL1, BMP4, ADD1, MED1, ID2, SP1, MAFB, RB1, FLVCR1
GO-BP	GO:0034101	erythrocyte homeostasis	31	1.82658	0.0185247	LDB1, VEGFA, HIPK2, ACVR2A, KLF13, ANKRD54, KDM1A, NCOR1, KMT2E, CEBPG, GAS2L1, G6PD, NFE2L1, ETS1, ACVR1B, FOXO3, MAPK14, SRF, ACIN1, STAT5A, SPI1, THRA, TAL1, BMP4, ADD1, MED1, ID2, SP1, MAFB, RB1, FLVCR1
GO-BP	GO:0003206	cardiac chamber morphogenesis	31	1.77439	0.0278596	RARA, SMAD7, GATA6, PROX1, CPE, EGLN1, CCM2L, BMP10, SOX4, JAG1, GATA4, HAND2, CITED2, RBPJ, DLL4, FHL2, SRF, RBM15, TBX2, RARB, DSP, DVL3, TBX3, HES1, TEK, NOTCH2, MED1, GSK3A, ID2, ACVR1, HEG1
GO-BP	GO:0045598	regulation of fat cell differentiation	31	1.75765	0.0315344	NOCT, CREB1, TGFB1, SMAD3, RORC, CARM1, RORA, AXIN1, INSIG1, RUNX1T1, MTOR, JAG1, ASXL2, MAPK14, CEBPA, TAF8, CMKLR1, METRNL, SFRP1, PPARD, HES1, SIRT1, MEX3C, ASXL1, FOXO1, FNDC5, TRIB3, ID2, ENPP1, ZBTB16, DACT1
GO-BP	GO:1901888	regulation of cell junction assembly	30	2.65149	2.17136e-05	LDB1, IKBKB, SMAD3, VEGFA, AGT, PPM1F, SRC, PTEN, PRKACA, SLK, BCAS3, RHOD, ROCK2, ITGB1BP1, DAPK3, ROCK1, RAPGEF1, GJA1, SFRP1, KDR, ARHGAP6, MMP14, TEK, MACF1, RAPGEF2, PRKCH, TSC1, RCC2, FZD5, FLOT1
GO-BP	GO:0030510	regulation of BMP signaling pathway	30	2.22594	0.000886591	TRIM33, CTDSPL2, ABL1, SMAD7, GATA6, XIAP, HIPK2, ACVR2A, ILK, TWSG1, NBL1, BMPR2, PPM1A, SMAD4, GATA4, SPG20, TOB1, RBPJ, SFRP1, MSX1, ENG, HES1, UBE2O, NOTCH2, BMP4, FKBP8, HTRA1, HFE2, SMURF1, LEMD3
GO-BP	GO:0043484	regulation of RNA splicing	30	1.98133	0.00669341	SON, RNPS1, THRAP3, SRSF9, SRSF4, RBM38, FASTK, CLK2, MBNL2, SRSF6, SETX, NSRP1, AHNAK, AKT2, PQBP1, WTAP, SNRNP70, RBFOX3, CWC22, CDK12, ZFP64, ACIN1, HNRNPF, PRPF19, RBM22, DAZAP1, MBNL1, RBM4, DYRK1A, SFSWAP
GO-BP	GO:0003279	cardiac septum development	30	1.93872	0.00924934	RARA, LTBP1, SMAD7, GATA6, PROX1, EGLN1, SOX4, SMAD4, JAG1, GATA4, CITED2, RBM15, TRIP11, TBX2, RARB, HECTD1, DVL3, TBX3, HES1, NOTCH2, BMP4, SNX17, SALL1, TAB1, FRS2, MDM4, ID2, PLXND1, ACVR1, HEG1
GO-BP	GO:0050684	regulation of mRNA processing	30	1.87814	0.014747	RNPS1, THRAP3, SRSF9, SRSF4, NELFE, BTG2, SRSF6, NSRP1, CTR9, WTAP, SUPT5H, SAFB, SNRNP70, TOB1, RBFOX3, CDK9, CWC22, ZFP64, ACIN1, PRPF19, CDK11B, DAZAP1, MBNL1, CDC73, PAF1, RBM4, TNRC6C, DYRK1A, SFSWAP, CDK11A
GO-BP	GO:0014065	phosphatidylinositol 3-kinase signaling	30	1.80301	0.02643	SEMA4D, PLEKHA1, KLF4, UBE3A, TWIST1, IRS1, PPARD, ERBB3, KDR, FGFR1, PDGFRA, AGT, PIK3IP1, NCOR1, FGR, TEK, PTEN, NF1, PIK3CA, SOX9, SIRT1, FYN, PIK3AP1, PRR5, SLC9A3R1, F2R, PIK3C2A, DAB2IP, FLT1, ERBB2
GO-BP	GO:0034250	positive regulation of cellular amide metabolic process	30	1.78516	0.029891	DDX3X, PINK1, EIF5AL1, USP16, LARP4B, PPP1R15A, SYNCRIP, LARP1, COA3, PAIP1, IMP3, SOX4, MTOR, YBX3, ERBB2, YTHDF2, TARBP2, NFE2L2, SMPD3, RMND1, FAM129A, CIRBP, DNAJC3, SMPD2, NCK2, PYM1, EIF5A, MPV17L2, TNFRSF1A, RPS6KB1
GO-BP	GO:0042752	regulation of circadian rhythm	30	1.71715	0.04918	NOCT, GNA11, THRAP3, CREB1, PROX1, CIPC, RBM4B, RORC, RORA, PTGER4, ROCK2, TIMELESS, PPARGC1A, PML, CSNK1E, UBE3A, BHLHE40, NR1H3, PPP1CC, CCAR2, PPARA, SIN3A, FBXL3, PHLPP1, RBM4, USP2, PER1, CREM, ID2, NR1D2
GO-BP	GO:0032436	positive regulation of proteasomal ubiquitin-dependent protein catabolic process	29	2.17864	0.00171473	SMAD7, CHFR, AXIN1, ARIH2, PTEN, RNF14, SGTA, RNF19B, STUB1, CSNK1E, CEBPA, NFE2L2, PSEN1, DAB2, DNAJB2, ZFAND2A, RNF19A, TRIB1, NUB1, RNF144B, GCLC, SOCS5, CSNK1A1, DVL1, SOCS4, ANKIB1, TRIB3, PLK2, RB1
GO-BP	GO:0043506	regulation of JUN kinase activity	29	2.17864	0.00171473	AIDA, TLR6, GAB1, DVL2, MAP3K11, AXIN1, MAP3K10, MAGI3, FZD4, MAP2K7, RP5-862P8.2, AC013461.1, PTPN1, TRAF2, SASH1, DBNL, TAOK3, SFRP1, HIPK3, DTNBP1, DVL3, TNFRSF11A, FZD5, DAXX, MAPK8IP3, DAB2IP, MUL1, MAP3K1, RIPK1
KEGG-PATHWAY	hsa04064	NF-kappa B signaling pathway	29	2.06194	0.00856095	PIAS4, IKBKB, CXCL12, XIAP, ERC1, PIDD1, BCL2L1, BIRC3, BIRC2, IRAK1, IL1R1, MYD88, RELB, TICAM2, TNFAIP3, TRAF2, ZAP70, LTBR, TICAM1, DDX58, TAB2, CFLAR, TAB1, PLCG1, TNFRSF11A, VCAM1, TLR4, TNFRSF1A, RIPK1
GO-BP	GO:0036503	ERAD pathway	29	2.05048	0.00482108	SEL1L, TMEM259, UBE2G2, AUP1, RNF121, SGTA, STUB1, RNF103, UBE2J1, MARCH6, STT3B, USP25, MAN1B1, NFE2L2, ERLIN2, DNAJB2, ANKZF1, TOR1A, UBE2J2, EDEM1, RNF5, EDEM3, AMFR, FAF2, YOD1, NPLOC4, DNAJB9, UBXN1, TMEM129
GO-BP	GO:0001952	regulation of cell-matrix adhesion	29	1.91529	0.0132891	LDB1, CIB1, SMAD3, VEGFA, VEGFC, PPM1F, ILK, SRC, PTEN, SLK, BCAS3, RHOD, ROCK2, ITGB1BP1, DAPK3, ROCK1, SERPINE1, SFRP1, KDR, ARHGAP6, MMP14, TEK, NF1, MACF1, ONECUT1, RASA1, ONECUT2, TSC1, RCC2
GO-MF	GO:0030165	PDZ domain binding	29	1.91202	0.0146527	NCOA2, PLEKHA1, MAP2K2, ACVR2A, ERC1, PTEN, FZD4, SLC9A3R2, CCDC88C, FZD7, GRASP, F11R, CRIM1, ADAM17, LNX2, KIDINS220, BAIAP2, PSEN1, EXOC4, GJA1, SNTB1, ATP2B2, CLCN3, RAPGEF2, ADRB1, TBC1D10A, SLC9A3R1, RPS6KB1, DOCK4
GO-BP	GO:0034138	toll-like receptor 3 signaling pathway	29	1.81553	0.0279221	IKBKB, TNIP2, CREB1, SCARA3, UNC93B1, FOS, MAP2K4, BIRC3, MAP2K7, JUN, BIRC2, IRAK1, TICAM2, TNFAIP3, MAPK14, MAPKAPK2, DUSP7, TANK, IRF3, TICAM1, RIPK3, TAB2, FADD, MAPKAPK3, TAB1, CUL1, TLR4, FLOT1, RIPK1
GO-BP	GO:0055007	cardiac muscle cell differentiation	29	1.79682	0.0319297	RARA, COL14A1, MET, GATA6, TGFB1, DICER1, VEGFA, PROX1, EFNB2, AGT, RXRB, BMP10, MTOR, GATA4, RBPJ, MAML1, CTDP1, FHL2, SRF, OBSL1, RARB, PDGFRA, ARID1A, TBX3, BMP4, LMNA, GSK3A, TSC1, ACVR1
GO-BP	GO:0090317	negative regulation of intracellular protein transport	29	1.79682	0.0319297	HNF4A, CSK, NFKBIL1, RAB23, UBE2G2, PPM1B, G3BP2, PKD1, BAG4, PARP10, ITGB1BP1, PKD2, SOX4, MTOR, PPM1A, UBE2J1, GOPC, TACC3, RANGAP1, OGT, DACT3, ANXA13, GDI1, NF1, THRA, YOD1, SLC9A3R1, DAB2IP, SIRT4
GO-BP	GO:0009755	hormone-mediated signaling pathway	29	1.74291	0.0470348	RARA, HNF4A, PGRMC2, RORC, RORA, RXRB, THRB, NR3C1, ESRRA, LANCL2, NR2C2, NR5A2, PPARD, RARB, STAT5A, NR2F1, THRA, NR1H3, BMP4, MED1, PPARA, NR1H2, LATS1, NR2F2, PAQR9, PRLR, NR1D2, NUP62, SGK1
GO-BP	GO:0010595	positive regulation of endothelial cell migration	28	2.54971	0.000116459	CIB1, SCARB1, MET, TGFB1, VEGFA, PROX1, VEGFC, FGFR1, AGT, ADGRA2, FOXP1, BCAS3, ROCK2, ITGB1BP1, ETS1, BMPR2, FLT4, ITGB3, BCAR1, MAPK14, SASH1, KDR, PRKD2, RHOB, TEK, BMP4, NRP1, PLCG1
GO-BP	GO:1903310	positive regulation of chromatin modification	28	2.05221	0.00609781	TADA2B, TGFB1, VEGFA, KDM1A, NCOR1, NELFE, ARRB1, PPARGC1A, PML, CTR9, CHTOP, SMAD4, EED, ASXL2, CDK9, OGT, PHF1, KMT2A, PRKD2, SIRT1, JARID2, SIN3A, PAF1, AUTS2, KDM2A, DAXX, RTF1, NIPBL
GO-BP	GO:0007044	cell-substrate junction assembly	28	1.95676	0.0120879	LDB1, SFRP1, VEGFA, SMAD3, KDR, DST, ARHGAP6, PPM1F, SRC, MMP14, TEK, PTEN, MACF1, PIP5K1A, SLK, BCAS3, ROCK2, RHOD, ITGB1BP1, RCC2, TSC1, CD151, ITGA5, DAPK3, ITGB3, ROCK1, ITGA6, TAOK2
GO-MF	GO:0017137	Rab GTPase binding	28	1.8258	0.0346384	EVI5L, RABGEF1, RAB11FIP2, HACE1, RIN3, EVI5, ERC1, DENND5A, RILP, USP6NL, EHD1, MICAL3, RIC1, KIF16B, ULK1, RAB3GAP1, NPC1L1, GAS8, RBSN, STXBP5L, HPS6, GOLGA5, GDI1, ANKRD27, BICD2, AP1G1, RAB11FIP3, TBC1D20
GO-BP	GO:0032922	circadian regulation of gene expression	27	2.66018	7.69346e-05	NCOA2, NOCT, RBM4B, RORC, PRKCDBP, RORA, NCOR1, HNRNPU, PPARGC1A, PML, RELB, CSNK1E, MYBBP1A, OGT, KMT2A, KDM5A, BHLHE40, SIRT1, PPP1CC, AHR, PPARA, NRIP1, LGR4, PER1, CREM, USP2, ID2
GO-BP	GO:0006476	protein deacetylation	27	2.16361	0.00332418	HDAC11, TGFB1, VEGFA, RCOR1, NCOR1, SIRT3, PML, SIN3B, ELK4, BRMS1, KDM5A, RIPK3, HDAC4, MORF4L1, PRKD2, SIRT1, SALL1, TBL1Y, HDAC5, SIN3A, PER1, NIPBL, PHB, SIRT7, SIRT4, DYRK1A, EP300
GO-BP	GO:0031058	positive regulation of histone modification	27	2.05406	0.00749176	TADA2B, CDK9, OGT, PHF1, KMT2A, TGFB1, VEGFA, KDM1A, PRKD2, NCOR1, SIRT1, NELFE, JARID2, ARRB1, PPARGC1A, PAF1, PML, AUTS2, CTR9, KDM2A, DAXX, CHTOP, RTF1, NIPBL, EED, SMAD4, ASXL2
GO-BP	GO:0035601	protein deacylation	27	2.02839	0.00899033	HDAC11, TGFB1, VEGFA, RCOR1, NCOR1, SIRT3, PML, SIN3B, ELK4, BRMS1, KDM5A, RIPK3, HDAC4, MORF4L1, PRKD2, SIRT1, SALL1, TBL1Y, HDAC5, SIN3A, PER1, NIPBL, PHB, SIRT7, SIRT4, DYRK1A, EP300
GO-MF	GO:0008276	protein methyltransferase activity	27	2.00268	0.0115448	SETD1A, SETD1B, CARM1, FBL, KMT2E, KMT2B, CXXC1, EED, SETD7, SETD3, KMT2A, NTMT1, METTL21A, KMT2D, SETDB1, ICMT, MEN1, SETD2, PRDM2, WDR82, PCMTD1, SUZ12, NSD1, KMT2C, DOT1L, WHSC1L1, WDR5
GO-BP	GO:0098732	macromolecule deacylation	27	2.00335	0.0107683	HDAC11, TGFB1, VEGFA, RCOR1, NCOR1, SIRT3, PML, SIN3B, ELK4, BRMS1, KDM5A, RIPK3, HDAC4, MORF4L1, PRKD2, SIRT1, SALL1, TBL1Y, HDAC5, SIN3A, PER1, NIPBL, PHB, SIRT7, SIRT4, DYRK1A, EP300
GO-BP	GO:0007030	Golgi organization	27	1.82327	0.0368943	ATL2, GOLPH3L, PLEKHM2, TJAP1, HACE1, MAP2K2, TMED9, BHLHA15, USP6NL, STK25, RAB29, BAG5, BCAS3, COG1, ARHGAP21, VCPIP1, GORASP1, GOLGB1, OBSL1, GOLGA5, COG4, TMED10, CSNK1A1, STX16, NPLOC4, TBC1D20, HTT
GO-BP	GO:1904030	negative regulation of cyclin-dependent protein kinase activity	27	1.82327	0.0368943	CIB1, FBXO31, SH3BP5L, PTEN, BGN, SH3BP5, SOCS2, HEXIM2, PRKRIP1, FLRT3, TNFAIP3, CEBPA, TAOK3, WNK1, MEN1, TRIB1, DNAJC3, CAMK2N1, SOCS3, SOCS5, LATS1, SOCS4, NR2F2, TRIB3, DAB2IP, SOCS6, CDKN1B
GO-BP	GO:0001843	neural tube closure	27	1.80301	0.0425156	RARA, RAB23, LRP6, DVL2, GATAD2A, COBL, KDM6A, FZD6, ADM, RALA, DEAF1, TWIST1, TGIF1, SFRP1, HECTD1, SEMA4C, DVL3, ARID1A, ENAH, SETD2, PHACTR4, BMP4, SALL1, DVL1, TSC1, KDM2A, ARHGAP35
GO-BP	GO:0060606	tube closure	27	1.7832	0.0478935	RARA, RAB23, LRP6, DVL2, GATAD2A, COBL, KDM6A, FZD6, ADM, RALA, DEAF1, TWIST1, TGIF1, SFRP1, HECTD1, SEMA4C, DVL3, ARID1A, ENAH, SETD2, PHACTR4, BMP4, SALL1, DVL1, TSC1, KDM2A, ARHGAP35
GO-MF	GO:0004402	histone acetyltransferase activity	26	2.66001	0.000182601	NCOA1, NCOA2, TADA2B, KAT6A, NAA50, CDY1B, CDY2A, ARRB1, SAP130, CDY2B, SUPT7L, KAT5, CDYL, OGT, TAF5L, EPC1, KAT14, CREBBP, TAF6L, PHF20, KAT6B, SRCAP, HCFC1, EP300, CDY1, WDR5
GO-MF	GO:0090595	acetyl-CoA:L-lysine N6-acetyltransferase	26	2.66001	0.000182601	NCOA1, NCOA2, TADA2B, KAT6A, NAA50, CDY1B, CDY2A, ARRB1, SAP130, CDY2B, SUPT7L, KAT5, CDYL, OGT, TAF5L, EPC1, KAT14, CREBBP, TAF6L, PHF20, KAT6B, SRCAP, HCFC1, EP300, CDY1, WDR5
GO-MF	GO:0035258	steroid hormone receptor binding	26	1.9285	0.0240849	NCOA2, NCOA1, KDM1A, NCOR1, SRC, RNF14, FOXP1, ARRB1, PPARGC1A, RNF4, ETS2, KAT5, RNF6, FHL2, TRIM68, MED1, STRN, NRIP1, NCOA6, DDX54, NSD1, DAXX, YWHAH, FUS, EP300, RB1
GO-BP	GO:0045639	positive regulation of myeloid cell differentiation	26	1.90562	0.025594	CREB1, ACVR2A, ANKRD54, KDM1A, FOS, THPO, KMT2E, CCR1, JUN, ETS1, ACVR1B, FOXO3, ASXL2, JAG1, MAPK14, OGT, ACIN1, STAT5A, TRIB1, TAL1, FADD, MED1, CA2, ID2, RIPK1, RB1
GO-BP	GO:0060840	artery development	26	1.90562	0.025594	CHD7, SMAD7, LTBP1, KAT6A, VEGFA, PROX1, PTGER4, BMPR2, PKD2, SOX4, JAG1, HAND2, DLL4, RBPJ, SRF, TBX2, HECTD1, ENG, HES1, NF1, ZMIZ1, BMP4, SNX17, TAB1, NRP1, PLXND1
GO-BP	GO:0002756	MyD88-independent toll-like receptor signaling pathway	26	1.86025	0.034172	IKBKB, TNIP2, CREB1, FOS, MAP2K4, BIRC3, MAP2K7, BIRC2, JUN, IRAK1, TICAM2, MAPKAPK2, MAPK14, DUSP7, PRKCE, TANK, IRF3, TICAM1, RIPK3, TAB2, FADD, MAPKAPK3, TAB1, CUL1, TLR4, RIPK1
GO-BP	GO:0045727	positive regulation of translation	26	1.86025	0.034172	DDX3X, PINK1, EIF5AL1, USP16, LARP4B, PPP1R15A, SYNCRIP, LARP1, COA3, PAIP1, IMP3, SOX4, MTOR, YBX3, ERBB2, YTHDF2, TARBP2, RMND1, CIRBP, FAM129A, DNAJC3, PYM1, NCK2, MPV17L2, EIF5A, RPS6KB1
GO-BP	GO:0051153	regulation of striated muscle cell differentiation	26	1.81699	0.0453609	COL14A1, TGFB1, CXCL12, PROX1, EFNB2, RBM38, EHD2, BHLHA15, BMP10, EHD1, MTOR, MAPK14, RBPJ, MAML1, CTDP1, MSX1, HDAC4, MMP14, THRA, BMP4, CFLAR, HDAC5, GSK3A, DAXX, FLOT1, IL4R
GO-BP	GO:0043967	histone H4 acetylation	25	2.38494	0.00129739	NCOA1, NAA50, EP400, APBB1, ARRB1, JADE3, JADE1, MSL2, OGT, KMT2A, BRD4, MORF4L1, EPC1, SPI1, SIRT1, MSL1, TRRAP, PHF20, AUTS2, PER1, BRD8, HCFC1, JADE2, EP300, WDR5
GO-BP	GO:0043507	positive regulation of JUN kinase activity	25	2.34767	0.00164425	DBNL, SASH1, TAOK3, TLR6, DVL3, DVL2, GAB1, MAP3K11, AXIN1, MAP3K10, FZD4, MAGI3, MAP2K7, RP5-862P8.2, AC013461.1, TNFRSF11A, FZD5, DAXX, PTPN1, MAPK8IP3, DAB2IP, MUL1, RIPK1, MAP3K1, TRAF2
GO-MF	GO:0046332	SMAD binding	25	2.11924	0.00815323	TRIM33, RNF111, SMAD7, SMAD3, HIPK2, FOS, LDLRAD4, AXIN1, PARP1, JUN, STUB1, ACVR1B, PML, PPM1A, SMAD4, GATA4, TOB1, DAB2, TGIF1, TGFBRAP1, CREBBP, MEN1, PMEPA1, SMURF1, ACVR1
GO-BP	GO:0014066	regulation of phosphatidylinositol 3-kinase signaling	25	1.90191	0.0311791	SEMA4D, UBE3A, TWIST1, KLF4, PPARD, ERBB3, KDR, FGFR1, PDGFRA, AGT, C3orf58, NCOR1, PIK3IP1, FGR, TEK, SOX9, PTEN, SIRT1, FYN, PIK3AP1, PRR5, SLC9A3R1, F2R, FLT1, DAB2IP
KEGG-PATHWAY	hsa04350	TGF-beta signaling pathway	25	1.8632	0.0409267	MYC, LTBP1, SMAD7, TGIF1, INHBE, TGFB1, SMAD3, ACVR2A, CREBBP, BMP4, BMP6, NBL1, BAMBI, ACVR1B, CUL1, BMPR2, MINOS1-NBL1, SP1, SMURF1, ID2, ROCK1, ACVR1, SMAD4, EP300, RPS6KB1
GO-MF	GO:0008013	beta-catenin binding	25	1.85433	0.0495871	SOX17, PSEN1, KLF4, SMAD7, DACT3, SMAD3, SETD1A, DVL3, RORA, CARM1, AXIN1, CALCOCO1, FOXO4, SOX9, SLC9A3R2, SALL1, SHROOM2, FOXO1, SLC9A3R1, FOXO3, KANK1, EP300, DACT1, CDHR5, CDH2
GO-BP	GO:0035666	TRIF-dependent toll-like receptor signaling pathway	25	1.85495	0.0424252	TNIP2, IKBKB, CREB1, FOS, MAP2K4, BIRC3, MAP2K7, BIRC2, JUN, IRAK1, TICAM2, MAPK14, MAPKAPK2, DUSP7, IRF3, TANK, TICAM1, RIPK3, TAB2, FADD, MAPKAPK3, TAB1, CUL1, TLR4, RIPK1
GO-MF	GO:0004722	protein serine/threonine phosphatase activity	24	2.37354	0.00209271	CTDP1, SSU72, PPP3CB, PPM1D, ILKAP, PPP1R15B, CAMK2G, PPM1F, PPP1R3C, PPM1B, PPM1G, PDP2, DUSP23, PTEN, PPP1CC, PPP3CA, TAB1, MTMR4, PPP1R3D, PPP2R2A, PDP1, MTMR3, PPM1A, PPM1H
GO-BP	GO:0030433	ER-associated ubiquitin-dependent protein catabolic process	24	2.09045	0.0119701	ERLIN2, NFE2L2, SEL1L, DNAJB2, ANKZF1, TOR1A, UBE2G2, UBE2J2, AUP1, RNF5, EDEM1, RNF121, EDEM3, AMFR, FAF2, YOD1, SGTA, NPLOC4, DNAJB9, RNF103, TMEM129, UBE2J1, STT3B, MAN1B1
GO-BP	GO:0035050	embryonic heart tube development	24	1.87326	0.04515	SOX17, PSEN1, YAP1, MIB1, SRF, IHH, GJA1, TBX2, SMAD3, ENG, C2CD3, HES1, TBX3, MED1, PKD2, MEGF8, KDM2A, ACVR1, GATA4, MKKS, HAND2, CITED2, TRAF3IP1, INVS
GO-BP	GO:0051568	histone H3-K4 methylation	23	3.0718	3.13642e-05	SETD3, OGT, KMT2A, TET2, SETD1A, KMT2D, KDM1A, SETD1B, KMT2E, NELFE, KDM6A, WDR82, NCOA6, AUTS2, KMT2B, CTR9, TET3, CXXC1, RTF1, KMT2C, WHSC1L1, SMAD4, WDR5
GO-MF	GO:0042054	histone methyltransferase activity	23	2.39437	0.00254081	SETD3, SETD7, KMT2A, KMT2D, SETD1A, SETDB1, SETD1B, CARM1, FBL, KMT2E, MEN1, SETD2, PRDM2, WDR82, SUZ12, KMT2B, NSD1, CXXC1, KMT2C, DOT1L, WHSC1L1, EED, WDR5
GO-BP	GO:0043401	steroid hormone mediated signaling pathway	23	2.22953	0.00668521	RARA, HNF4A, NR2C2, NR5A2, PPARD, PGRMC2, RARB, RORC, NR2F1, RORA, RXRB, THRA, NR1H3, BMP4, PPARA, NR1H2, NR2F2, THRB, PAQR9, NR1D2, NR3C1, ESRRA, SGK1
GO-BP	GO:0016575	histone deacetylation	23	2.19414	0.00823019	ELK4, HDAC11, BRMS1, TGFB1, KDM5A, VEGFA, RCOR1, HDAC4, NCOR1, PRKD2, MORF4L1, SIRT1, SIRT3, SALL1, TBL1Y, HDAC5, SIN3A, PML, SIN3B, PER1, NIPBL, PHB, SIRT7
GO-BP	GO:1903391	regulation of adherens junction organization	22	2.64442	0.000768557	LDB1, SFRP1, SMAD3, VEGFA, KDR, ARHGAP6, PPM1F, SRC, MMP14, RDX, TEK, MACF1, PTEN, SLK, BCAS3, RHOD, ROCK2, ITGB1BP1, TSC1, RCC2, DAPK3, ROCK1
GO-BP	GO:0030521	androgen receptor signaling pathway	22	2.40401	0.00314917	MED13, NCOA1, DAB2, UBE3A, FHL2, THRAP3, SFRP1, ARID1A, SIRT1, RNF14, PLPP1, FOXP1, PMEPA1, MED1, MED4, NRIP1, PPARGC1A, RNF4, DAXX, PHB, KAT5, RB1
GO-BP	GO:1901983	regulation of protein acetylation	22	2.06595	0.0223824	KLF15, TADA2B, NOC2L, TWIST1, MECP2, KMT2A, TGFB1, SPI1, SIRT1, SIRT3, PYGO2, TERF2IP, ARRB1, HDAC5, TAF7, PPARGC1A, EID1, SIN3A, AUTS2, SOX4, SMAD4, KAT5
GO-BP	GO:0034333	adherens junction assembly	22	2.00335	0.0312162	SMAD7, SFRP1, SMAD3, VEGFA, KDR, ZNF703, ARHGAP6, PPM1F, SRC, MMP14, TEK, PTEN, HIPK1, PIP5K1A, BCAS3, RHOD, ITGB1BP1, TSC1, RCC2, ROCK1, TBCD, TAOK2
GO-BP	GO:0043534	blood vessel endothelial cell migration	22	1.94442	0.0437596	DLL4, KLF4, CIB1, SRF, SCARB1, TGFB1, VEGFA, KDR, EFNB2, VEGFC, PRKD2, NRP1, HDAC5, ITGB1BP1, PLCG1, ANGPT2, STARD13, MMRN2, LEMD3, EPHB4, MAPK14, MYH9
GO-BP	GO:0051893	regulation of focal adhesion assembly	21	2.62939	0.00127564	LDB1, SFRP1, SMAD3, VEGFA, KDR, ARHGAP6, PPM1F, SRC, MMP14, TEK, MACF1, PTEN, SLK, BCAS3, RHOD, ROCK2, ITGB1BP1, TSC1, RCC2, DAPK3, ROCK1
GO-BP	GO:0090109	regulation of cell-substrate junction assembly	21	2.62939	0.00127564	LDB1, SFRP1, SMAD3, VEGFA, KDR, ARHGAP6, PPM1F, SRC, MMP14, TEK, MACF1, PTEN, SLK, BCAS3, RHOD, ROCK2, ITGB1BP1, TSC1, RCC2, DAPK3, ROCK1
GO-BP	GO:0060324	face development	21	2.33724	0.00661021	RARA, CHD7, PLEKHA1, RAF1, RRAS, SRF, KAT6A, TGFB1, MSX1, MAP2K2, LRP6, CLDN5, ANKRD11, MMP2, SGPL1, TIPARP, ASPH, NIPBL, ARID5B, RAB3GAP1, MKKS
GO-BP	GO:0031060	regulation of histone methylation	21	2.21422	0.012593	SETD7, OGT, PHF1, MECP2, KMT2A, KDM1A, SIRT1, NELFE, PYGO2, JARID2, PAF1, AUTS2, KMT2B, CTR9, NSD1, RTF1, MTHFR, CHTOP, SMAD4, EED, ASXL2
GO-MF	GO:0033613	activating transcription factor binding	21	2.18616	0.0156172	NFE2L2, LDB1, HNF4A, SETD3, CREB1, SMAD3, HIPK2, HDAC4, NCOR1, CREBBP, TBX3, BHLHE40, JUN, MEF2D, ZNF516, SIN3A, LMO2, GATA4, RB1, EP300, HAND2
GO-MF	GO:0003707	steroid hormone receptor activity	21	2.14847	0.0196366	RARA, HNF4A, NR2C2, NR5A2, PPARD, PGRMC2, RARB, RORC, NR2F1, RORA, RXRB, THRA, NR1H3, PPARA, NR1H2, NR2F2, THRB, PAQR9, NR1D2, NR3C1, ESRRA
GO-BP	GO:0001885	endothelial cell development	21	2.10351	0.0231018	EZR, RAPGEF1, IKBKB, AFDN, MET, NOTCH4, ENG, AGT, RAPGEF6, RDX, MYADM, CLDN5, RAPGEF2, ROCK2, F11R, TJP2, ROCK1, TNFRSF1A, RAP2C, ARHGEF26, HEG1
GO-BP	GO:0003151	outflow tract morphogenesis	21	2.06903	0.0277283	RBPJ, RARA, SOX17, TWIST1, GATA6, TBX2, DICER1, RARB, VEGFA, DVL3, DVL2, HES1, ILK, TBX3, CLDN5, JUN, NIPBL, PLXND1, JAG1, HAND2, CITED2
GO-BP	GO:0009311	oligosaccharide metabolic process	21	2.00335	0.0392996	MAN1A1, ST6GAL2, MAN1A2, MGAT2, GANC, ST3GAL1, NEU1, MOGS, SLC2A1, ST6GALNAC2, EDEM1, EDEM3, B4GALT1, FUT8, MAN2A2, MAN1C1, USF3, ST3GAL2, ST3GAL5, MAN1B1, ST8SIA4
GO-BP	GO:0036498	IRE1-mediated unfolded protein response	21	2.00335	0.0392996	SHC1, DNAJB11, PREB, HYOU1, EDEM1, DNAJC3, DCTN1, ADD1, HDGF, ZBTB17, LMNA, EXTL3, GSK3A, DNAJB9, SEC63, KDELR3, CXXC1, SEC61A1, PTPN1, DAB2IP, GOSR2
GO-BP	GO:0048844	artery morphogenesis	20	2.22594	0.015688	RBPJ, DLL4, CHD7, SMAD7, SRF, TBX2, KAT6A, VEGFA, PROX1, ENG, HES1, NF1, ZMIZ1, BMP4, PTGER4, NRP1, PKD2, SOX4, JAG1, HAND2
GO-BP	GO:0010171	body morphogenesis	20	2.18547	0.0193611	PLEKHA1, RRAS, IHH, KAT6A, TGFB1, MSX1, LRP6, GATAD2A, CLDN5, ANKRD11, MMP2, SGPL1, TIPARP, ZNF281, ASPH, NIPBL, DAG1, ARID5B, RAB3GAP1, FLVCR1
GO-MF	GO:0016278	lysine N-methyltransferase activity	20	2.15777	0.0244509	SETD3, SETD7, KMT2A, METTL21A, KMT2D, SETD1A, SETDB1, SETD1B, KMT2E, MEN1, SETD2, PRDM2, WDR82, KMT2B, NSD1, CXXC1, KMT2C, DOT1L, WHSC1L1, WDR5
GO-MF	GO:0016279	protein-lysine N-methyltransferase activity	20	2.15777	0.0244509	SETD3, SETD7, KMT2A, METTL21A, KMT2D, SETD1A, SETDB1, SETD1B, KMT2E, MEN1, SETD2, PRDM2, WDR82, KMT2B, NSD1, CXXC1, KMT2C, DOT1L, WHSC1L1, WDR5
GO-BP	GO:2000756	regulation of peptidyl-lysine acetylation	20	2.07243	0.0342055	KLF15, TADA2B, NOC2L, TWIST1, MECP2, KMT2A, TGFB1, SPI1, SIRT1, SIRT3, PYGO2, ARRB1, HDAC5, TAF7, PPARGC1A, EID1, SIN3A, AUTS2, SOX4, SMAD4
GO-BP	GO:0030166	proteoglycan biosynthetic process	20	2.00335	0.0480299	CHST7, EXTL1, HS3ST3B1, XYLT2, GLCE, EXT2, CHPF, BGN, EXTL3, BMPR2, CHST12, CHPF2, CANT1, CHST13, B3GAT3, EXTL2, HS6ST1, DSE, NDST2, CHST15
GO-MF	GO:0018024	histone-lysine N-methyltransferase activity	19	2.56235	0.00406755	SETD3, SETD7, KMT2A, SETD1A, SETDB1, KMT2D, SETD1B, KMT2E, MEN1, SETD2, PRDM2, WDR82, KMT2B, NSD1, CXXC1, KMT2C, DOT1L, WHSC1L1, WDR5
GO-BP	GO:0002011	morphogenesis of an epithelial sheet	19	2.33042	0.0125372	DLL4, TOR1A, SRF, COL5A1, LCP1, DVL2, LRP6, NOTCH2, PHACTR4, MPP5, RREB1, DVL1, MEGF8, ITGA5, DAG1, ADAM17, FLRT3, JAG1, MAP3K1
GO-MF	GO:0004879	RNA polymerase II transcription factor activity, ligand-activated sequence-specific DNA binding	19	2.30089	0.0155166	RARA, HNF4A, NR5A2, PPARD, RARB, RORC, NR2F1, RORA, RXRB, THRA, NR1H3, PPARA, AHR, NR1H2, NR2F2, THRB, BRD8, NR1D2, ESRRA
GO-MF	GO:0098531	transcription factor activity, direct ligand regulated sequence-specific DNA binding	19	2.30089	0.0155166	RARA, HNF4A, NR5A2, PPARD, RARB, RORC, NR2F1, RORA, RXRB, THRA, NR1H3, PPARA, AHR, NR1H2, NR2F2, THRB, BRD8, NR1D2, ESRRA
KEGG-PATHWAY	hsa05221	Acute myeloid leukemia	19	2.09876	0.044766	RARA, AKT3, MYC, IKBKB, RAF1, PPARD, KRAS, MAP2K2, STAT5A, SPI1, PIK3CA, PML, RUNX1T1, AKT2, MTOR, SOS1, ZBTB16, RPS6KB1, CEBPA
GO-BP	GO:0060428	lung epithelium development	18	2.40401	0.0123563	RBPJ, FOXA1, YAP1, ADAMTSL2, AIMP2, GATA6, CREB1, MAP2K2, PKD1, SOX9, THRA, BMP4, SRSF6, FOXP2, FGFR3, NUMA1, THRB, FOXA2
GO-MF	GO:0043621	protein self-association	18	2.32195	0.0196074	LDB1, VAMP2, ACVR2A, AGXT, DVL2, SLC2A1, AXIN1, PCSK9, FOXP1, CCDC88C, ATXN1, SAMD11, SLC9A3R1, PTH1R, CTSC, DYRK1A, L1CAM, TNFAIP3
KEGG-PATHWAY	hsa04330	Notch signaling pathway	18	2.31968	0.0309529	RBPJ, DLL4, MAML1, PSEN1, NOTCH4, DVL3, DVL2, HES1, CREBBP, NOTCH2, NCOR2, DVL1, DTX4, DTX3, ADAM17, JAG1, DTX2, EP300
GO-BP	GO:0043550	regulation of lipid kinase activity	18	2.25376	0.0245823	KLF4, IRS1, TGFB1, PDGFRA, NRBF2, VAV3, PIK3IP1, FGR, SRC, TEK, VAV2, AMBRA1, PPP2R5A, VAC14, FGFR3, FLT1, DAB2IP, RB1
GO-BP	GO:0060411	cardiac septum morphogenesis	18	2.12119	0.0443453	RARA, SMAD7, RBM15, TBX2, GATA6, RARB, PROX1, DVL3, HES1, TBX3, NOTCH2, EGLN1, SOX4, ID2, ACVR1, JAG1, GATA4, CITED2
GO-BP	GO:0070373	negative regulation of ERK1 and ERK2 cascade	18	2.12119	0.0443453	EZR, RAPGEF1, CSK, KLF4, SYNJ2BP, ABL1, ATF3, SPRY2, ARRB1, ITGB1BP1, SLC9A3R1, TLR4, PTPN1, DLG1, PHB, DAB2IP, SPRY4, DUSP1
GO-BP	GO:0060323	head morphogenesis	17	2.55427	0.0090715	PLEKHA1, RRAS, IHH, TGFB1, KAT6A, MSX1, LRP6, CLDN5, ANKRD11, MMP2, SGPL1, TIPARP, ASPH, NIPBL, ARID5B, RAB3GAP1, FLVCR1
GO-BP	GO:0032873	negative regulation of stress-activated MAPK cascade	17	2.49197	0.0118425	EZR, MYC, TAOK3, AIDA, PINK1, SFRP1, HIPK3, NCOR1, MEN1, MARVELD3, ZMYND11, PAFAH1B1, FOXO1, PER1, DLG1, DACT1, HSPH1
GO-BP	GO:0070303	negative regulation of stress-activated protein kinase signaling cascade	17	2.49197	0.0118425	EZR, MYC, TAOK3, AIDA, PINK1, SFRP1, HIPK3, NCOR1, MEN1, MARVELD3, ZMYND11, PAFAH1B1, FOXO1, PER1, DLG1, DACT1, HSPH1
GO-BP	GO:0070830	bicellular tight junction assembly	17	2.2211	0.0372864	MTDH, IKBKB, RAB13, SRF, CLDN12, CLDN1, CGN, CLDN23, MARVELD3, MPP5, ROCK2, STRN, F11R, DLG1, ROCK1, CLDN14, TBCD
KEGG-PATHWAY	hsa00510	N-Glycan biosynthesis	17	2.19081	0.0420632	ST6GAL2, MAN1A2, MAN1A1, MGAT2, DOLPP1, MOGS, MGAT1, B4GALT1, FUT8, DOLK, MAN2A2, MAN1C1, ALG2, DDOST, ALG11, STT3B, MAN1B1
GO-BP	GO:0070936	protein K48-linked ubiquitination	17	2.17384	0.0453839	UBE3A, UBE2G2, HACE1, RNF5, ARIH2, UBE2H, TOPORS, AMFR, UBE2D4, RNF4, RFFL, UBE2K, RNF146, MARCH6, RNF6, TNFAIP3, KLHL3
GO-BP	GO:0003197	endocardial cushion development	16	3.00502	0.00212032	RBPJ, TWIST1, TBX2, ERBB3, MSX1, ENG, SOX9, DCHS1, BMP4, MDM4, TMEM100, ERG, ACVR1, SMAD4, GATA4, JAG1
GO-MF	GO:0001102	RNA polymerase II activating transcription factor binding	16	2.63727	0.0100294	NFE2L2, LDB1, HNF4A, SETD3, CREB1, SMAD3, HIPK2, NCOR1, TBX3, CREBBP, BHLHE40, JUN, SIN3A, LMO2, EP300, RB1
GO-BP	GO:0045646	regulation of erythrocyte differentiation	16	2.59893	0.0110942	LDB1, ACVR2A, KLF13, STAT5A, KDM1A, ANKRD54, SPI1, GAS2L1, TAL1, MED1, ACVR1B, ETS1, FOXO3, ID2, MAFB, MAPK14
GO-BP	GO:0006984	ER-nucleus signaling pathway	16	2.34538	0.0300137	ERLIN2, NFE2L2, FBXW7, ATF3, PPP1R15B, EIF2A, PPP1R15A, EIF2AK3, NCK2, LMNA, INSIG1, ATF6B, PTPN1, ATF6, MBTPS1, SCAP
GO-BP	GO:0060325	face morphogenesis	15	2.65149	0.0133194	PLEKHA1, RRAS, TGFB1, KAT6A, MSX1, LRP6, CLDN5, ANKRD11, MMP2, SGPL1, TIPARP, ASPH, NIPBL, ARID5B, RAB3GAP1
GO-BP	GO:0007257	activation of JUN kinase activity	15	2.57573	0.0177071	DBNL, GAB1, MAP3K11, AXIN1, MAP3K10, MAP2K7, RP5-862P8.2, AC013461.1, PTPN1, DAXX, MAPK8IP3, DAB2IP, RIPK1, MAP3K1, MUL1
GO-BP	GO:0051898	negative regulation of protein kinase B signaling	15	2.57573	0.0177071	RAPGEF1, PLEKHA1, KLF4, CIB1, HYAL2, LEMD2, PRKCDBP, EPHA2, PTEN, SIRT1, PHLPP1, SLC9A3R1, DLG1, DAG1, MUL1
GO-BP	GO:0046622	positive regulation of organ growth	15	2.31155	0.0464555	RBPJ, YAP1, TBX2, GATA6, PROX1, FGFR1, AGT, HLX, BASP1, BMP10, IL7, MTOR, YBX3, GATA4, MAPK14
GO-BP	GO:0031365	N-terminal protein amino acid modification	14	3.00502	0.00618384	NMT1, METAP2, NTMT1, NAA25, NAA50, PPM1B, CREBBP, PDF, NMT2, SOX4, PPM1A, NAT9, EP300, NAA15
GO-MF	GO:0046966	thyroid hormone receptor binding	14	2.76914	0.0144468	MED13, NCOA2, THRAP3, TAF11, RXRB, NCOR1, GAS2L1, MED1, TAF7, MED4, NCOA6, NSD1, FUS, NUP62
GO-BP	GO:0060674	placenta blood vessel development	14	2.71421	0.0161065	RBPJ, RBM15, ARID1A, HES1, FOSL1, PKD1, NOTCH2, JUNB, SOCS3, NCOA6, PKD2, NR2F2, FZD5, HS6ST1
GO-BP	GO:0043489	RNA stabilization	14	2.62939	0.0219325	DHX9, NOCT, DICER1, THRAP3, RBM38, CIRBP, SYNCRIP, HNRNPU, PAIP1, MYD88, MTOR, YBX3, MAPKAPK2, MAPK14
GO-BP	GO:0048255	mRNA stabilization	14	2.62939	0.0219325	DHX9, NOCT, DICER1, THRAP3, RBM38, CIRBP, SYNCRIP, HNRNPU, PAIP1, MYD88, MTOR, YBX3, MAPKAPK2, MAPK14
GO-BP	GO:0030513	positive regulation of BMP signaling pathway	14	2.54971	0.0282172	RBPJ, GATA6, MSX1, ENG, UBE2O, HES1, ILK, TWSG1, NOTCH2, BMP4, FKBP8, BMPR2, SMAD4, GATA4
GO-BP	GO:0031062	positive regulation of histone methylation	14	2.54971	0.0282172	JARID2, OGT, PHF1, PAF1, KMT2A, AUTS2, CTR9, RTF1, CHTOP, SMAD4, EED, ASXL2, SIRT1, NELFE
GO-BP	GO:0090311	regulation of protein deacetylation	14	2.54971	0.0282172	SPRED2, BRMS1, CCAR2, SPRED1, TGFB1, PML, KDM5A, VEGFA, RIPK3, NIPBL, NCOR1, PRKD2, DYRK1A, EP300
GO-BP	GO:1903312	negative regulation of mRNA metabolic process	14	2.40401	0.0461677	SRSF6, CDK9, RNPS1, SRSF9, CTR9, ACIN1, SRSF4, SUPT5H, DHX34, DYRK1A, SFSWAP, SYNCRIP, NELFE, TOB1
GO-BP	GO:0002089	lens morphogenesis in camera-type eye	13	3.7205	0.00107151	BMP4, BCAR3, TDRD7, SHROOM2, MEIS1, FGFR3, PROX1, HIPK2, NECTIN3, NECTIN1, EPHA2, TBC1D20, HIPK1
GO-MF	GO:0051721	protein phosphatase 2A binding	13	2.75501	0.0242703	SHC1, STRN, FOXO1, PPP2R2A, SMG5, ENSA, PTPN1, ANKLE2, MAPT, PTPA, DAB2IP, RPS6KB1, CTTNBP2NL
GO-BP	GO:0001702	gastrulation with mouth forming second	13	2.60435	0.0346898	LDB1, SRF, ACVR2A, LRP6, FRS2, ZBTB17, MEGF8, ETS2, FOXA2, ACVR1, SMAD4, GATA4, DACT1
GO-BP	GO:0003179	heart valve morphogenesis	13	2.52034	0.0451631	TWIST1, OLFM1, MDM4, SOX4, MTOR, ERG, ACVR1, SMAD4, NOTCH2, JAG1, SOX9, GATA4, DCHS1
GO-MF	GO:0042800	histone methyltransferase activity (H3-K4 specific)	12	3.56032	0.00370708	SETD3, KMT2A, KMT2B, SETD1A, KMT2D, SETD1B, CXXC1, KMT2C, WHSC1L1, KMT2E, WDR82, WDR5
GO-BP	GO:0001945	lymph vessel development	12	3.13567	0.0117292	PPP3CB, BMPR2, VEGFA, KDR, VEGFC, EFNB2, PROX1, NR2F2, FLT4, PKD1, TMEM204, HEG1
GO-MF	GO:0070412	R-SMAD binding	12	3.09593	0.0139084	TRIM33, PMEPA1, PARP1, JUN, SMAD3, FOS, PPM1A, SMURF1, LDLRAD4, AXIN1, SMAD4, MEN1
KEGG-PATHWAY	hsa00534	Glycosaminoglycan biosynthesis - heparan sulfate / heparin	12	3.09291	0.0243201	HS2ST1, EXTL3, EXTL1, HS3ST3B1, XYLT2, GLCE, EXT2, B3GAT3, HS6ST1, EXTL2, NDST2, B4GALT7
GO-BP	GO:0038066	p38MAPK cascade	12	3.00502	0.0165667	GADD45B, EZR, SASH1, MAP3K3, NR2C2, MET, GADD45G, VEGFA, DLG1, MAPK14, MAPKAPK2, HSPH1
GO-BP	GO:0034243	regulation of transcription elongation from RNA polymerase II promoter	12	2.88482	0.023557	NELFB, ZMYND11, PAF1, CDC73, CTR9, RTF1, BRD4, NELFA, SUPT4H1, AXIN1, GTF2F1, NELFE
GO-BP	GO:0043984	histone H4-K16 acetylation	12	2.88482	0.023557	MSL1, MSL2, OGT, JADE3, JADE1, KMT2A, PHF20, AUTS2, HCFC1, JADE2, SIRT1, WDR5
GO-BP	GO:1900744	regulation of p38MAPK cascade	12	2.67113	0.0425805	GADD45B, EZR, SASH1, MAP3K3, MET, GADD45G, PHLPP1, VEGFA, PER1, DLG1, DAB2IP, HSPH1
GO-MF	GO:0015923	mannosidase activity	11	4.3515	0.000980189	MAN1A1, MAN1A2, MAN1C1, MAN2A2, USF3, MANBA, EDEM1, MAN2B1, MANEA, EDEM3, MAN1B1
GO-BP	GO:0048745	smooth muscle tissue development	11	3.14811	0.0193714	BMP4, TIPARP, SRF, IHH, PKD2, FOXP2, PROX1, ENG, DLG1, NF1, SOX9
GO-MF	GO:0004559	alpha-mannosidase activity	10	4.23847	0.00313805	MAN1A1, MAN1A2, MAN1C1, MAN2A2, USF3, EDEM1, MAN2B1, MANEA, EDEM3, MAN1B1
KEGG-PATHWAY	hsa00532	Glycosaminoglycan biosynthesis - chondroitin sulfate / dermatan sulfate	10	3.09291	0.0480363	CHST7, CHST12, XYLT2, CHPF2, CHST13, B3GAT3, DSE, CHST15, CHPF, B4GALT7
GO-BP	GO:0006491	N-glycan processing	10	3.00502	0.0454274	FUT8, MAN1A1, MAN1A2, MAN1C1, MAN2A2, USF3, EDEM1, EDEM3, MAN1B1, ST8SIA4
GO-BP	GO:1901889	negative regulation of cell junction assembly	10	3.00502	0.0454274	BCAS3, ROCK2, IKBKB, ITGB1BP1, RCC2, ARHGAP6, ROCK1, MMP14, SRC, PTEN
GO-BP	GO:0006517	protein deglycosylation	9	3.60602	0.0240245	MGEA5, MAN1A1, MAN1A2, MAN1C1, MAN2A2, EDEM1, MAN2B1, EDEM3, MAN1B1
GO-MF	GO:0031434	mitogen-activated protein kinase kinase binding	9	3.3378	0.0460901	RAF1, ARRB1, TRIB3, DLG1, MAPK8IP3, MAP3K11, DAB2IP, TRIB1, TAOK2
GO-MF	GO:0015924	mannosyl-oligosaccharide mannosidase activity	8	4.74709	0.00788553	MAN1A1, MAN1A2, MAN1C1, MAN2A2, USF3, EDEM1, EDEM3, MAN1B1
GO-BP	GO:0080182	histone H3-K4 trimethylation	8	4.00669	0.0246455	OGT, NCOA6, TET2, KMT2A, KMT2B, CTR9, TET3, RTF1
GO-BP	GO:0035970	peptidyl-threonine dephosphorylation	7	5.25878	0.0104369	PDP1, PPM1D, PPM1F, PPM1B, PPM1A, PPM1G, DUSP1
GO-MF	GO:0004571	mannosyl-oligosaccharide 1,2-alpha-mannosidase activity	7	5.19213	0.0119527	MAN1A1, MAN1A2, MAN1C1, USF3, EDEM1, EDEM3, MAN1B1
GO-BP	GO:0032933	SREBP signaling pathway	7	4.67447	0.0222879	ERLIN2, EIF2AK3, LMNA, INSIG1, FBXW7, EIF2A, SCAP
GO-BP	GO:0071501	cellular response to sterol depletion	7	4.67447	0.0222879	ERLIN2, EIF2AK3, LMNA, INSIG1, FBXW7, EIF2A, SCAP
GO-BP	GO:0006991	response to sterol depletion	7	4.20703	0.0409075	ERLIN2, EIF2AK3, LMNA, INSIG1, FBXW7, EIF2A, SCAP
GO-BP	GO:0045990	carbon catabolite regulation of transcription	6	6.01004	0.0143411	NCOA1, USF1, SRF, CHMP1A, USF2, FOXA2
GO-BP	GO:0006548	histidine catabolic process	6	5.15146	0.0346283	UROC1, CARNS1, HNMT, AMDHD1, FTCD, HAL
GO-BP	GO:0036507	protein demannosylation	6	5.15146	0.0346283	MAN1A1, MAN1A2, MAN1C1, EDEM1, EDEM3, MAN1B1
GO-BP	GO:0036508	protein alpha-1,2-demannosylation	6	5.15146	0.0346283	MAN1A1, MAN1A2, MAN1C1, EDEM1, EDEM3, MAN1B1
GO-BP	GO:0052805	imidazole-containing compound catabolic process	6	5.15146	0.0346283	UROC1, CARNS1, HNMT, AMDHD1, FTCD, HAL
