# Supplementary material for: mRNA N6-methyladenosine methylation of postnatal liver development in pig
Source: PLoS One. 2017 Mar 7;12(3):e0173421. doi: 10.1371/journal.pone.0173421 (PMC5340393; doi:10.1371/journal.pone.0173421)
Supplement: S7 Table — (XLSX) [file pone.0173421.s012.xlsx]

## Sheet: S7 Table
Supplementary Table 7： Genes showing higher m6A peak enrichment and lower expression levels than the other two stages
Stages of genes with higher methylation and lower expression	Gene ID	Gene symbol	Peak position				m6A Peak Enrichment			Gene Expression (FPKM)
			Chromosome	Peak start	Peak end	Overlaped feature	Average in newborn	Average in Suckling	Average in adult	Average in newborn	Average in Suckling	Average in adult
Newborn	ENSSSCG00000000038	CYB5R3	5	3627265	3627443	Stop codon	2.02355	\	\	47.4235	71.9019	186.665
Newborn	ENSSSCG00000000398	APON	5	23305185	23305757	CDS	2.97328	\	\	88.3808	140.125	267.024
Newborn	ENSSSCG00000000675	C1R	GL894246.2	7941	8307	Stop codon	3.50071	\	\	160.756	686.765	1645.45
			GL894246.2	8487	8714	CDS	1.86474	\	\
Newborn	ENSSSCG00000001652	GNMT	7	43489376	43489566	Stop codon	3.06306	\	\	102.877	283.144	200.83
Newborn	ENSSSCG00000001901	CYP1A2	7	63472998	63473199	CDS	6.3614	\	\	56.9878	116.232	464.706
Newborn	ENSSSCG00000002009	PCK2	7	80458782	80458999	Stop codon	3.6922	\	\	224.824	342.954	324.713
Newborn	ENSSSCG00000002396	GSTZ1	7	106554368	106554569	Stop codon	2.39589	\	\	310.147	454.043	505.214
Newborn	ENSSSCG00000003524	C1QA	6	74612530	74612782	Stop codon	3.2817	\	\	146.597	530.45	247.819
Newborn	ENSSSCG00000004672	GATM	1	140861563	140861845	TSS	7.96057	\	\	23.0292	155.712	136.712
Newborn	ENSSSCG00000005398	BAAT	1	271586934	271587570	Stop codon	3.90903	\	\	106.242	266.283	317.544
			1	271590728	271590928	CDS	1.54153	\	\
Newborn	ENSSSCG00000005740	SARDH	1	307210436	307210687	CDS	2.28584	\	\	39.5963	75.5338	83.4299
Newborn	ENSSSCG00000006040	DPYS	4	35528833	35529053	TSS	3.59354	\	\	167.305	249.462	462.267
Newborn	ENSSSCG00000006083	LAPTM4B	4	42059743	42059952	TSS	5.84883	\	\	92.5966	120.677	136.541
Newborn	ENSSSCG00000007546	C7orf50	3	731324	731715	CDS	2.64762	\	\	45.8999	105.031	154.426
Newborn	ENSSSCG00000007642	AZGP1	3	7129117	7129554	Stop codon	5.97494	\	\	187.457	752.234	550.567
Newborn	ENSSSCG00000008013	ALS	3	41635989	41636208	TSS	1.95278	\	\	23.9707	68.8465	94.7263
Newborn	ENSSSCG00000008038	SLC9A3R2	3	42231284	42231555	CDS	2.67091	\	\	53.6233	128.005	134.203
Newborn	ENSSSCG00000008522	XDH	3	114783381	114783630	CDS	2.34442	\	\	69.2416	102.827	140.499
Newborn	ENSSSCG00000010133	ARVCF	14	55050082	55050278	CDS	6.75209	\	\	8.8337	20.7232	49.4626
Newborn	ENSSSCG00000010523	HOGA1	14	118478945	118479146	Stop codon	2.90338	\	\	38.7883	50.1509	55.7604
Newborn	ENSSSCG00000010826	MARC2	10	12287955	12288234	TSS	1.42323	\	\	189.769	337.912	414.29
Newborn	ENSSSCG00000012631	LONRF3	X	114141634	114141844	TSS	5.79081	\	\	7.32811	10.407	11.8772
Newborn	ENSSSCG00000014213	KCNN2	2	123464197	123464413	CDS	2.83667	\	\	9.66761	28.4012	29.1579
Newborn	ENSSSCG00000021602	TTC36	9	50870396	50870799	Stop codon	3.6291	\	\	175.29	512.109	359.534
Newborn	ENSSSCG00000022236	FOLR1	9	7508506	7508883	utr_5	1.97096	\	\	193.147	483.097	242.319
Newborn	ENSSSCG00000022820	VAMP8	3	62251708	62252018	CDS	4.13547	\	\	65.5479	110.599	123.118
Newborn	ENSSSCG00000024752	ALDH4A1	6	71512348	71512570	utr_3	3.01022	\	\	114.016	181.823	184.585
			6	71500960	71501293	CDS	2.35694	\	\
Newborn	ENSSSCG00000026721	RNASE4	GL892933.2	157722	157925	Stop codon	6.83588	\	\	420.566	646.728	722.561
Newborn	ENSSSCG00000029230	ECM1	4	107906499	107906703	CDS	3.67459	\	\	36.4072	52.3254	61.2382
Newborn	ENSSSCG00000007795	SEPHS2	3	18324732	18325113	CDS	3.96257	3.178	\	67.7896	94.7476	133.479
Newborn	ENSSSCG00000000397	APOF	5	23295741	23296104	CDS	11.8197	7.04657	6.49363	23.1384	130.654	152.663
Adult	ENSSSCG00000007291	EDEM2	17	43680536	43680753	Stop	\	\	2.74042	39.2683	26.6658	13.6637
Adult	ENSSSCG00000007559	MAFK	3	1147160	1147660	Stop	3.20635	2.92762	3.73662	31.0317	16.253	9.75169
Adult	ENSSSCG00000023423	UBALD2	12	5107607	5107805	Stop	4.42647	3.50251	6.50793	75.0691	42.577	22.2058
Note: "\"indicates no peak could be identified in this stage.
